# Supplementary material for: The succession of epiphytic microalgae conditions fungal community composition: how chytrids respond to blooms of dinoflagellates
Source: ISME Commun. 2023 Sep 26;3:103. doi: 10.1038/s43705-023-00304-x (PMC10522651; doi:10.1038/s43705-023-00304-x)
Supplement: Supplementary file 2 — Supplementary Dataset 1 [file 43705_2023_304_MOESM2_ESM.xlsx]

## Sheet: Supplementary File 1
ASV_id	ASV	BPCR3	BPCR5	LL10-A	LL10-B	LL11-A	LL11-B	LL12-A	LL12-B	LL13-A	LL13-B	LL14-A	LL14-B	LL1-A	LL1-B	LL2-A	LL2-B	LL3-A	LL3-B	LL4-A	LL4-B	LL5-A	LL5-B	LL6-A	LL6-B	LL7-A	LL7-B	LL8-A	LL8-B	LL9-A	LL9-B	Kingdom	Division	Phylum	Class	Order	Family	Genus	Species
asv1	TGAAGTTCAGCAGAAGATCCAGTTCTGATTGTCATTCGTGCAGTCTGTCTGGAACTTTCGCTGTGAGGTGTGTTGATGTCCTTCACTGGGCAATCCAATTCACCCATTTTACTTTGAGAAACATAGGGTGTTCCAAGCATGTTAATGGCATGTATATTCCAGCATGGAATAAATGGCTTAGACTTCAGGTTTTGCTTTTGGTTCGCGGGACTGAAGTAATGGGTTAATAGGGATAGTCGGGGGCATTGGTATTTAACTGTCAGAGGTGAAATTCTTAGATTTGTTAAGGACTAACTACTGCGAAAGCATTTGCCAAGGATGTCTCCATTAATCAAGAACGAAAGTTAGGGGATCGAAGACGATCAGATACCGTCGTAGTCTTAACCATAAACCATGCCA…	0	0	8767	6289	12314	8504	8277	6474	0	0	0	0	139	21	276	480	0	138	271	222	1648	1723	7	16	3470	4569	20229	33037	6147	9377	k:Eukaryota	NA	p:Apicomplexa	NA	NA	NA	NA	NA
asv2	TGAATGTTTGCTAATGATGGCTGGTCCGCCCTTTGGGCGAGTATCTGGTACACCATTGGCACATGCTTTGAATTATGCCTGCACTTGATTGTGTGGGGTTGTTCAATGCACATTTATTTTGAAGAAATTAAAGCGCTCTTGGCAGGCTATTGCCATGCATGCACCAGCATGGAATAATGTTGTCATGATTTATTTTGTTGGTTTTTGAATACATGAGCATTCAAATAGGGATAGTTGGGGGCATTTGAATTTTATTGTCAGAGGTGAAATTCTTGGATTTATAAACGTCAAACAAAGGCGAAAGCATTTGCCATGGATGTTTTCACTGATCAAGAACGAAAGTTAGGGGATCGAAGACGATCAGATACCGTCCTAGTCCTAACCATAAACTATGCCACC…	0	0	87	33	50	88	148	188	0	0	705	56	16	0	0	0	0	24	312	1691	14372	13900	32160	35659	3938	3116	254	262	771	512	k:Eukaryota	d:Alveolata	p:Dinoflagellata	c:Dinophyceae	o:Gonyaulacales	f:Goniodomataceae	g:Ostreopsis	NA
asv3	TGAATTTTGGGTCTGGCTGGGCGGTCTTTTCGAAAGAATTGCACTGCTCTGGTCGGATCTTTCCTTCTGGCTAACCATTGTGCTATTCATTTAGTGCAGTGGGGAACCAGGACTTTTACTTTGAAAAAATTAGAGTGTTTAAAGCAGGCTTACGCTTGAATACATTAGCATGGAATAATAAAATAGGACTTTGGTTTTATTTTGTTGGTTTTCAAGACCAAAGTAATGATTAATAGGGTCAGTTGGGGGCATTAGTATTTTAGCGTCAGAGGTGAAATTCTTGGATTGCTAAAAGACTAACTTCTGCGAAAGCATTTGCCAAGGATGTTTTCATTAATCAAGAACGAAAGTTAGGGGATCGAAGACGATTAGATACCGTCGTAGTCTTAACCATAAACT…	0	0	452	192	33	16	0	0	0	0	0	43980	0	0	0	0	0	0	0	0	0	0	0	0	1600	2096	1224	1326	198	272	k:Eukaryota	d:Opisthokonta	p:Fungi	c:Chytridiomycota	o:Chytridiomycotina	f:Chytridiomycetes	g:Rhizophydiales	s:Dinomyces_arenysensis_CP58_CubellesA_18S
asv4	TGAATTTTGGGTCTGGCTGGGCGGTCTTTTCGAAAGAATTGCACTGCTCTGGTCGGATCTTTCCTTCTGGCTAACCATTGTGCTATTCATTTAGTGCAGTGGGGAACCAGGACTTTTACTTTGAAAAAATTAGAGTGTTTAAAGCAGGCTTACGCTTGTATACATTAGCATGGAATAATAAAATAGGACTTTGGTTTTATTTTGTTGGTTTTCAAGACCAAAGTAATGATTAATAGGGTCAGTTGGGGGCATTAGTATTTTAGCGTCAGAGGTGAAATTCTTGGATTGCTAAAAGACTAACTTCTGCGAAAGCATTTGCCAAGGATGTTTTCATTAATCAAGAACGAAAGTTAGGGGATCGAAGACGATTAGATACCGTCGTAGTCTTAACCATAAACT…	13	0	182	82	0	0	36	0	0	0	28189	0	0	0	0	0	0	0	0	0	0	0	0	0	1097	1193	692	1136	150	213	k:Eukaryota	d:Opisthokonta	p:Fungi	c:Chytridiomycota	o:Chytridiomycotina	f:Chytridiomycetes	g:Rhizophydiales	s:Dinomyces_arenysensis_CP58_CubellesA_18S
asv5	TGGATTTCGGGCCGCGTCTTATTTGGTCACCTTTTCAGGTCGCATCACTAAGGCCGGCCTTGCTGTCGATGACGCGTGGGGTGGCTAAACACCATGCCCGCGGACTCGACGACGTTACTTTGAGTAAATTAGAGTGTTCAAAGCAAGCCAAAGCTCTGAATATAATAGCATGGGATAACACGACAGGACTCTAGGTCTATCGTGTTGGTCTATAGGCCGGGGTAATGATTAAGAGGGACAGTCGGGGGCATTCGTATTCCATTGTCAGAGGTGAAATTCAGTGATTGATGGAAGACGAACATCTGCGAAAGCATTTGCCAAGGATGTTTTCATTGATCAAGAACGAAAGTTGGGGGCTCGAAGACGATTAGATACCGTCGTAGTCTCAACCATAAACGA…	0	0	605	703	1183	965	982	983	0	0	0	0	26	19	257	465	0	1406	1607	201	272	190	0	0	191	250	304	524	1783	2362	k:Eukaryota	d:Archaeplastida	p:Chlorophyta	c:Ulvophyceae	o:Ulvales-relatives	f:Ulvales-relatives_X	g:Phaeophila	s:Phaeophila_dendroides
asv6	TGAAATGATGGCTAGCGATCGGCATTTCACAAGTGAAAGCCCTTTGCTTGCCAGGCATCTTACGGTGCTTAGTTACTTTGAGAAAAATAGAGTGTTTCAAGCGGGCATTTGCTGAAATAGTGTACCGTGGAATGACGAAAAGGCTGCATTTCCGTTTTTCAACTCTCGGAAATGCGGTGCGTGTTGAGAGGAACAGTCGGGGGTATTCGTATTGAACAGTCAGAGGTGAAATTCTTAGATTTGTTCAGGACGAACTAGTGCGAAAGCATCTACCAAGGATGTTTTCATTAATCAAGAACGAAAGTTAGGGGATCGAAGACGATCAGATACCGTCGTAGTCTTAACCATAAACTATGCCGACTAGAGATCGGTGGATATCAATTAGCTTCCTTCGGCATC…	0	0	822	0	3237	1959	1868	2076	0	0	0	0	0	0	0	0	0	90	31	0	5	18	0	0	0	0	0	0	1445	1737	k:Eukaryota	d:Alveolata	p:Apicomplexa	c:Gregarinomorphea	o:Gregarinomorphea_X_GRE1	f:Gregarinomorphea_X_GRE1_X	g:Gregarinomorphea_X_GRE1_XX	s:Gregarinomorphea_X_GRE1_XX_sp.
asv7	TGGATTTGTGGCGTACGGTGTGTTCCGGGCACTTGTTGTCTGAGTAACCTGCTGTTGCCATCCTTGGGTGGAACCTGTGTGGCATTAGGTTGTCGTGCAGGGGATGCCCATCATTTACTGTGAAAAAATTAGAGTGTTCAAAGCAGGCTTATGCCGTTGAATATATTAGCATGGAATAATGAGATAGGACTTTTTTGCTATTTTGTTGGTTTGCGCAAAGAGGTAATGATTAATAGGGACAGTTGGGGGTATTCGTATTCCATTGTCAGAGGTGAAATTCTTGGATTTTTGGAAGACGAACTACTGCGAAAGCATTTACCAAGGATGTTTTCATTAATCAAGAACGAAAGTTAGGGGATCGAAGATGATTAGATACCATCGTAGTCTTAACCATAAACT…	0	0	0	0	0	0	0	0	0	0	0	0	591	859	1497	1554	100	2396	1254	2534	1098	1170	113	83	0	0	0	0	0	0	k:Eukaryota	d:Stramenopiles	p:Ochrophyta	c:Bacillariophyta	o:Bacillariophyta_X	f:Raphid-pennate	g:Navicula	NA
asv8	TGAAGTTCAGCAGAAGATCCAGTTCTGATTGTCATTCGTGCAGTCTGTCTGGAACTTTCGCTGTGAGGTGTGTTGATGTCCTTCACTGGGCAATCCAATGCACCCATTTTACTTTGAGAAACATAGGGTGTTCCAAGCATGTTAATGGCATGTATATTCCAGCATGGAATAAATGGCTTAGACTTCAGGTTTTGCTTTTGGTTCGCGGGACTGAAGTAATGGGTTAATAGGGATAGTCGGGGGCATTGGTATTTAACTGTCAGAGGTGAAATTCTTAGATTTGTTAAGGACTAACTACTGCGAAAGCATTTGCCAAGGATGTCTCCATTAATCAAGAACGAAAGTTAGGGGATCGAAGACGATCAGATACCGTCGTAGTCTTAACCATAAACCATGCCA…	0	0	1264	751	1513	1027	695	370	0	0	0	0	0	0	0	70	0	0	0	0	303	205	0	0	498	601	1475	2797	669	605	k:Eukaryota	d:Alveolata	p:Apicomplexa	NA	NA	NA	NA	NA
asv9	TGGATTTGTGGCGTACGGTGGGTTCCGGGCACTTGTTGTCTGAGTAACTTGCTGTTGCCATCCTTGGGTGGAACCTGTGTGGCATTAGGTTGTCGTGCAGGGGATGCCCATCATTTACTGTGAAAAAATTAGAGTGTTCAAAGCAGGCTTATGCCGTTGAATATATTAGCATGGAATAATAAGATAGGACTTTTTTGCTATTTTGTTGGTTTGCGCAAAGAGGTAATGATTAATAGGGACAGTTGGGGGTATTCGTATTCCATTGTCAGAGGTGAAATTCTTGGATTTTTGGAAGACGAACTACTGCGAAAGCATTTACCAAGGATGTTTTCATTAATCAAGAACGAAAGTTAGGGGATCGAAGATGATTAGATACCATCGTAGTCTTAACCATAAACT…	0	0	0	0	0	0	0	0	0	0	0	0	1599	1628	927	931	0	134	193	4148	1161	617	236	173	216	150	0	0	0	0	k:Eukaryota	d:Stramenopiles	p:Ochrophyta	c:Bacillariophyta	o:Bacillariophyta_X	f:Raphid-pennate	g:Navicula	s:Navicula_sp.
asv10	TGGATTTCTGCTGAGGATGACCGGTCCGTCCTCTGGACAGGCATCTGGCTCAGCCTTGGCATCTTCCTGAAGAACGTAGCTGCACTTGACTGTGTGGTGCGGTATTTAGGACATTTACTTTGAGGAAATTAGAGTGTTTCAAGCAAGCGCACGCCTTGAATACATTAGCATGGAATAATAAGATAGGACCTCGGTTCTATTTTGTTGGTTTCTAGAGCTGAGGTAATGATTGATAGGGATAGTTGGGGGCATTCGTATTTAACTGTCAGAGGTGAAATTCTTGGATTTGTTAAAGACGGACTACTGCGAAAGCATTTGCCAAGGATGTTTTCATTGATCAAGAACGAAAGTTAGGGGATCGAAGACGATCAGATACCGTCGTAGTCTTAACCATAAACT…	0	0	1679	1556	1289	971	1237	1356	0	0	0	0	0	0	0	0	0	0	0	0	0	0	0	0	162	149	498	686	1141	1117	k:Eukaryota	d:Alveolata	p:Dinoflagellata	c:Dinophyceae	NA	NA	NA	NA
asv11	TGGATTTCTGTCAAGTACAACTGGTCCGCCCTCTGGGTGAGCACATAGTTTGGTCTTGGCATCTTGCTGGAAACTGTTGCTGCACTTGGCTGTGTGGCGCAGTGTCCAGCACTTTCACTTTGAGGAAATTGGAGTGTTTCAAGCAGGCAATGCCTTTGAACACAGTAGCATGGAATAATTAGATTGGGCTTTTGCTCCAATTTGTCGGTTTCTGGAGCTGAGGTGAGAATTAATGGGGATTGTTGGGGGCATCCGAATTCAGCCGTCAGAGGTGAAATTCTTGGATCGGCTAAAGACGGACAACTGCGAAAGCGTTTGCCCAGGATGTTTTCATTGATCAAGAACGAAAGTTAGGGGATCGAAGACGATCAGATACCGTCCTAGTCTTAACCATAAACT…	0	0	0	0	0	0	0	0	0	0	0	0	1453	2089	309	463	0	1445	371	705	981	916	0	0	234	138	0	0	0	0	k:Eukaryota	d:Alveolata	p:Dinoflagellata	c:Dinophyceae	o:Gymnodiniales	f:Gymnodiniaceae	g:Amphidinium	s:Amphidinium_carterae
asv12	TGGATTTGTGGCCTACGGTGGGTTCCGGGCACTTGTTGTCTGAGTAACTTGCTGTTGCCATCCTTGGGTGGAACCTGTGTGGCATTAGGTTGTCGTGCAGGGGATGCCCATCATTTACTGTGAAAAAATTAGAGTGTTCAAAGCAGGCTTATGCCGTTGAATATATTAGCATGGAATAATGAGATAGGACTTTTTTGCTATTTTGTTGGTTTGCGCAAAGAGGTAATGATTAATAGGGACAGTTGGGGGTATTCGTATTCCATTGTCAGAGGTGAAATTCTTGGATTTTTGGAAGACGAACTACTGCGAAAGCATTTACCAAGGATGTTTTCATTAATCAAGAACGAAAGTTAGGGGATCGAAGATGATTAGATACCATCGTAGTCTTAACCATAAACT…	0	0	0	0	0	0	0	0	0	0	0	0	206	256	1316	1920	39	906	1138	1563	953	755	0	0	34	0	0	0	0	0	k:Eukaryota	d:Stramenopiles	p:Ochrophyta	c:Bacillariophyta	o:Bacillariophyta_X	f:Raphid-pennate	g:Navicula	s:Navicula_sp.
asv13	TGAAATGATGGCTAGCGATCGGTATTTCCACCGGAAAACCTTTTGCTTGCCAGGCATCTCACGATGCTTAGTTACTTTGAGAAAAATAGAGTGTTTCAAGCGGGCATTTGCTGAAATAGTGTACCGTGGAATGACGAAAAGGCTGCATTTCCGTTTTTCAACTCTCGGAAATGCGGTGCGTGTTGAGAGGAACAGTCGGGGGTATTCGTATTGAACAGTCAGAGGTGAAATTCTTAGATTTGTTCAGGACGAACTAGTGCGAAAGCATCTACCAAGGATGTTTTCATTAATCAAGAACGAAAGTTAGGGGATCGAAGACGATCAGATACCGTCGTAGTCTTAACCATAAACTATGCCGACTAGAGATCGGTGGATATCAATTAGCTTCCTTCGGCATCT…	0	0	1540	0	434	465	628	699	0	0	0	0	20	0	0	337	10	1791	738	230	515	530	0	0	0	0	0	0	302	842	k:Eukaryota	d:Alveolata	p:Apicomplexa	c:Gregarinomorphea	o:Gregarinomorphea_X_GRE1	f:Gregarinomorphea_X_GRE1_X	g:Gregarinomorphea_X_GRE1_XX	s:Gregarinomorphea_X_GRE1_XX_sp.
asv14	CGATTGCACAATTGGACAATACAATCCTAACGGAGCGTGGCGTCTATTCCAACCGCATGTCAGGTTCGGAGGGTCGAGATGTGCATTCATCTCTGACCGGTTACCTTGAGTAAATCAAAGTTCTCCAACCAGATCTTGGGATCTTGAATGATAAAGCATGGGATAATTCATATTGCTGTCAATGAATTGGTTACGCTTGTATCCAAGTCATGCCGTGATTAATAGAGGTGGTTTGGGGGCATTGGTATTGAATGGCGAGAGGTGAAATTCTTAGACCCATTCAAGACCGACTACTGCGAAAGCATTTGCCCAGGACACTCTCATTGATCAAGAGCGAAGGTGAGGGGATCGAAGACGATCAGATACCGTCGTAGTCCTTACCGTAAATTCTGCCGACTA…	0	0	0	0	0	0	0	0	0	0	0	0	0	0	3422	4809	0	523	0	0	196	37	0	0	20	0	0	0	0	0	NA	NA	NA	NA	NA	NA	NA	NA
asv15	CGGACGTTGGCGGGCGCTGCGAGTCGGCCTCACGGTCGATCTTGTTGGCGACCGCCTTTGTGGAGGGGGGCTTAGGTTGGTGCTTTATTGTCATCCCTTTGTCGCTGCCACCGTTTACTGTGAAAAAATTAGAGTGTTCAAAGCGGGCGTTTGCCATGAATACATTAGCATGGAATAATAGAATAGGACCTGGTCCTGTTTTGTTGGTTTGTGAGTATCAGGTAATGATTAAGAGGGACGGTTGGGGGCATTTGTATTCCGGCGTCAGAGGTGAAATTCTTGGATTGCCGGAAGACAAACAGCTGCGAAAGCGTCTGCCAAGGACGTTTTCATTGATCAAGAACGAAAGTAAGGGGATCGAAGACGATCAGATACCGTCGTAGTCTTTACCATAAACTA…	0	0	47	0	16	39	0	0	0	0	0	0	16	18	87	116	83	4621	2974	761	68	40	0	0	0	16	16	0	14	0	k:Eukaryota	d:Archaeplastida	p:Rhodophyta	c:Florideophyceae	o:Ceramiales	f:Ceramiaceae	g:Ceramium	NA
asv16	CGATTGCACAATTGGACAATACAATCCTAACGGAGAGTGGCGTCTATTCCAACCGCATGTCAGGTTGGAGGGTCGAGATGTGCATTCATCTCTGACCGGTTACCTTGAGTAAATCAAAGTTCTCCAACCAGATCTTGGGATCATGAATGATAAAGCATGGGATAATTCATATTGCTGTCAATGAATTGGTTACGCTTGTATCCAAGTCATGCCGTGATTAATAGAGGTGGTTTGGGGGCATTGGTATTGAATGGCGAGAGGTGAAATTCTTAGACCCATTCAAGACCGACTACTGCGAAAGCATTTGCCCAGGACACTCTCATTGATCAAGAGCGAAGGTGAGGGGATCGAAGACGATCAGATACCGTCGTAGTCCTTACCGTAAATTCTGCCGACTAA…	0	0	0	0	0	0	0	0	0	0	0	0	0	0	3066	4349	0	153	0	0	134	0	0	0	71	0	0	0	0	0	NA	NA	NA	NA	NA	NA	NA	NA
asv17	TGGATTTGTGGCGTACGGTGTGTTCCGGGCACTTGTTGTCTGAGTAACCCGCTGTTGCCATCCTTGGGTGGAACCTGTGTGGCATTAGGTTGTCGTGCAGGGGATGCCCATCATTTACTGTGAAAAAATTAGAGTGTTCAAAGCAGGCTTATGCCGTTGAATATATTAGCATGGAATAATGAGATAGGACTTTTTTGCTATTTTGTTGGTTTGCGCAAAGAGGTAATGATTAATAGGGACAGTTGGGGGTATTCGTATTCCATTGTCAGAGGTGAAATTCTTGGATTTTTGGAAGACGAACTACTGCGAAAGCATTTACCAAGGATGTTTTCATTAATCAAGAACGAAAGTTAGGGGATCGAAGATGATTAGATACCATCGTAGTCTTAACCATAAACT…	0	0	0	0	0	0	0	0	0	0	0	0	763	952	714	957	0	1429	427	1147	489	503	0	0	0	0	0	0	0	0	k:Eukaryota	d:Stramenopiles	p:Ochrophyta	c:Bacillariophyta	o:Bacillariophyta_X	f:Raphid-pennate	g:Navicula	NA
asv18	TGAAATGATGGATTGTAAGTCGACATTTCCACTGGAAAACTTCTTGCAGTCCAGGCATTTTACGATGCCTAGTTACTTTGAGGAAAATAGAGTGTTTCAAGCGGGCATTTGCTTAAATAGTGTACCGTGGAATAACGAAAAGGCCGCTTTTCTGCTCTTTGACTCTCGGAATTGCGGTGCGTGTTGAGAGGAACAGTCGGGGGTATTCGTATTGAACAGTCAGAGGTGAAATTCTTAGATTTGTTCAGGACGAACTAGTGCGAAAGCATCTACCAAGGATGTTTTCATTAATCAAGAACGAAAGTTAGGGGATCGAAGACGATCAGATACCGTCGTAGTCTTAACCATAAACTATGCCGACTAGAGATCGGTGGATATCAATTAAGCTTCCTTCGGCAT…	0	0	0	2052	0	0	0	0	0	0	0	0	0	27	229	0	0	0	0	0	0	0	2	5	329	385	1520	2632	0	0	k:Eukaryota	d:Alveolata	p:Apicomplexa	c:Gregarinomorphea	o:Gregarinomorphea_X_GRE1	f:Gregarinomorphea_X_GRE1_X	g:Gregarinomorphea_X_GRE1_XX	s:Gregarinomorphea_X_GRE1_XX_sp.
asv19	TGGATTTCTGCTGAGGATGACTGGTCCGCCCTCTGGGTGAGTATCTAGCCTATCCTTGGCATCTTCCTGAAGAACGTAGCTGCACTTGACTGTGTGGTGCGGTATTTAGGACATTTACTTTGAGGAAATTAGAGTGTTTCAAGCAAGCGCACGCCTTGAATACATTAGCATGGAATAATAAGATAGGACCTCGGTTCTATTTTGTTGGTTTCTAGAGCTGAGGTAATGATTGATAGGGATAGTTGGGGGCATTCGTATTTAACTGTCAGAGGTGAAATTCTTGGATTTGTTAAAGACGGACTACTGCGAAAGCATTTGCCAAGGATGTTTTCATTGATCAAGAACGAAAGTTAGGGGATCGAAGACGATCAGATACCGTCCTAGTCTTAACCATAAACT…	0	0	682	516	206	163	38	32	0	0	0	0	0	0	150	267	0	1161	290	50	235	97	0	0	328	383	540	988	647	373	k:Eukaryota	d:Alveolata	p:Dinoflagellata	c:Dinophyceae	o:Suessiales	f:Suessiaceae	NA	NA
asv20	TGAAATGATGGATTGTAAGTCGACATTTCCACTGGAAAACTTCTTGCAGTCCAGGCATTTTACGATGCCTAGTTACTTTGAGGAAAATAGAGTGTTTCAAGCGGGCATTTGCTTAAATAGTGTACCGTGGAATAACGAAAAGGCCGCTTTTCTGCTCTTTGACTCTCGGAATTGCGGTGCGTGTTGAGAGGAACAGTCGGGGGTATTCGTATTGAACAGTCAGAGGTGAAATTCTTAGATTTGTTCAGGACGAACTAGTGCGAAAGCATCTACCAAGGATGTTTTCATTAATCAAGAACGAAAGTTAGGGGATCGAAGACGATCAGATACCGTCGTAGTCTTAACCATAAACTATGCCGACTAGAGATCGGTGGATATCAATTAGCTTCCTTCGGCATC…	0	0	1117	0	671	337	229	352	0	0	0	0	0	0	0	222	0	200	648	196	60	0	0	0	0	0	0	0	1054	2026	k:Eukaryota	d:Alveolata	p:Apicomplexa	c:Gregarinomorphea	o:Gregarinomorphea_X_GRE1	f:Gregarinomorphea_X_GRE1_X	g:Gregarinomorphea_X_GRE1_XX	s:Gregarinomorphea_X_GRE1_XX_sp.
asv21	TGAATTTCTGTTGAGGGTGGTTGGTCCGCCCTCTGGGTGAGTATCTGACACAACCTGAACATGTTCTTGATTGCACAACTGTACTTGACTGTGTGGGGTGGTATTGAGAAGGTTTACTTTGAAGAAATCAGCGTGTTTCAAGCAAGTGTTGCTTTGAATACATTAGCATGGAATAATGTTCAAGGACTTTGGTTTCATTTTGTTGGTTTCTGGAATCTGGGTAATGACAAATAGGGATAGTTGGTGGTATTTGTATTTAATTGTCAGAGGTGAAATTCTTGGATTTATTAAAGACAAACTATTGCGAAAGCATTTGCCAAGGATGTTTTCATTGATCAAGAACGAAAGTTAGGGGATCGAAGACGATCAGATACCGTCCTAGTCTTAACCATAAACTAT…	0	0	145	18	0	0	4	10	0	0	0	0	1212	1960	77	9	10	964	45	307	403	311	88	80	520	286	9	21	56	54	k:Eukaryota	d:Alveolata	p:Dinoflagellata	c:Dinophyceae	o:Gonyaulacales	f:Goniodomataceae	g:Coolia	s:Coolia_sp.
asv22	TGGATTTCTGTTGAGGATGACCGGTCCGCCCTCTGGGTGTGCATCTGGCTCAGCCTTGACATCTTCCTAAAGAACGTATCTGCACTTCATTGTGTGGTGCGGTATTTAGGACATTTACCTTGAGGAAATTAGAGTGTTTCAAGCAAGCGCATGCCTTGAATACATTAGCATGGAATAATAAGATAGGACCTCAGTTCTATTTTGTTGGTTTCTAGAGCTGAGGTAATGGTCGATAGGGATAGTTGGGGGCATTCGTATTTAACTGTCAGAGGTGAAATTCTTGGATTTGTTAAAGACGGACTACTGCGAAAGCATTTGCCAAGGATGTTTTCATTGATCAAGAACGAAAGTTAGGGGATCGAAGACGATCAGATACCGTCCTAGTCTTAACCATAAACT…	0	0	96	205	202	145	154	162	0	0	0	0	84	53	665	1707	0	297	184	55	546	336	0	0	192	320	166	196	483	300	k:Eukaryota	d:Alveolata	p:Dinoflagellata	c:Dinophyceae	o:Suessiales	f:Symbiodiniaceae	g:Symbiodinium	s:Symbiodinium_sp.
asv23	TGGATCTCTGCCAAGGACAGCTGGTCCGCCCTCTGGGTGAGCACCTGGATTGGCCTGGGCATCTTCTTGGAGAACGCAGCTGCACTTGACTGTGTGGTGTGGTATCCAGGGCCTTTACTTTGAGGAAATTAGAGTGCTTCAAGCAGGCTTCTGCCTTGAATACATTAGCATGGAATAATAAGATAGGATCGCAGCTCTATTTTGTTGGCTTCTAGAGCTGAGGTGATGATAAATAGGGATAGTTGGGGGCATTCGCATTTGACTGTCAGAGGTGAAATTCTTGGATTTGTTGAAGACGATCTGCTGCGAAAGCATTTGCCAAGGATGTTTTCATTGATCAAGAACGAAAGTTAGGGGATCGAAGACGATCAGATACCGTCCTAGTCTTAACCATAAACC…	0	0	2145	1624	613	228	381	510	0	0	0	0	0	0	10	0	0	0	0	0	0	0	0	0	27	39	114	204	353	223	k:Eukaryota	d:Alveolata	p:Dinoflagellata	c:Dinophyceae	o:Prorocentrales	f:Prorocentraceae	g:Prorocentrum	NA
asv24	TGGACTTCTGTTTCAGCTGGCTGGTCCATCTTCTGGATGTGCATTGGCCAGGGGGAGGCAGTTGGAAAGAGCATTTCTGCACTTGGCTGTGTGGTGTGGTCTGCCCATTTGTACTTTGAGGAAAAAAGAGTGTTCCACACAGGTAATGGCCATGGATTGGTGAGCATGGAATATGCTTAAGGGTTTGAGTTTTTGGTTGGTTTTCAAGACATGAACAATGATGAAGAGGGATTGATGGGGGCGCTTGCATTCTGCAGTCAGAGGTGAAATTCTTGGATTTTCAGACGACACACAATTGCGAAGGCATTTGTCAATCATGTTTTCATTTATCAAGAACGAAAGTTAGGGGATCAAAGACGATCAGATACCGTCCTAGTCTTAACCATAAACTATGCCATC…	0	0	272	0	246	168	1963	2636	0	0	0	0	0	0	0	0	0	0	0	0	0	0	0	0	91	0	124	147	295	383	k:Eukaryota	d:Alveolata	NA	NA	NA	NA	NA	NA
asv25	TGGATCTGTGCTAGTACTTGCGGACCAAAAATTTTTGGGCTGCAATGTGTTGGCATCATTGTGTGGAAGCTGTGGGGCATTAGTTTGTTCTGCAGCGGATGCACATCTTTTACTGTGAAAAAATTAGAGTGTTCAAAGCAGGCTTACGCCTATGAATATATTAGCACGGAATAATGAGATAGGACTTTTGTGCTATTTTGTTGGTTTGCGCACCAAAGTAATGATTAATAGGGACAGTTGGGGGTATTCGTATTCCATTGTCAGAGGTGAAATTCTTGGATTTTTGGAAGACGGACTACTGCGAAAGCATTTACCAAGGATGTTTTCACTAATCAAGAACGAAAGTTAGGGGATCGAAGATGATTAGATACCATCGTAGTCTTAACCATAAACTATGCC…	0	0	0	0	0	22	0	12	0	0	0	0	46	104	1121	1670	0	803	352	362	476	392	15	9	333	321	3	0	0	0	k:Eukaryota	d:Stramenopiles	p:Ochrophyta	c:Bacillariophyta	o:Bacillariophyta_X	f:Raphid-pennate	NA	NA
asv26	CGGACGTTGGCTTCGGATGTATTGCTTGGCGTAAAAACCACTTTACTTCTTTAGCCTTTGTGGAGGGGGCTTCGAGGCTCTTAATTGAACCTTTTGTAAGTTCCGCCACCGTTTACTGTGAAAAAATTAGAGTGTTCAAAGCGGGCGTTTGCCATGAATACATTAGCATGGAATAATAGAATAGGACCTGGTCCTGTTTTGTTGGTTTGTGAGTATCAGGTAATGAACAATAGGGACGGTTGGGGGCATTTGTATTCCGGCGTTAGAGGTGAAATTCTTGGATCGCCGGAAGACAAACAGCTGCGAAAGCGTCTGCCAAGGACGTTTTCATTGATCAAGAACGAAAGTAAGGGGATCGAAGACGATCAGATACCGTCGTAGTCTTTACCATAAACAATG…	0	0	970	115	100	689	1291	1609	0	0	0	0	0	25	0	0	0	0	18	8	13	105	0	0	135	158	117	207	203	39	k:Eukaryota	d:Archaeplastida	p:Rhodophyta	c:Florideophyceae	o:Ceramiales	f:Ceramiaceae	g:Centroceras	NA
asv27	CGGATTTTGGCGGAGACCGTAGGCCGTCCGAAAGGACGCGTCTAGGTGTTGACGCCTTTGTGGAGGGGGGCTTGGTGGTGCTTTGCTGCATCACCAAGTCGCTGCCACCGTTTACTGTGAATAAATTAGAGTGTTCAAAGCAAGCGATTTGCCCTGAATACATTAGCATGGAATAATAGAATAGGACCTGGTCTTGTTTTATTGGTTTGTGAAGTTCAGGTAATGATTAAGAGGGACGGTTGGGGGCATTTGTATTCCGGCGCTAGAGGTGAAATTCTTGGATTGCCGGAAGACAAACAGCTGCGAAAGCGTCTGCCAAGGACGTTTTCATTGATCAAGAACGAAAGTAAGGGGATCGAAGACGATCAGATACCGTCATAGTCTTTACTATAAACGATG…	0	0	1309	569	127	409	98	121	0	0	0	0	0	0	0	0	0	1202	136	22	296	276	0	0	99	216	52	126	277	219	k:Eukaryota	d:Archaeplastida	p:Rhodophyta	c:Florideophyceae	o:Ceramiales	f:Dasyaceae	g:Dasya	NA
asv28	TGGATTTGTGGTTGAGGTGGCCGGCCCTCACTATGTGTGGTGCTTGGCTGTCCTCGTCCATCCTTGGGTGGAACTGGTGTGGCATTAAGTTGTCGTGTCAGGGATGCCCATCATTTACTGTGAAAAAATTAGAGTGTTCAAAGCAGGCTTACGCCGCTGAATATATTAGCATGGAATAATGAGATAGGACCTTGGTACTATTTTGTTGGTTTGCGCACCGAGGTAATGATTAATAGGGACAGTTGGGGGTATTCGTATTCCATTGTCAGAGGTGAAATTCTTGGATTTCTGGAAGACGAACTACTGCGAAAGCATTTACCAAGGATGTTTTCATTAATCAAGAACGAAAGTTAGGGGATCGAAGATGATTAGATACCATCGTAGTCTTAACCATAAACT…	0	0	0	0	0	0	0	0	0	0	0	0	1783	2493	182	157	0	39	23	353	145	162	0	0	0	0	0	0	0	0	k:Eukaryota	d:Stramenopiles	p:Ochrophyta	c:Bacillariophyta	o:Bacillariophyta_X	f:Araphid-pennate	g:Licmophora	NA
asv29	CGATTGCACAATTGGACAATACAATCCTAACGGAGAGTGGCGTCTATTCCAACCGCATGTCAGGTTCGGAGGGTCGAGATGTGCATTCATCTCTGACCGGTTACCTTGAGTAAATCAAAGTTCTCCAACCAGATCTTGGGATCTTGAATGATAAAGCATGGGATAATTCATATTGCTGTCAATGAATTGGTTACGCTTGTATCCAAGTCATGCCGTGATTAATAGAGGTGGTTTGGGGGCATTGGTATTGAATGGCGAGAGGTGAAATTCTTAGACCCATTCAAGACCGACTACTGCGAAAGCATTTGCCCAGGACACTCTCATTGATCAAGAGCGAAGGTGAGGGGATCGAAGACGATCAGATACCGTCGTAGTCCTTACCGTAAATTCTGCCGACTA…	0	0	0	0	0	0	0	0	0	0	0	0	0	0	2095	3002	0	0	0	0	59	0	0	0	0	0	0	0	0	0	NA	NA	NA	NA	NA	NA	NA	NA
asv30	TGAATTTCTGGGGGGGTGTTTCAAGGTTCGTCCTGATTCTGCCCCCTCATCCGCTTTGGAACCAGGATGGGTATTTAGTTATCGGCCTGGGGAAGGGGCATTTTACTTTGAAGAAATTAGAGTGTTCCAGGCAGGCTTTGCTTGAATACATCAGCATGGAATAATGGAATAGGACAATGTTCATTTTATTGGCTATTGAACTTGTAATGATTAACAGGGACAGTTGGGGGCATTCGTATTCATTTGTCAGAGGTGGAATTCTTGGATTAACTGAAGACGAACTAATGCGAAAGCATTTGCCAAGGATGTTTTCATTAATCAAGAACGAAAGTTAGGGGATCAAAGACGCTTAGATACCGTCGTAGTCCTAACTATAAACTATACCGACTAGGGATTGGC…	0	0	0	0	0	0	0	0	0	0	0	0	173	269	1111	1419	0	444	353	184	480	687	0	0	0	0	0	0	0	0	k:Eukaryota	d:Alveolata	p:Ciliophora	c:Phyllopharyngea	o:Cyrtophoria_8	f:Dysteriidae	g:Dysteria_1	s:Dysteria_1_sp.
asv31	TGGACTTCTGTTTCAGCTGGCTGGTCCATCTTCTGGATGTGCATTGGCCAGGGGGAGGCAGTTGGAAAGAGCATTTCTGCACTTGGCTGTGTGGTGTGGTCTGCCCATTTGTACTTTGAGGAAAAAAGAGTGTTCCACACAGGTAATGGCCATGGATTGGTGAGCATGGAATATGCTTAAGGGTTTGAGTTTTTGGTTGGTTTTCAAGACATGAACAATGATGAAGAGGGATTGATGGGGGCGCTTGCATTCTGCAGTCAGAGGTGAAATTCTTGGATTTTCAGACGACACACAATTGCGAAGGCATTTGTCAATCATGTTTTCATTTATCAAAAACGAAAGTTAGGGGATCAAAGACGATCAGATACCGTCCTAGTGTTAACCATAAACTATGCCATC…	0	0	167	0	193	89	1698	2151	0	0	0	0	0	0	0	0	0	0	0	0	0	0	0	0	62	0	116	208	139	270	NA	NA	NA	NA	NA	NA	NA	NA
asv32	TGGATTTGTGGCGTACGTTGGGTTCCGGGCACTTGTGTCTGAGTGACTCGCCGTTGCCATCCTTGGGTGGAACCTGTGTGGCATTAGGTTGTCGTGCAGGGGATGCCCATCTTTTACTGTGAAAAAATTAGAGTGTTCAAAGCAGGCTTATGCCGTTGAATATATTAGCATGGAATAATGAGATAGGACTTCTTCGCTATTTTGTTGGTTTGCGCGAGGAGGTAATGATTAATAGGGACAGTTGGGGGTATTCGTATTCCATTGTCAGAGGTGAAATTCTTGGATTTCTGGAAGACGAACTACTGCGAAAGCATTTACCAAGGATGTTTTCATTAATCAAGAACGAAAGTTAGGGGATCGAAGATGATTAGATACCATCGTAGTCTTAACCATAAACTA…	0	0	0	0	0	0	0	0	0	0	0	0	228	283	1055	1388	0	415	325	1017	177	163	0	0	0	0	0	0	0	0	k:Eukaryota	d:Stramenopiles	p:Ochrophyta	c:Bacillariophyta	o:Bacillariophyta_X	f:Raphid-pennate	g:Navicula	NA
asv33	TGGATTTGTGGTTGCAAGAGTGTCCCTAGGGGATGATTTTGCTGAACCATCCATGAGATACAGCTTCTTTGGCATTAGGTTGTTAGAGATGTTGAGTTTGTATTGTACTGTGAAGAAAGTAGAGTGCTCTACACAGGTGATAGCTGTTGGATAAAATAGCATGGAATACTGGAGTAAGACACTAGTGTTAGTTGTTGGTTTGTGCATTGCTGTAATGGTTAACAGGGCTAGTTGGGGGTATATGTATTCCATTGTAAGAGGTGAAATTCTTGGATTTCTGGAAGACGAACGAATGCGAAAGCATTTACCATGGATGTTTTCATTAATCAAGAACAAAAGTTAGGGGATCGAAGATGATTAGATACCATCGTAGTCTTGACCATAAACCATGCCAGCAAG…	0	0	0	0	0	0	0	0	0	0	0	0	1173	1407	596	919	0	113	61	574	0	0	0	0	0	2	0	0	0	0	k:Eukaryota	d:Stramenopiles	p:Ochrophyta	NA	NA	NA	NA	NA
asv34	CGTAATCACCATTAGCCCAAGCGATTCGGATATTATCTGAGCTCGTTGATGGGTGGAGAGGGGGCAAAGTCCCTTCTCTACATTACCTTGAGTAAAGCCTTTACTTTCACAAAGTGGTACAGACAGGAAAACTTCCTCGTCACTACGTTAAGCATGGTATAATACCCAAACACTGGAGTATGGTTAAACCCAGATCCCGGAGTTATTAATAGGGACAGTCGGGGGCACTAGTATTGGTTGGCGAGAGGTGAAATTCTTAGACCCTTCCAAGACTAACTATTGCGAAAGCATCTGCCAAGGATGTTTTCATTGATCAAGAGCGAAAGTGTGGGGATCGAAGACGATCAGATACCGTCGTAGTCCACACTGTAAATGTTGCCAGCCAGGGTTTGGGATGAG…	0	0	94	218	0	271	0	52	0	0	0	0	18	0	0	0	0	0	19	0	0	0	0	0	0	9	0	26	1700	1938	NA	NA	NA	NA	NA	NA	NA	NA
asv35	TGGATTTCTGCCGAGGACGACCGGTCCGCCCTCTGGGTGAGCATCTGGCTCGGCCTGGGCATCTTCTTGGAGAACGTAACTGCACTTGGCTGTGTGGTGCGGTATTCAGGACTTTTACTTTGAGGAAATTAGAGTGTTTCAAGCAGGCACACGCCTTGAATACATTAGCATGGAATAATAAGATAGGACCTCGGTTCTATTTTGTTGGTTTCTAGATCTGAGGTAATGATTAATAGGGATAGTTGGGGGCATTCGTATTTAACTGTCAGAGGTGAAATTCTTGGATTTGTTAAAGACGGACTACTGCGAAAGCATTTGCCAAGGATGTTTTCATTGATCAAGAACGAAAGTTAGGGGATCGAAGACGATCAGATACCGTCCTAGTCTTAACCATAAACC…	0	0	672	470	398	298	176	228	0	0	0	0	48	83	167	217	0	233	204	86	82	99	0	0	125	122	80	142	158	200	k:Eukaryota	d:Alveolata	p:Dinoflagellata	c:Dinophyceae	o:Peridiniales	f:Heterocapsaceae	NA	NA
asv36	TGAATTTGTGGCTTAGCAAGTCTTCCTAGCACTTGTTGTTAGTGAGGTATTTGGTATCCATCCTTGGGTGGAATTTGTGTGGCATTAGGTTGTCGTGCAGGGGACGCCCATCCTTTACTGTGAAAAAATTAGAGTGTTCAAAGCAGGCTTATGCCGTTGAATATATTAGCATGGAATAATGAGATAGGACCTTGGTACTATTTTGTTGGTTTGCGCACCGAGGTAATGATTAATAGGGACAGTTGGGGGTATTCGTATTCCATTGTCAGAGGTGAAATTCTTGGATTTTTGGAAGACGAACTACTGCGAAAGCATTTACCAAGGATGTTTTCATTAATCAAGAACGAAAGTTAGGGGATCGAAGATGATTAGATACCATCGTAGTCTTAACCATAAACT…	0	0	0	0	0	0	0	0	0	0	0	0	1648	1720	0	0	0	0	0	350	129	197	51	33	0	118	0	0	0	0	k:Eukaryota	d:Stramenopiles	p:Ochrophyta	c:Bacillariophyta	o:Bacillariophyta_X	f:Raphid-pennate	g:Cymbella	s:Cymbella_formosa
asv37	TGAAGTTCAGCAGAAGATCCAGTTCTGATTGTCATTCGTGCAGTCTGTCTGGAACTTTCGCTGTGAGGTGTGTTGATGTCCTTTACTGGGCAATCCAATTCACCCATTTTACTTTGAGAAACATAGGGTGTTCCAAGCATGTTAATGGCATGTATATTCCAGCATGGAATAAATGGCTTAGACTTCAGGTTTTGCTTTTGGTTCGCGGGACTGAAGTAATGGGTTAATAGGGATAGTCGGGGGCATTGGTATTTAACTGTCAGAGGTGAAATTCTTAGATTTGTTAAGGACTAACTACTGCGAAAGCATTTGCCAAGGATGTCTCCATTAATCAAGAACGAAAGTTAGGGGATCGAAGACGATCAGATACCGTCGTAGTCTTAACCATAAACCATGCCA…	0	0	376	296	408	259	325	0	0	0	0	0	0	0	0	0	0	0	0	0	0	0	0	0	112	183	753	1093	150	279	k:Eukaryota	NA	p:Apicomplexa	NA	NA	NA	NA	NA
asv38	TGGATTTGTGGTGTGTGGTGTGTTCCGGGCACTTGTTGTCTGAGTAACTTGCCACTGCCATCCTTGGGTGGAACCTGTGTGGCATTAGGTTGTCGTGCAGGGGATGCCCATCTTTTACTGTGAAAAAATTAGAGTGTTCAAAGCAGGCTTATGCCGTTGAATATATTAGCATGGAATAATGAGATAGGACTTTTTCGCTATTTTGTTGGTTTGCGCGAAGAGGTAATGATTAATAGGGACAGTTGGGGGTATTCGTATTCCATTGTCAGAGGTGAAATTCTTGGATTTTTGGAAGACGAACTACTGCGAAAGCATTTACCAAGGATGTTTTCATTAATCAAGAACGAAAGTTAGGGGATCGAAGATGATTAGATACCATCGTAGTCTTAACCATAAACT…	0	0	0	0	0	0	0	9	0	0	0	0	276	497	519	774	0	354	207	336	479	458	0	0	152	146	0	0	0	11	k:Eukaryota	d:Stramenopiles	p:Ochrophyta	c:Bacillariophyta	o:Bacillariophyta_X	f:Raphid-pennate	NA	NA
asv39	TGGATTTCGGATGGGATCTGCCGGTCCGCCTTTGAGGTGTGTACTGGTAGGTCCTATCTTGTTGTCGGGGACTAGCTCCTGGGCTTCACTGTCCGGGACTAGGAGCCGACGAAGTTACTTTGAGTAAATTAGAGTGTTCAAAGCAAGCCTACGCTCTGAATATATTAGCATGGAATAACACGATAGGACTCTGGCTTATCTTGTTGGTCTGTGAGACCAGAGTAATGATTAAGAGGGACAGTCGGGGACATTCGTATTTCATTGTCAGAGGTGAAATTCTTGGATTTATGAAAGACGAACTTCTGCGAAAGCATTTGTCAAGGATGTTTTCATTAATCAAGAACGAAAGTTGGGGGCTCGAAGACGATTAGATACCGTCCTAGTCTCAACCATAAACGA…	0	0	690	683	78	88	9	35	0	0	0	0	108	179	48	108	0	93	214	81	73	57	0	0	121	190	213	558	257	209	k:Eukaryota	d:Archaeplastida	p:Chlorophyta	c:Chlorodendrophyceae	o:Chlorodendrales	f:Chlorodendraceae	g:Chlorodendrales_XX	s:Chlorodendrales_XX_sp.
asv40	TGAACCTTGGGCCTGGCTGGCCGGTCCGCCTCACCGCGTGTACTGGTCCGGCCGGGCCTTTCCTTCTGGGGAACCTCATGCCCTTCACTGGGCGTGTTGGGGAACCAGGACTTTTACTTTGAAAAAATTAGAGTGTTCAAAGCAGGCCTTTGCTCGAATACATTAGCATGGAATAATAGAATAGGACGTGTGGTTCTATTTTGTTGGTTTCTAGGACCGCCGTAATGATTAATAGGGATAGTCGGGGGCATCAGTATTCAATCGTCAGAGGTGAAATTCTTGGATTGATTGAAGACTAACTACTGCGAAAGCATTTGCCAAGGATGTTTTCATTAATCAGTGAACGAAAGTTAGGGGATCGAAGACGATCAGATACCGTCGTAGTCTTAACCATAAACT…	0	0	172	146	135	108	32	89	0	0	0	0	90	111	21	43	0	87	2205	484	0	9	0	0	16	21	24	36	69	128	k:Eukaryota	d:Opisthokonta	p:Fungi	c:Ascomycota	o:Pezizomycotina	f:Pezizomycotina_X	g:Pezizomycotina_XX	s:Pezizomycotina_XX_sp.
asv41	TGGATTTCGGGTTGGCTTCGGCGGTCTCGCTTCGCGTTTGTACTGCCGCAGCCTACCTTCTTGTCGGGGACGGTCCTTCGGGCTTCATTGCTCGGGGACCGGAGTCGACGATGTTACTTTGAGTAAATTAGAGTGTTCAAAGCAAGCCTACGCTCTGAATATAATAGCATGGGATAACACGACAGGACTCTGGCCTATCGTGTTGGTCTGTAGGACCAGAGTAATGATTAAGAGGGACAGTCGGGGGCATTCGTATTCCGTTGTCAGAGGTGAAATTCTTGGATTTACGGAAGACGAACATCTGCGAAAGCATTTGCCAAGGATGTTTTCATTGATCAAGAACGAAAGTTGGGGGCTCGAAGACGATTAGATACCGTCGTAGTCTCAACCATAAACGAT…	0	0	0	0	0	21	28	0	0	0	0	0	138	252	325	580	26	1536	691	80	72	72	0	0	28	20	32	21	13	7	k:Eukaryota	d:Archaeplastida	p:Chlorophyta	c:Ulvophyceae	o:Ulvales-relatives	f:Ulvales-relatives_X	NA	NA
asv42	TGAAGTTCAGCAGAAGATCCAGTTCTGATTGTCATTCGTGCAGTCTGTCTGGAACTTTCGCTGTGAGGTGTGTTGATGTCCTTCACTGGGCAATCCATTTCACCCATTTTACTTTGAGAAACATAGGGTGTTCCAAGCATGTTAATGGCATGTATATTCCAGCATGGAATAAATGGCTTAGACTTCAGGTTTTGCTTTTGGTTCGCGGGACTGAAGTAATGGGTTAATAGGGATAGTCGGGGGCATTGGTATTTAACTGTCAGAGGTGAAATTCTTAGATTTGTTAAGGACTAACTACTGCGAAAGCATTTGCCAAGGATGTCTCCATTAATCAAGAACGAAAGTTAGGGGATCGAAGACGATCAGATACCGTCGTAGTCTTAACCATAAACCATGCCA…	0	0	250	218	426	209	316	198	0	0	0	0	0	0	0	0	0	0	0	0	0	0	0	0	130	134	634	814	177	413	k:Eukaryota	d:Alveolata	NA	NA	NA	NA	NA	NA
asv43	TGAATTTCTGGGGGGGTGTTTCATGGTACGTCCTGTTACTGCCCTCTCATCCGCTTTGGAACCAGGAGGGGTATTTAGTTATCGGCCTGGGGAAGGAGCATTTTACTTTGAAGAAATTAGAGTGTTCCAGGCAGGCTTTGCTTGAATACATCAGCATGGAATAATGGAATAGGACAATGTTCATTTTATTGGCTATTGAACTTGTAATGATTAACAGGGACAGTTGGGGGCATTCGTATTCAGTTGTCAGCGGTGGAATGCATGGATTAACTGAAGACGAACTAATGCGAAAGCATTTGCCAAGGATGTTTTCATTAATCAAGAACGAAAGTTAGGGGATCAAAGACGATTAGATACCGTCGTAGTCCTAACTATAAACTATACCGACTAGGGATTGGC…	0	0	0	0	10	0	0	0	0	0	0	0	232	516	252	146	0	149	892	1001	233	194	0	0	0	0	0	0	0	0	k:Eukaryota	d:Alveolata	p:Ciliophora	c:Phyllopharyngea	o:Cyrtophoria_8	f:Dysteriidae	g:Dysteria_1	s:Dysteria_1_sp.
asv44	CGGACGTTGGCGGGCGCCTCGAGTCGGCCTCACGGTCGATCTTGTTGGCGACCGCCTTTGTGGAGGGGGGCTTAGGTCGGTGCTTTATTGTCATCCCTTTGTCGCTGCCACCGTTTACTGTGAAAAAATTAGAGTGTTCAAAGCGGGCGTTTGCCATGAATACATTAGCATGGAATAATAGAATAGGACCTGGTCCTGTTTTGTTGGTTTGTGAGTATCAGGTAATGATTAAGAGGGACGGTTGGGGGCATTTGTATTCCGGCGTCAGAGGTGAAATTCTTGGATTGCCGGAAGACAAACAGCTGCGAAAGCGTCTGCCAAGGACGTTTTCATTGATCAAGAACGAAAGTAAGGGGATCGAAGACGATCAGATACCGTCGTAGTCTTTACCATAAACTA…	0	0	0	0	0	0	0	0	0	0	0	0	1307	1933	27	24	0	17	197	46	13	0	0	0	0	0	0	0	0	0	k:Eukaryota	d:Archaeplastida	p:Rhodophyta	c:Florideophyceae	o:Ceramiales	f:Ceramiaceae	g:Ceramium	NA
asv45	TGGATTTTGAGTTTGGTAAGCTCGGTCTGCTTTTTAGCAGTACTGACTTGCCGGCTCTTCTTCTCGAGGCCTATGGGTGCACTTAACCGTGTGTTCATAGTGTTCGGGACTTTTACCGTGAGAAAATTAGAGTGTTCATAGCAGGCTTTTGCTTGAATATTGCAGCATGGAATAATGGAATAGGATCATGATCTTATTTTGTTGGTTTCTAAGATCAAGATAATGATTAATAGGGATAGTTGGGGGCGTTAATATTTAGTTGTCAGAGGTGAAATTCTTAGATTTACAAAAGATTAACTTCTGCGAAAGCATTCGCCAAGGATGTTTTCGTTAATCAAGAACGAAAGTTGAGGGATCGAAGACGATCAGATACCGTCGTAGTCTTAACCATAAACTATG…	0	0	32	25	23	0	0	0	0	0	0	0	0	0	0	0	0	0	0	0	0	0	0	0	141	188	853	1417	109	65	k:Eukaryota	d:Opisthokonta	p:Mesomycetozoa	c:Ichthyosporea	o:Ichthyosphonida	NA	NA	NA
asv46	TGGATTTGTGGCTGTCACGGGCGGCCTATCACTTAGTGTTAGTGCTTGCCTGTGTCGCCATCCTTGGGTGGAGCCCGTGTGGCATTAGGTTGTCGTGCGGGGGATGCCCATCGTTTACTGTGAGAAAATTAGAGTGTTCAAAGCAGGCTTATGCCGTTGAATATGTTAGCATGGAATAATAAGATAGGACCTCGGTACTATTTTGTTGGTTTGCGCACCGAGGTAATGATTAATAGGGACAGTTGGGGGTATTCGTATTCCATTGTCAGAGGTGAAATTCTTGGATTTCTGGAAGACGAACTACTGCGAAAGCATTTACCAAGGATGTTTTCATTAATCAAGAACGAAAGTTAGGGGATCGAAGATGATTAGATACCATCGTAGTCTTAACCATAAACT…	0	0	113	161	136	126	225	183	0	0	0	0	0	0	0	0	0	0	0	0	0	0	0	0	161	187	129	312	309	735	k:Eukaryota	d:Stramenopiles	p:Ochrophyta	c:Bacillariophyta	o:Bacillariophyta_X	f:Raphid-pennate	g:Psammodictyon	s:Psammodictyon_panduriforme
asv47	TGAAACGGTGTTTGCTATTCAGTGGCCACGAAAGTGTGTTGTTGAATAGCATCCATTTCCTCACGTTTTATATGTGAGGACTGTTACTTTGAGGAAATCAGAGTGCTCCAAGCAAGCTGTGCTAATGAATGTTACAGCATGGTATGACACTATAAGACTGAGATGCATTGGTCAATGCGTTTTAGTAATGATTAATAGGAATAGTCGGGGGCATCCGTATTCATTAGTAAGAGGTGAAATTCTTAGACTTAATGAAGACGAACAAAGGCGAAAGCATTTGCCAAGGATATTTTCATTGATCAAGAACGAAAGTTAGGGGATCGAAGACGATCAGATACCGTCGTAGTCTTAACCGTAAACTATGCCGACCAGGGATTGGAAATCCATTCATATATGCTT…	0	0	649	186	522	189	137	432	0	0	0	0	0	0	0	0	0	0	0	0	0	0	0	0	39	37	77	98	50	334	k:Eukaryota	NA	NA	NA	NA	NA	NA	NA
asv48	TGAATTTCTGGGGGGGTGTTTCAAGGTACGTCCTGTTTCTGCCCCCTCATCCGCTTTGGAACCAGGAGGGGTATTTAGTTATCGGCCTGGGGAAGGGGCATTTTACTTTGAAGAAATTAGAGTGTTCCAGGCAGGCTTTGCTTGAATACATCAGCATGGAATAATGGAATAGGACAATGTTCATTTTATTGGCTATTGAACTTGTAATGATTAACAGGGACAGTTGGGGGCATTCGTATTCATTTGTCAGAGGTGGAATTCTTGGATTAACTGAAGACGAACTAATGCGAAAGCATTTGCCAAGGATGTTTTCATTAATCAAGAACGAAAGTTAGGGGATCAAAGACGCTTAGATACCGTCGTAGTCCTAACCGTAAACTATACCGACTAGGGATTGGC…	0	0	0	0	0	0	0	0	0	0	0	0	779	1023	154	89	0	124	73	199	71	235	0	0	0	0	0	0	0	0	k:Eukaryota	d:Alveolata	p:Ciliophora	c:Phyllopharyngea	o:Cyrtophoria_8	f:Dysteriidae	g:Dysteria_1	s:Dysteria_1_sp.
asv49	TGGATTTGTGGACTGGGCCGTCGGTCCGACACTTAGTGTGGGTACCAGACGTTTCGGTTCATCCTTGGGTGGAATCTGTGTGGCATTAGGTTGTCGTGCAGGGGATACCCATCATTTACTGTGAGAAAATTAGAGTGTTCAAAGCAGGCTTATGCCGTTGAATATGTTAGCATGGAATAATAAGATAGGACTTTGGTACTATTTTGTTGGTTTGCGCACCGAAGTAATGATTAATAGGGACAGTTGGGGGTATTCGTATTCCATTGTCAGAGGTGAAATTCTTGGATTTTTGGAAGACGAACTACTGCGAAAGCATTTACCAAGGATGTTTTCATTAATCAAGAACGAAAGTTAGGGGATCGAAGATGATTAGATACCGTCGTAGTCTTAACCATAAAC…	0	0	0	0	0	0	0	0	0	0	0	0	672	1013	371	481	0	60	0	73	27	0	0	0	0	0	0	0	0	0	k:Eukaryota	d:Stramenopiles	p:Ochrophyta	c:Bacillariophyta	o:Bacillariophyta_X	f:Araphid-pennate	g:Pteroncola	s:Pteroncola_inane
asv50	TGAAATGATGGCTAGCGATCGGTATTTCCACCGGAAAACCTTTTGCTTGCCAGGCATCTCACGATGCTTAGTTACTTTGAGAAAAATAGAGTGTTTCAAGCGGGCATTTGCTGAAATAGTGTACCGTGGAATGACGAAAAGGCTGCATTTCCGTTTTTCAACTCTCGGAAATGCGGTGCGTGTTGAGAGGAACAGTCGGGGGTATTCGTATTGAACAGTCAGAGGTGAAATTCTTAGATTTGTTCAGGACGAACTAGTGCGAAAGCATCTACCAAGGATGTTTTCATTAATCAAGAACGAAAGTTAGGGGATCGAAGACGATCAGATACCGTCGTAGTCTTAACCATAAACTATGCCGACTAGAGATCGGTGGATATCAATTAAGCTTCCTTCGGCATC…	0	0	0	1116	0	0	0	0	0	0	0	0	0	35	162	0	0	0	0	0	0	0	3	0	161	208	479	519	0	0	k:Eukaryota	d:Alveolata	p:Apicomplexa	c:Gregarinomorphea	o:Gregarinomorphea_X_GRE1	f:Gregarinomorphea_X_GRE1_X	g:Gregarinomorphea_X_GRE1_XX	s:Gregarinomorphea_X_GRE1_XX_sp.
asv51	TGGGTTTCGGAGCGGTCAGGCTGGTCCGCCGAGAGGCGAGTACTGACCGGCCGCTCTTCCTCTCGGAGTCCCTGTCTGCTCTTCATTGCAGTGGGCAGGGAATTCGGGACGTTTACTTTGAAAAAATTAGAGTGTTCAAAGCAGGCGATTGCTTGAATACATTAGCATGGAATAATGGAATAGGACCTCGGTCCTATTTCGTTGGTTTCCAGGACCGAAGTAATGATTAATAGGGACAGTTGGGGGCATTCGTATTTAATTGTCAGAGGTGAAATTCTTGGATTTATGAAAGACGAACAACTGCGAAAGCATTTGCCAAGGATGTTTTCATTAATCAAGAACGAAAGTTAGGGGTTCGAAGACGATCAGATACCGTCCTAGTCCTAACCATAAACTATG…	0	0	0	0	0	0	0	0	0	0	0	0	0	0	1095	1580	0	0	0	0	0	0	0	0	0	0	0	0	0	0	k:Eukaryota	d:Opisthokonta	p:Metazoa	c:Porifera	o:Porifera_X	f:Demospongiae	NA	NA
asv52	TGGATTTGTGGTGTACTTCGGCGGCCCGTCACTATGTGATGGAGCTTGCTGAAGTCGCCATCCTTGGGTGGATCCTGTGTGGCATTAAGTTGTCGTGCAGGGGATGCCCATCGTTTACTGTGAAAAAATTAGAGTGTTCAAAGCAGGCTTATGCCGTTGAATATATTAGCATGGAATAATAAGATAGGACCTTGGTACTATTTTGTTGGTTTGCGCACCAAGGTAATGATTAATAGGGACAGTTGGGGGTATTCGTATTTCATTGTCAGAGGTGAAATTCTTGGATTTTTGAAAGACGAACTACTGCGAAAGCATTTACCAAGGATGTTTTCATTAATCAAGAACGAAAGTTAGGGGATCGAAGATGATTAGATACCATCGTAGTCTTAACCATAAACT…	0	0	0	0	0	0	0	0	0	0	0	0	491	390	167	159	0	0	0	771	290	246	0	0	0	0	0	0	0	0	k:Eukaryota	d:Stramenopiles	p:Ochrophyta	c:Bacillariophyta	o:Bacillariophyta_X	f:Raphid-pennate	g:Cylindrotheca	s:Cylindrotheca_closterium
asv53	TGGATTTGTGGCGTACGGTGTGTCCCGGGCACTTGTTGTCTGAGTGACCTGCTGTTGCCATCCTTGGGTGGAACCTGTGTGGCATTAGGTTGTCGTGCAGGGGATGCCCATCATTTACTGTGAAAAAATTAGAGTGTTCAAAGCAGGCTTATGCCGTTGAATATATTAGCATGGAATAATAAGATAGGACTTTTTTGCTATTTTGTTGGTTTGCGCAAAGAGGTAATGATTAATAGGGACAGTTGGGGGTATTCGTATTCCATTGTCAGAGGTGAAATTCTTGGATTTTTGGAAGACGAACTACTGCGAAAGCATTTACCAAGGATGTTTTCATTAATCAAGAACGAAAGTTAGGGGATCGAAGATGATTAGATACCATCGTAGTCTTAACCATAAACT…	0	0	0	0	0	0	0	0	0	0	0	0	299	248	614	746	0	106	26	288	49	48	0	0	0	0	0	0	0	0	k:Eukaryota	d:Stramenopiles	p:Ochrophyta	c:Bacillariophyta	o:Bacillariophyta_X	f:Raphid-pennate	NA	NA
asv54	TGGATTTCTGCTGAGGACGACCGGTCCGCCCTCTGGGTGAGTATCTGGCTCGGCCTGGGCATCTTCTTGGAGAACGTAGCTGCACTTGACTGTGTGGTGCGGTATCCAGGACTTTTACTTTGAGGAAATTAGAGTGTTTCAAGCAGGCACACGCCTTGAATACATTAGCATGGAATAATAAGATAGGACCTTGGTTCTATTTTGTTGGTTTCTAGAGCTGAGGTAATGATTAATAGGGATAGTTGGGGGCATTCGTATTTAACTGTCAGAGGTGAAATTCTTGGATTTGTTAAAGACGGACTACTGCGAAAGCATTTGCCAAGGATGTTTTCATTGATCAAGAACGAAAGTTAGGGGATCGAAGACGATCAGATACCGTCCTAGTCTTAACCATAAACC…	0	0	815	103	0	0	49	46	0	0	0	0	41	79	0	0	0	203	0	0	0	30	0	0	33	98	66	201	200	308	k:Eukaryota	d:Alveolata	p:Dinoflagellata	c:Dinophyceae	o:Peridiniales	f:Thoracosphaeraceae	g:Scrippsiella	s:Scrippsiella_sp.
asv55	TGGATTTCTGCTGAGGATGACCGGTCCGCCCTCCGGGTGAGTATCTGGCTCAGCCTTGGCATCTTCCTGAAGAACGTAACTGCACTTGACTGTGTGGTGCGGTATTTAGGACATTTACTTTGAGGAAATTAGAGTGTTTCAAGCAAGCGCACGCCTTGAATACATTAGCATGGAATAATAAGATAGGACCTCGGTTCTATTTTGTTGGTTTCTAGAGCTGAGGTAATGATTGATAGGGATAGTTGGGGGCATTCGTATTTAACTGTCAGAGGTGAAATTCTTGGATTTGTTAAAGACGGACTACTGCGAAAGCATTTGCCAAGGATGTTTTCATTGATCAAGAACGAAAGTTAGGGGATCGAAGACGATCAGATACCGTCCTAGTCTTAACCATAAACT…	0	0	368	162	162	138	147	221	0	0	0	0	0	0	84	162	0	244	49	21	77	60	0	0	23	0	33	50	135	100	k:Eukaryota	d:Alveolata	p:Dinoflagellata	c:Dinophyceae	o:Suessiales	f:Suessiaceae	g:Pelagodinium	s:Pelagodinium_sp.
asv56	TGAATTTCTGCACGTGCCCGGTTGTGGCTTCGGTCAGGCCGTGGCGCGTGCATCCGCCTGCAAACCTAGACCGGCCTTCACTGGTCGACTAGGGGAGTAGGCCTTTTACCTTGAAAAAATTAGAGTGTTTCTAGCAGGCAATTGCTTGAATACATTAGCATGGAATAATAGAATAGGACTTTTGTCCATTTCGTTGGTTATTGGACATTAGTAATGATTAAAAGGGACAGTTGGGGGCATTAGTATTTAATTGTCAGAGGTGAAATTCTTGGATTTATTAAAGACTAACTTATGCGAAAGCATTTGCCAAGGATGTTTTCATTAATCAAGAACGAAAGTTAGGGGATCAAAGACGATTAGACACCGTCCTAGTCTTAACTATAAACTATACCGACTCGG…	0	0	0	0	1081	1095	0	0	0	0	0	0	0	0	0	0	0	0	0	0	0	0	0	0	0	0	0	0	0	0	k:Eukaryota	d:Alveolata	p:Ciliophora	c:Oligohymenophorea	o:Scuticociliatia_1	f:Pseudocohnilembidae	g:Pseudocohnilembus	s:Pseudocohnilembus_sp.
asv57	TGGATTTCTGCTGAGGATGACCGGTCCGCCCTCTGGGTGAGTATCTGGCTCAGCCTTGGCATCTTCCTGAAGAACGTAGCTGCACTTGACTGTGTGGTGCGGTATTTAGGACATTTACTTTGAGGAAATTAGAGTGTTTCAAGCAAGCGCACGCCTTGAATACATTAGCATGGAATAATAAGATAGGACCTCGGTTCTATTTTGTTGGTTTCTAGAGCTGAGGTAATGATTGATAGGGATAGTTGGGGGCATTCGTATTTAACTGTCAGAGGTGAAATTCTTGGATTTGTTAAAGACGGACTACTGCGAAAGCATTTGCCAAGGATGTTTTCATTGATCAAGAACGAAAGTTAGGGGATCGAAGACGATCAGATACCGTCCTAGTCTTAACCATAAACT…	0	0	433	275	278	107	133	229	0	0	0	0	0	0	0	0	0	0	0	0	0	0	0	0	73	96	84	134	131	83	k:Eukaryota	d:Alveolata	p:Dinoflagellata	c:Dinophyceae	NA	NA	NA	NA
asv58	TGGATTTCTGCTGAGGACGACCGGTCCGCCCTCTGGGTGAGCATCTGGTTATGCCTGAGCATTTACTTGGAAAACACAACTGCACTTGACTGTGTGGGGTGGTATCCAAGGCTTTTACTTTGAGGAAATCAGAGTGCTTCCAGCAGGCACATGCCTTGAATACATTAGCATGGAATAATAAGATAAGGCTTTGGTTTTATTTTGTTGGTTTTTAGAATTGAAGCAATGATTAATAGGGATAGTTGGGGGCATTTGTATTTAACTGTCAGAGGTGAAATTCTTGGATTTGTTAAAGACAAACTAATGCGAAAGCATTTGCCAAGGATGTTTTCTTTGATCAAGAACGAAAGTTAGGGGATCGAAGACGATCAGATACCGTCCTAGTCTTAACCATAAACT…	0	0	0	0	477	302	187	0	0	0	0	0	0	26	16	0	0	0	165	0	0	0	0	0	82	0	372	378	0	0	k:Eukaryota	d:Alveolata	p:Dinoflagellata	c:Dinophyceae	o:Dinophyceae_X	f:Dinophyceae_XX	g:Dinophyceae_XXX	s:Dinophyceae_XXX_sp.
asv59	TGGATTTCTGCCGAGGACGACCGGTCCGCCCTCTGGGTGAGTATCTGGCTCGGCCTGGGCATCTTCTTGGAGAACGTAACTGCACTTGGCTGTGTGGTGCGGTATTCAGGACTTTTACTTTGAGGAAATTAGAGTGTTTCAAGCAGGCACACGCCTTGAATACATTAGCATGGAATAATAAGATAGGACCTCGGTTCTATTTTGTTGGTTTCTAGATCTGAGGTAATGGTTAATAGGGATAGTTGGGGGCATTCGTATTTAACTGTCAGAGGTGAAATTCTTGGATTTGTTAAAGACGGACTACTGCGAAAGCATTTGCCAAGGATGTTTTCATTGATCAAGAACGAAAGTTAGGGGATCGAAGACGATCAGATACCGTCCTAGTCTTAACCATAAACC…	0	0	283	148	42	45	59	130	0	0	0	0	25	0	0	69	0	73	82	0	124	94	0	0	62	98	75	104	313	153	k:Eukaryota	d:Alveolata	p:Dinoflagellata	c:Dinophyceae	o:Peridiniales	f:Heterocapsaceae	g:Heterocapsa	NA
asv60	TGGATTTGTGGCGTACGGTGTGTTCCGGGCACTTGTTGTCTGAGTAGCCTGCCGTTGCCATCCTTGGGTGGAACCTGTGTGGCATTAGGTTGTCGTGCAGGGGATGCCCATCGTTTACTGTGAAAAAATTAGAGTGTTCAAAGCAGGCTTATGCCGTTGAATATATTAGCATGGAATAATGAGATAGGACTTTTTTGCTATTTTGTTGGTTTGCGCAAAGAGGTAATGATTAAAAGGGACAGTTGGGGGTATTCGTATTCCATTGTCAGAGGTGAAATTCTTGGATTTTTGGAAGACGAACTACTGCGAAAGCATTTACCAAGGATGTTTTCATTAATCAAGAACGAAAGTTAGGGGATCGAAGATGATTAGATACCATCGTAGTCTTAACCATAAACT…	0	0	254	52	74	107	78	165	0	0	0	0	44	68	65	98	0	171	78	85	120	49	0	0	42	73	31	48	129	66	k:Eukaryota	d:Stramenopiles	p:Ochrophyta	c:Bacillariophyta	o:Bacillariophyta_X	f:Raphid-pennate	g:Navicula	s:Navicula_sp.
asv61	TGGATCTGCGGATTTGGAGAACGGTCACCTAATGGGTGTACTGTTTTCCTGTCCTATATTCTCTAGTTTACCTTAGGTGCGCTTCACTGTGTGTCTAGGGTGGCTAGAACGTTTACTTTGAAAAAATTAGAGTGCTCAAAGCAGGCTTCTACGCCTGAATAGTGGTGCATGGAATAATGGAATAGGACCTCGGTTCTATTTTGTTGGTTTTCGGAGCATGAGGTAATGATTAAGAGGGACAGACGGGGGCATTCATATTGCGACTTTAGAGGTGAAATTCTTGGATTGTCGCAAGATGAACAACTGCGAAAGCATTTGCCAAGAATGTTTTCATTAATCAAGAACGAAAGTTAGAGGTTCGAAGGCGATCAGATACCGCCCTAGTTCTAACCGTAAACG…	0	0	391	432	278	224	27	21	0	0	0	0	0	0	0	6	0	72	0	0	3	5	0	0	8	8	15	41	281	77	k:Eukaryota	d:Opisthokonta	p:Metazoa	c:Nematoda	o:Enoplea	f:Enoplea_X	g:Enoplea_XX	s:Enoplea_XX_sp.
asv62	TGAATTTCTGGCTGGGGGAGCCGCACATGTGTGGCGCCCCCGGTCATCCGGCCTGGAAGGGATACTTGTACTTTATTGGACGGTACCTAGAAGGGTCATTTTACTTTGAAGAAATTAGAGTGTTCCAGGCAGGCCTTGCTTGAATACATCAGCATGGAATAATGGAAAAGGACAGCGTCCATTTTATTGGTTATTGGAGGTTGTAATGATTAACAGGGACAGTTGGGGGCATTCGTATTCATTAGTCAGAGGTGAAATTCTTGGATTTGATGAAGACGAACTAATGCGAAAGCATTTGCCAAGGATGTTTTCATTAATCAAGAACGAAAGTTAGGGGATCAAAGACGATTAGATACCGTCGTAGTCCTAACTATAAACTATACCGACTAGGGATTGGCA…	0	0	0	0	0	0	0	0	0	0	0	0	536	597	0	0	0	216	97	322	0	113	0	0	0	0	0	0	0	0	k:Eukaryota	d:Alveolata	p:Ciliophora	c:Phyllopharyngea	NA	NA	NA	NA
asv63	TGGATTTGTGGTGTACTTCGGCGGCCCGTCACTATGTGATGGAGCTTGCTGAAGTCGCCATCCTTGGGTGGATCCTGTGTGGCATTAAGTTGTCGTGCAGGGGATGCCCATCGTTTACTGTGAAAAAATTAGAGTGTTCAAAGCAGGCTTACGCCGTTGAATATATTAGCATGGAATAATAAGATAGGACCTTGGTACTATTTTGTTGGTTTGCGCACCAAGGTAATGATTAATAGGGACAGTTGGGGGTATTCGTATTTCATTGTCAGAGGTGAAATTCTTGGATTTTTGAAAGACGAACTACTGCGAAAGCATTTACCAAGGATGTTTTCATTAATCAAGAACGAAAGTTAGGGGATCGAAGATGATTAGATACCATCGTAGTCTTAACCATAAACT…	0	0	0	0	0	0	0	0	0	0	0	0	772	806	0	0	0	22	0	271	0	0	0	0	0	0	0	0	0	0	k:Eukaryota	d:Stramenopiles	p:Ochrophyta	c:Bacillariophyta	o:Bacillariophyta_X	f:Raphid-pennate	g:Cylindrotheca	s:Cylindrotheca_closterium
asv64	TGAAATTCCGGCGTCTTTGGACGTCTGCCTGGAAGAACTAGCGATACCGTAAAAAGTTTTGCTTTTTTGAACAGGCTTTTACTGTGAACAAATTAAAGTGCTCAAAGCAGGCTTTTGCTTGAATATTCTAGCATGGAATAATAAAATATGACTTTATTCATTTTATTGGTTATTGAATGAAGTAATGATTAATAGGAACAGTTGGGGGCATTCGTATTTAATAGTCAGAGGTGAAATTCTTAGATTTATTAAAGACGAACTAAAGCGAAAGCATTTGCCAAGGATGTTTTCATTAATCAAGAACGAAAGTTAGGGGATCAAAGACGATTAGATACCGTCGTAGTCCTAACTATAAACTATACCGACTAGGGATTGGTGAGGTAGACCCTCATCAGGATC…	0	0	0	0	0	0	0	0	0	0	0	0	0	0	0	0	0	0	0	0	0	1864	0	0	0	0	0	0	0	0	k:Eukaryota	d:Alveolata	p:Ciliophora	c:Phyllopharyngea	o:Suctoria	f:Suctoria_X	g:Suctoria_XX	s:Suctoria_XX_sp.
asv65	TGAATTTCTGCTGTGAGGGGGCTTCGATTAGTCGTGCCACCTCCTGCATCCGCTTTGGAATCTGGATGGGTATTTATTTACTGGCCAGGTAGAAGAGGCATTTTACTTTGAAGAAATTAGAGTGTTCCAAGCAGGCTTTTGCTTGAATACATCAGCATGGAATAATGGAATAGGACATTGCAAATTTTAGAGATTGGTTTGCATGTAATGATTAACAGGGACAGTTGGGGGCATTCGTATTCATCAGTCAGAGGTGAAATTCTTGGATTTGTTGAAGACGAACTAATGCGAAAGCATTTGCCAAGGATGTTTTCATTAATCAAGAACGAAAGTTAGGGGATCAAAGACGATTAGATACCGTCGTAGTCCTAACTATAAACTATACCGACTAGGGATTGG…	0	0	0	0	0	0	0	0	0	0	0	0	438	802	152	280	0	0	0	145	0	23	0	0	0	0	0	7	0	0	k:Eukaryota	d:Alveolata	p:Ciliophora	c:Phyllopharyngea	o:Cyrtophoria_8	f:Dysteriidae	g:Dysteriidae_X	s:Dysteriidae_X_sp.
asv66	TGAACTTCTGGCGTCCCCGCAGCCTCTTCTGAGCGCTATACGGGGGCGTCATCCGCTTGGGAGGGCGTTCTGTGGTCAAACACGTTCGTTGGAACAGGCATTTTACTTTGAAGAAATTAGAGTGTTTAAAGCAAGCTATTGCTTGAATATATCAGCATGGAATAATGGAAGAGGATTTGTCCTTTTATTGGTTACTGGACATTTAATGATTAACAGGGACAGTTGGGGGCATTCGTATTCTTTTGTCAGAGGTGAAATTCTTGGATTAGAAGAAGACGAACTAATGCGAAAGCATTTGCCAAGGATGTTTTCATTAATCAAGAACGAAAGTTAGGGGATCAAAGACGATTAGATACCGTCGTAGTCCTAACTATAAACTATACCGACTAGAGATTGGCA…	0	0	0	0	0	0	0	0	0	0	0	0	636	774	0	0	0	0	0	30	56	350	0	0	0	0	0	0	0	0	k:Eukaryota	d:Alveolata	p:Ciliophora	c:Phyllopharyngea	o:Cyrtophoria_5	f:Chlamydodontidae	NA	NA
asv67	TGAATTTCTGGCGGTCTAGCTAAGCTCATGCGAGGCAGGACCGTCATCCGCTCTGTAAGCTCGTATGGTTTTACCTGCGGGTGGAAGGGGTATTTTACTTTGAAGAAATTAGAGTGTTCCAGGCAAGCTTTGCTTGAATATTACAGCATGGAATAATGGAAAAGGACTATCCATTTCGTTGGTTAATGTGATGGTAATGATTAACAGGGACAGTTGGGGGCATTCGTACTGGGCAGTTAGTGGTAAAATACGATGACCTGCTCAAGACGCACTAATGCGAAAGCATTTGCCAAGGATGTTTTCATTAATCAAGAACGAAAGTTAGGGGATCGAAGACGATTAGATACCGTCGTAGTCCTAACTATAAACTATACCAACTAGGGATTGGCAGGGAGTTGG…	0	0	0	0	0	0	0	0	0	0	0	0	843	490	60	24	0	0	11	310	0	0	0	0	0	0	0	0	0	0	k:Eukaryota	d:Alveolata	p:Ciliophora	c:Phyllopharyngea	o:Cyrtophoria_7	f:Hartmannulidae	g:Aegyriana	s:Aegyriana_oliva
asv68	TGAATTTCTGTTGGAGTGGGCGCGTGTCGCTTGTCGATTTGCGTCGTGCTTCACCTTATTCCCATTTTTCGCACTTCATTGTGTGACTATGGGATCGTTTACTTTGAGAAAAATTGAGTGTTTCAAGCAGGCTTTGCCTTGAATACTGCAGCATGGAATAATGATATAGACCTGCATTCCTATTTCGTTGGTTTTAGGGGATGAGAGATGATTAATAGGGATAGTTGGGGGCATTTGTATTCGACTGTCAGAGGTGAAATTCTTAGATTTGTCGAAGACAAACAACTGCGAAAGCATTTGCCAAGGATTTTCTCATTAATCAAGAACGAAAGTTAGGGGATCGAAGACGATCAGATACCGTCGTAGTCTTAACCATAAACTATGCCGACTAGAGATTGG…	0	0	295	265	69	0	124	64	0	0	0	0	0	0	0	46	0	0	89	29	18	0	0	0	61	0	87	208	220	144	k:Eukaryota	d:Alveolata	p:Apicomplexa	c:Gregarinomorphea	o:Gregarinomorphea_X_GRE3	f:Gregarinomorphea_X_GRE3_X	g:Gregarinomorphea_X_GRE3_XX	s:Gregarinomorphea_X_GRE3_XX_sp.
asv69	TGGACTTCTGTCGGGGATGACCGGTCCGCCCTCTGGGTAGGTATCAGGTTAGCCCTGGCATCTTCTTGAAGAACGTATCTGCACTTCACTGTGTGGGTGCGGTATTCAGGACCTTTACTTTGAGGAAATTAGAGTGTTTCAAGCAAGCGCACGCTTTGAATACATTAGCATGGAATAATAAGATAGGACCCTGGCTCTATTTTGTTGGTTTCTAGAGCCAAGGTAATGATTGATAGGGACTGTTGGGGGCATTCGTACTTAACTGTCAGAGGTGAAATTCTTGGATTTGTTAAAGATGGACTACTGCGAAAGCATTTGCCAAGGATGTTTTCATTGATCAAGAACGAAAGTTAGGGGATCGAAGACGATCAGATACCGTCCTAGTCTTAACCATAAACT…	0	0	109	176	146	43	0	44	0	0	0	0	10	16	0	0	0	0	0	0	0	0	0	0	136	227	189	209	223	161	k:Eukaryota	d:Alveolata	p:Dinoflagellata	c:Dinophyceae	o:Suessiales	f:Suessiaceae	NA	NA
asv70	TGGATTTGTGGACTGGGCCGTCGGTCCGACACTTAGTGTGGGTACCAGACGATTCGGTTCATCCTTGGGTGGAATCTGTGTGGCATTAGGTTGTCGTGCAGGGGATACCCATCATTTACTGTGAGAAAATTAGAGTGTTCAAAGCAGGCTTATGCCGTTGAATATGTTAGCATGGAATAATAAGATAGGACTTTGGTACTATTTTGTTGGTTTGCGCACCGAAGTAATGATTAATAGGGACAGTTGGGGGTATTCGTATTCCATTGTCAGAGGTGAAATTCTTGGATTTTTGGAAGACGAACTACTGCGAAAGCATTTACCAAGGATGTTTTCATTAATCAAGAACGAAAGTTAGGGGATCGAAGATGATTAGATACCGTCGTAGTCTTAACCATAAAC…	0	0	0	0	0	0	0	0	0	0	0	0	477	697	199	281	0	0	0	0	0	0	0	0	0	0	0	0	0	0	k:Eukaryota	d:Stramenopiles	p:Ochrophyta	c:Bacillariophyta	o:Bacillariophyta_X	f:Araphid-pennate	g:Pteroncola	s:Pteroncola_inane
asv71	TGAATTTTGGGTCTGGCTGGCCGGTCTTTTCGAAAGAATTGCACTGCTCTGGTCGGATCTTTCCTTCTGGCTAACCATTGTGCTATTCATTTAGTGCAGTGGGGAACCAGGACTTTTACTTTGAAAAAATTAGAGTGTTTAAAGCAGGCTTACGCTTGAATACATTAGCATGGAATAATAAAATAGGACTTTGGTTTTATTTTGTTGGTTTTCAAGACCAAAGTAATGATTAATAGGGTCAGTTTGGGCCTTAGTATTTTAGCGTCAGAGGTGAAATTCTTGGATTGCTAAAAGACTAACTTCTGCGAAAGTATTTGCCAAGGATGTTTTCATTAATCAAGAACGAAAACGTTAGGGGATCGAAGACGATTAGATACCGCCGTAGTCTTAACCATAAAC…	0	0	24	0	0	0	0	0	0	0	444	888	0	0	0	0	0	0	0	0	0	0	0	0	56	72	25	54	0	0	k:Eukaryota	d:Opisthokonta	p:Fungi	c:Chytridiomycota	o:Chytridiomycotina	f:Chytridiomycetes	g:Rhizophydiales	s:Dinomyces_arenysensis_CP58_CubellesA_18S
asv72	TGGATTTCTGCTGAGGACGACCGGTCCGCCCTCTGGGTGAGTATCTGGCTCGGCCTGGGCATCTTCTTGGAGAACGTAGCTGCACTTGACTGTGTGGTGCGGTATCCAAGACTTTTACTTTGAGGAAATTAGAGTGTTTCAAGCAGGCACACGCCTTGAATACATTAGCATGGAATAATAAGATAGGACCTCGGTTCTATTTTGTTGGTTTCTAGAGCTGAGGTAATGATTAATAGGGATAGTTGGGGGCATTCGTATTTAACTGTCAGAGGTGAAATTCTTGGATTTGTTAAAGACGGACTACTGCGAAAGCATTTGCCAAGGATGTTTTCATTGATCAAGAACGAAAGTTAGGGGATCGAAGACGATCAGATACCGTCCTAGTCTTAACCATAAACC…	0	0	0	296	114	278	126	258	0	0	0	0	0	0	0	0	0	0	0	0	47	58	0	0	0	0	0	0	44	290	k:Eukaryota	d:Alveolata	p:Dinoflagellata	c:Dinophyceae	o:Dinophyceae_X	f:Dinophyceae_XX	g:Dinophyceae_XXX	s:Dinophyceae_XXX_sp.
asv73	TGAAACTTGGGCCTGGCTGGCGGGTCCGCCTCACCGCGTGCACTCGTCCGGCCGGGCCTTCCTTCTGAAGAACCTCATGCCCTTCACTGGGCGTGCTGGGGAATCAGGACTTTTACTTTGAAAAAATTAGAGTGTTCAAAGCAGGCCTTTGCTCGAATACGTTAGCATGGAATAATAAAATAGGGCGTGCGTTTCTATTTTGTTGGTTTCTAGAGACGCCGCAATGATTAACAGGAACAGTCGGGGGCATCAGTATTCAGTTGTCAGAGGTGAAATTCTTGGATTTACTGAAGACTAACTACTGCGAAAGCATTTGCCAAGGATGTTTTCATTAATCAGTGAACGAAAGTTAGGGGATCGAAGACGATCAGATACCGTCGTAGTCTTAACCGTAAACTA…	0	0	143	0	135	63	74	82	0	0	0	0	22	53	0	0	0	0	414	119	23	0	0	0	13	0	44	68	108	124	k:Eukaryota	d:Opisthokonta	p:Fungi	c:Ascomycota	o:Pezizomycotina	f:Dothideomycetes	g:Dothideomycetes_X	s:Dothideomycetes_X_sp.
asv74	TGGACTTCTGTTTCAGCTGGCTGGTCCATCTTCTGGATGTGCATTGGCCAGGGGGAGGCAGTTGGAAAGAGCATTTCTGCACTTGGCTGTGTGGTGTGGTCTGCCCATTTGTACTTTGAGGAAAAAAGAGTGTTCCACACAGGTGATGGCCATGGATTGGTGAGCATGGAATATGCTTAAGGGTTTGAGTTTTTGGTTGGTTTTCAAGACATGAACAATGATGAAGAGGGATTGATGGGGGCGCTTGCATTCTTCAGTCAGAGGTGAAATTCTTGGATTTTCAGACGACACACAATTGCGAAGGCATTTGTCAATCATGTTTTCATTTATCAAGAACGAAAGTTAGGGGATCAAAGACGATCAGATACCGTCCTAGTCTTAACCATAAACTATGCCATC…	0	0	108	0	113	62	344	614	0	0	0	0	0	0	0	0	0	0	0	0	0	0	0	0	0	0	0	32	113	91	k:Eukaryota	NA	NA	NA	NA	NA	NA	NA
asv75	TGGATTTGTGGCGTACGATGAGTTCCCGGCATTCGTGTCGGTGGTACCTGTCGTTGCCATCCTTGGGTGGAATCTGTGTGGCATTAGGTTGTCGTGCAGGGGATGCCCATCTTTTACTGTGAAAAAATTAGAGTGTTCAAAGCAGGCTTACGCCGTTGAATATATTAGCATGGAATAATGAGATAGGACCTTGGTACTATTTTGTTGGTTTGCGCACCGAGGTAATGATTAATAGGGACAGTTGGGGGTATTCGTATTCCATTGTCAGAGGTGAAATTCTTGGATTTTTGGAAGACGAACTACTGCGAAAGCATTTACCAAGGATGTTTTCATTAATCAAGAACGAAAGTTAGGGGATCGAAGATGATTAGATACCATCGTAGTCTTAACCATAAACTA…	0	0	0	0	0	0	0	0	0	0	0	0	714	663	0	0	0	0	0	49	0	0	14	17	0	0	0	0	0	0	k:Eukaryota	d:Stramenopiles	p:Ochrophyta	c:Bacillariophyta	o:Bacillariophyta_X	f:Raphid-pennate	g:Haslea	NA
asv76	TGGATTTCGGGTTGGCTTCAGCGGTCTCGCTTTGCGTCTGTACTGCTGAAGCCTACCTTCTTGTCGGGGACGGGCCCACGGGCTTAATTGCTTGGGGCCCGGAGTCGACGATGTTACTTTGAGTAAATTAGAGTGTTCAAAGCAAGCCTACGCTCTGAATATAATAGCATGGGATAACACGACAGGACTCTGGCCTATCGTGTTGGTCTGTAGGACCAGAGTAATGATTAAGAGGGACAGTCGGGGGCATTCGTATTCCGTTGTCAGAGGTGAAATTCTTGGATTTACGGAAGACGAACATCTGCGAAAGCATTTGCCAAGGATGTTTTCATTGATCAAGAACGAAAGTTGGGGGCTCGAAGACGATTAGATACCGTCGTAGTCTCAACCATAAACGAT…	0	0	0	17	18	0	0	12	0	0	0	0	138	234	221	284	0	321	92	32	10	0	0	0	13	17	11	0	10	0	k:Eukaryota	d:Archaeplastida	p:Chlorophyta	c:Ulvophyceae	o:Ulvales-relatives	f:Ulvales-relatives_X	g:Acrochaete	NA
asv77	TGAAACTTGGGCCTGGCTGGCAGGTCCGCCTCACCGCGTGTACTTGTCCGGCCGGGCCTTTCCTTCTGGAGAACCTCATGCCCTTCACTGGGTGTGTTGGGGAACCAGGACTTTTACTTTGAAAAAATTAGAGTGTTCAAAGCAGGCCTTTGCTCGAATACGTTAGCATGGAATAATAGAATAGGACGTGCGGTCCTATTTTGTTGGTTTCTAGGACCGCCGTAATGATTAATAGGGACAGTCGGGGGCATCAGTATTCAATTGTCAGAGGTGAAATTCTTGGATTTATTGAAGACTAACTACTGCGAAAGCATTTGCCAAGGATGTTTTCATTAATCAGTGAACGAAAGTTAGGGGATCGAAGACGATCAGATACCGTCGTAGTCTTAACCGTAAACT…	0	0	277	96	295	125	0	25	0	0	0	0	29	39	0	0	0	0	216	110	0	0	0	0	0	13	24	80	13	58	k:Eukaryota	d:Opisthokonta	p:Fungi	c:Ascomycota	o:Pezizomycotina	f:Dothideomycetes	g:Dothideomycetes_X	s:Dothideomycetes_X_sp.
asv78	TGAATTTCTGATTGGGCACATGGTTGGTTTATATCGCTATGGGGTCCAGTCATCCGTCTACAAATCCATATCTTCCTTAAGTGGTAAGTATGGCTGAGTAGACACTTTACCTTGAAAAAATTAGAGTGTTTCAGGCAGGTCTCGCCGGAATACATTAGCATGGAATAATGGAATAGGACCTTTGTCCTTTGTTGGTTTCAGGACAATCGTAATGATTAATAGGGACAGTTGGGGGCATTAGTATTTAATTGTCAGAGGTGAAATTCTTGGATTTATTAAAGACTAACTTCAGCGAAAGCATTTGCCAAGGATGTTTTCATTAATCAAGAACGAAAGTTAGGGGATCAAAGACGATCAGATACCGTCGTAGTCTTAACTATAAACTATACCGACTCGGGA…	0	0	0	0	0	0	0	0	0	0	0	0	508	764	0	54	0	0	0	62	0	0	0	11	0	0	0	0	0	0	k:Eukaryota	d:Alveolata	p:Ciliophora	c:Oligohymenophorea	o:Peniculia	f:Peniculida	g:Peniculida_X	s:Peniculida_X_sp.
asv79	TGGATTTCGGAGCCGACCGGGCGGTCTGTCGAGAGACACGCACTGCTCGGTGGCTCTTCCTCTCGGAGGCCCTGGCTGCCCTTAACTGGAGCGGGCAGGGGATTCGGGACGTTTACTTTGAAAAAATTAGAGTGTTCAAAGCAGGCCGGTGCTTGGATACATTAGCATGGAATAATGGAATAGGGCTTGGGTCCTATTTTGTTGGTTTTCGGGACCGAGGTCATGGTTAAGAGGGACAGTTGGGGGCATTCGTATTCAATTGTCAGAGGTGAAATTCTTGGATTTATGGAAGACGAACAACTGCGAAAGCATTTGCCAAGGATGTTTTCATTAATCAAGAACGAAAGTTGGGGGTTCGAAGACGATCAGATACCGTCGTAGTCCCAACCATAAACTATG…	0	0	8	0	54	69	0	0	0	0	0	0	0	0	43	69	0	0	15	25	553	561	0	0	0	0	0	0	0	0	k:Eukaryota	d:Opisthokonta	p:Metazoa	c:Porifera	o:Porifera_X	f:Demospongiae	g:Amphimedon	s:Amphimedon_compressa
asv80	TGGACGTGTGGTTGGGTTAGCCGGTCCGACACAGTGTGTGGGTACCAGGCTGACCGGACCATCTTTGGTTTGAATCTTTGTGGCATTAAGTTGTCGTGGAGGGGAGGGCCATCATTTACTGTGAAAAAATCAGAGTGTTCAAAGCAGGCTTATGCCGTTGAATATATTAGCATGGAATAATGAGATAGGACCTCGGTACTATTTTGTTGGTTTGCGTTCCGAGGTAATGATTAACAGGGACAGTTGGGGGTATTCGTATTCCATTGTCAGAGGTGAAATTCTTGGATTTCTGGAAGACGAACTACTGCGAAAGCATTTACCAAGGATGTTTTCATTAATCAAGAACGAAAGTTAGGGGATCGAAGATGATTAGATACCATCGTAGTCTTAACCATAAAC…	0	0	0	0	0	0	0	0	0	0	0	0	465	533	25	22	0	18	8	92	89	102	0	0	17	19	0	0	0	0	k:Eukaryota	d:Stramenopiles	p:Ochrophyta	c:Bacillariophyta	o:Bacillariophyta_X	f:Araphid-pennate	g:Licmophora	NA
asv81	TGAATTTCTGCTCATCGGTTGACAGCACATTCGTGCTTGTTCAATCGGTGGGCATCCTTCTAGGCGTTCCTTACGGACACGTTTAGAGCCTTTACTGTGAGAAAATTAGAGCGTTCCAAGCAAGCGATTGCTTTGAATACTACAGCATGGAATAATACTATAGGACTTTTGTGCCTATTTGTTGGTGTTAGGCCGAAAGTAATGATTAATAGGGGCAGTTGGGGGCATTCGTATTTGACAGCCAGAGGTGAAATTCGTGGACTTGTCAAAGACGAACTACTGCGAAAGCATTTGCCAAGGATGTTCCCATTAATCAAGAACGAAAGTTAGGGGATCGAAGACGATTAGATACCGTCGTAGTCTTAACCATAAACTATGCCGACTAGAGATTGGAGGTTA…	0	0	34	130	136	20	29	68	0	0	0	0	0	0	0	27	0	0	0	0	328	270	0	0	0	6	48	46	54	119	k:Eukaryota	d:Alveolata	p:Chrompodellids	c:Colpodellidea	o:Colpodellida	f:Colpodellaceae	g:Colpodellidae2	s:Colpodellidae2_sp.
asv82	TGGATTTCGGGGCGGCCCGACTGGTCCGCCGCGAGGTGAGCACTGGTCGGCCGCCCTTCCTCTCGGAAGCCCCGACTGCTCTTCGTTGCAGTGGTCGGGGAGTTCGGGACGTTTACTTTGAAAAAATTAGAGTGTTCAAGGCAGGCCTTCGCCTGAATACATTAGCATGGAATAATGGAAGAGGACTTCGGTCCCGTTTTGTTGGTTTCTTGGACCGAAGTAATGATTAAGAGGGACAGTTGGGGGCATTCGTATTTAATTGTCAGAGGTGAAATTCTCGGATTTATGAAAGACGAACGACTGCGAAAGCATTTGCCAAGGATGTTTTCATTAATCAAGAACGAAAGTTAGGGGTTCGAAGACGATCAGATACCGTCGTAGTCCTAACCATAAACTATG…	0	0	0	0	0	0	0	0	0	0	0	0	0	0	595	720	0	0	0	0	0	0	0	0	0	0	0	0	0	0	k:Eukaryota	d:Opisthokonta	p:Metazoa	c:Porifera	o:Porifera_X	f:Demospongiae	g:Desmacella	s:Desmacella_lampra
asv83	TGGATTTCTGTTGAGGACGACTGGTCCGCCCTCTGGGTGAGTATCTGGCTCGGCCTCGGCATCTTCTTGGAGAGCGTCGCTGCACTTCACTGTGTGGCACGGTATCCAGGACTTTTACTTTGAGGAAATTAGAGTGTTTCAAGCAGGCGCACGCCTTGAATACATTAGCATGGAATAATATGATAGGACCTTGGTTCTATTTTGTTGGTTTCTAGAGCTGAGGTAATGATTAATAGGGATAGTTGGGGGCATTCGTATTTAACTGTCAGAGGTGAAATTCTTGGATTTGTTAAAGACGGACTACTGCGAAAGCATTTGCCAAGGATGTTTTCATTGATCAAGAACGAAAGTTAGGGGATCGAAGACGATCAGATACCGTCCTAGTCTTAACCATAAACT…	0	0	503	150	0	0	0	67	0	0	0	0	0	0	0	0	0	0	0	0	0	0	0	0	54	80	98	118	69	152	k:Eukaryota	d:Alveolata	p:Dinoflagellata	c:Dinophyceae	o:Dinophysiales	f:Amphisoleniaceae	g:Amphisoleniaceae_X	s:Amphisoleniaceae_X_sp.
asv84	CGGATTTCTGCCGAGGACGACCGGTCCGCCCTCTGGGTGAGCATCTGGCTTGATCTGGGCATCTTCTTGGAGAGCGTAGCTGCACTTGACTGTGTGGTGCGGTATCCAGGACTTTTACTTTGAGGAAATTAGAGTGTCCTAAGCAGGCCCATGCCATATATACATTAGCATGGAATAATAGGGTAGGACCTACTCTCTATTTTGTTGGTTTCTAGAGCAGAGGTAATGGTCAATGGGGATAGTTGGGGGTATCCGTATTTGACTGTCAGAGGTGAAATTCTTGGATTTGTCAAAGACGAACCAATGCGAAAGCATTTGCCAGAGATGTTTTCCTTGATCAAGAACGAAAGTTAGGGGATCGAAGACGATCAGATACCGTCCTAGTCTTAACCATAAACT…	0	0	111	197	153	148	233	166	0	0	0	0	0	0	0	0	0	0	0	0	0	0	0	0	0	11	0	43	76	129	k:Eukaryota	d:Alveolata	p:Dinoflagellata	c:Dinophyceae	o:Prorocentrales	f:Prorocentraceae	g:Prorocentrum	s:Prorocentrum_lima
asv85	TGAAATGATGGCTAGCGATCGGCATTTCACAAGTGAAAGCCCTTTGCTTGCCAGGCATCTTACGGTGCTTAGTTACTTTGAGAAAAATAGAGTGTTTCAAGCGGGCATTTGCTGAAATAGTGTACCGTGGAATGACGAAAAGGCTGCATTTCCGTTTTTCAACTCTCGGAAATGCGGTGCGTGTTGAGAGGAACAGTCGGGGGTATTCGTATTGAACAGTCAGAGGTGAAATTCTTAGATTTGTTCAGGACGAACTAGTGCGAAAGCATCTACCAAGGATGTTTTCATTAATCAAGAACGAAAGTTAGGGGATCGAAGACGATCAGATACCGTCGTAGTCTTAACCATAAACTATGCCGACTAGAGATCGGTGGATATCAATTAAGCTTCCTTCGGCAT…	0	0	0	607	0	0	0	0	0	0	0	0	0	0	0	0	0	0	0	0	0	0	0	0	77	123	177	276	0	0	k:Eukaryota	d:Alveolata	p:Apicomplexa	c:Gregarinomorphea	o:Gregarinomorphea_X_GRE1	f:Gregarinomorphea_X_GRE1_X	g:Gregarinomorphea_X_GRE1_XX	s:Gregarinomorphea_X_GRE1_XX_sp.
asv86	TGGATTTCGGGTAGCCTTCAGCGGTCTCGCTTTGCGTTTGTACTGCTGCAGCCTGCCTTCTTGTCGGGGACGGGTTCACGGGCTTTATTGCTTGGGACTCGGAGTCGGCGATGTTACTTTGAGTAAATTAGAGTGTTCAAAGCGGGCCTACGCTCTGAATATAATAGCATGGGATAACACGACAGGACTCTGGCCTATCGTGTTGGTCTGTAGGACCAGAGTAATGATTAAGAGGGACAGTCGGGGGCATTCGTATTCTGTTGTCAGAGGTGAAATTCTTGGATTTACGGAAGACGAACATCTGCGAAAGCATTTGCCAAGGATGTTTTCATTGATCAAGAACGAAAGTTGAGGGATCGAATGCGATTAGATACCGCAGTAGTCTCAACCATAAACGAT…	0	0	0	0	0	0	0	0	0	0	0	0	247	456	6	28	0	381	74	20	22	0	0	0	0	0	0	0	12	14	k:Eukaryota	d:Archaeplastida	p:Chlorophyta	c:Ulvophyceae	o:Ulvales-relatives	f:Ulvales-relatives_X	NA	NA
asv87	TGAACTTCTGCTGTGACGACCTTGCGAGGCTATGCTTCGTTTGTGTTGCTACAGCATTCTCCTTTGTTCTGCACTTTTGTGTGTAGTGCAACGGGGGCTTTACTTTGAGAAAAATAGAGTGTTTCAAGCAGGCTGTGCCTTGAATACTGCAGCATGGAATAATGAGATAAACCTGCATTCTTATTTCGTTGGTTTTGAGGAATGAGTGATGATTAATAGGGATAGTTGGGGGCATTTGTATTCGACTGTCAGAGGTGAAATTCTTAGATTTGTCGAAGACAGACAACTGCGAAAGCATTTGCCAAGGATATTCTCATTAATCAAGAACGAAAGTTAGGGGATCGAAGACGATCAGATACCGTCGTAGTCTTAACCATAAACTATGCCGACTAGAGATTG…	0	0	332	71	68	32	0	127	0	0	0	0	0	0	0	5	0	43	46	36	0	0	0	0	42	109	77	134	14	99	k:Eukaryota	d:Alveolata	p:Apicomplexa	c:Gregarinomorphea	o:Gregarinomorphea_X_GRE3	f:Gregarinomorphea_X_GRE3_X	g:Gregarinomorphea_X_GRE3_XX	s:Gregarinomorphea_X_GRE3_XX_sp.
asv88	TGGATTTCTGCTGAGGACGACCGGTCCGCCCTCTGGGTGAGTATCTGGCTTGGCCTTGGCATCTTCTTGGAGAACGTAGCTGCACTTGACTGTGTGGTGCGGTATCCAGGACTTTTACTTTGAGGAAATTAGAGTGTTTCAAGCAGGCATACGCCTTGAATACATTAGCATGGAATAATAAGATAGGACCTTGGTTCTATTTTGTTGGTTTCTAGAGCTGAGGTAATGATTAATAGGGATAGTTGGGGGCATTCGTATTTAACTGTCAGAGGTGAAATTCTTGGATTTGTTAAAGACGGACTACTGCGAAAGCATTTGCCAAGGATGTTTTCATTGATCAAGAACGAAAGTTAGGGGATCGAAGACGATCAGATACCGTCCTAGTCTTAACCATAAACC…	0	0	0	0	0	0	0	0	0	0	0	0	0	0	326	881	0	0	0	0	0	0	0	0	0	0	0	0	0	0	k:Eukaryota	d:Alveolata	p:Dinoflagellata	c:Dinophyceae	o:Gymnodiniales	f:Gymnodiniaceae	g:Gyrodinium	NA
asv89	TGGATTTCTGTTGAGGACGACTGGTCCGCCCTCTGGGTGAGTATCTGGCTCGGCCTCGGCATCTTCTTGGAGAGCGTTGCTGCACTTCACTGTGTGGCTCGGTATCCAGGACTTTTACTTTGAGGAAATTAGAGTGTTTCAAGCAGGCGCACGCCTTGAATACATTAGCATGGAATAATATGATAGGACCTTGGTTCTATTTTGTTGGTTTCTAGAGCTGAGGTAATGATTAATAGGGATAGTTGGGGGCATTCGTATTTAACTGTCAGAGGTGAAATTCTTGGATTTGTTAAAGACGGACTACTGCGAAAGCATTTGCCAAGGATGTTTTCATTGATCAAGAACGAAAGTTAGGGGATCGAAGACGATCAGATACCGTCCTAGTCTTAACCATAAACT…	0	0	164	396	109	0	62	0	0	0	0	0	0	0	0	0	0	0	34	0	0	42	0	0	0	0	104	196	0	70	k:Eukaryota	d:Alveolata	p:Dinoflagellata	c:Dinophyceae	NA	NA	NA	NA
asv90	TGAATTTCTGGCTTCCTAGCTGCGGAACATCCAAGGCAGGGAAGTCATCCGCGTTGAACGCACATATGCCTTAAAAGCTGTGTGTTGAAGACGTATTTTACTTTGAAGAAATTAGAGTGTTCCAGGCAAGCGATGCTTGAATATTACAGCATGGAATAATGGAATAGGACTATCCATTCTGTTGGTTAATGGATCAGTAATGATTAACAGGGACAGTTGGGGGCATTCGTACTGGGCAGTCAGTGGTAAAATACTGTGACCTGCTCAAGACGCACTAATGCGAAAGCATTTGCCAAGGATGTTTTCATTAATCAAGAACGAAAGTTAGGGGATCAAAGACGATTAGATACCGTCGTAGTCCTAACTATAAACTATACCGACTAGGGATTGGCAGGGGAT…	0	0	0	0	0	0	0	0	0	0	0	0	55	152	0	0	0	0	50	26	381	511	0	0	0	0	0	0	0	0	k:Eukaryota	d:Alveolata	p:Ciliophora	c:Phyllopharyngea	o:Cyrtophoria_7	f:Hartmannulidae	g:Hartmannula	s:Hartmannula_sinica
asv91	CGAATTTTGGCGTGGTGCTTCTGAGACCCCTGATTGGGTGTTGAAGGTAGTCCCGCCTTTGTGGATGGAGGCGTGGTGGTTCTTTATTGAATTGCTGCGTGTTCGCCACTGTTTACTGTGAAAAAATTAGAGTGTTCAAAGCGAGCGATTGCCATGAATACATTAGCATGGAATAATAGAATAGGACCTGATCCTGTTTTGTTGGTTTGTCAGTATTGGGTAATGATTAAGAGGGACGGTCGGGGGCATTTGTATTCCAGGGTTAGAGGTGAAATTCTTGGATCCTTGGAAGACAAACAGCTGCGAAAGCGTCTGCCAAGGACGTTTTCATTGATCAAGAACGAAAGTAAGGGGATCGAAGACGATCAGATACCGTCGTAGTCTTTACCATAAACTATG…	0	0	0	7	22	96	312	666	0	0	0	0	0	0	0	0	0	0	0	0	0	0	0	0	44	0	0	0	0	0	k:Eukaryota	d:Archaeplastida	p:Rhodophyta	c:Florideophyceae	o:Ceramiales	f:Rhodomelaceae	g:Polysiphonia	NA
asv92	TGAATTTCTGGCTGGGGGAGCTGCTCATGAGTAGCGCCCCCGGTCATCCGGCCTGGAAGGGATACTTGTACTTTATTGGACGGTACCTAGAAGGGTCATTTTACTTTGAAGAAATTAGAGTGTTCCAGGCAGGCCTTGCTTGAATACATCAGCATGGAATAATGGAAAAGGACAGCGTCCATTTTATTGGTTATTGGAGGTTGTAATGATTAACAGGGACAGTTGGGGGCATTCGTATTCATTAGTCAGAGGTGAAATTCTTGGATTTGATGAAGACGAACTAATGCGAAAGCATTTGCCAAGGATGTTTTCATTAATCAAGAACGAAAGTTAGGGGATCAAAGACGATTAGATACCGTCGTAGTCCTAACTATAAACTATACCGACTAGGGATTGGCA…	0	0	0	0	0	0	0	0	0	0	0	0	0	0	0	0	0	0	0	702	112	298	0	0	0	24	0	0	0	0	k:Eukaryota	d:Alveolata	p:Ciliophora	c:Phyllopharyngea	NA	NA	NA	NA
asv93	TGAATTTCTGATTGGGCACATGGTTGGTTTATATCGCTATGGGGTCCAGTCATCCGTCTACAAATCCATATCTTCCTTAAGTGGTAAGTATGGCTGAGTAGACACTTTACCTTGAAAAAATTAGAGTGTTTCAGGCAGGTCTCGCCGGAATACATTAGCATGGAATAATGGAATAGGACCTTTGTCCTTTGTTGGTTTCAGGACAATCGTAATGATTAATAGGGACAGTTGGGGGCATTAGTATTTAATTGTCAGAGGTGAAATTCTTGGATTTATTAAAGACTAACTTCAGCGAAAGCATTTGCCAAGGATGTTTTCATTAATCAAGAACGAAAGTTAGGGGATCAAAGACGATCAGATACCGTCGTAGTCTTAACTATAAACTATACCGACTCGGGA…	0	0	0	0	0	0	0	0	0	0	0	0	253	645	22	0	0	0	16	144	0	32	7	0	0	0	0	0	0	0	k:Eukaryota	d:Alveolata	p:Ciliophora	c:Oligohymenophorea	o:Peniculia	f:Peniculida	g:Peniculida_X	s:Peniculida_X_sp.
asv94	TGAATTTCTGGGGGGGCCGCTTTGGTTAACGCCGGGTGGCCCTTTCATCCGCCTTGGAACTAGGATGGGTATTTAGTTACTGGCCTAGGGAAGTGGCATTTTACTTTGAAGAAATTAGAGTGTTCATAGCAGGCTCTTGCTTGAATATATCAGCATGGAATAATGGAATAGGACATCGTCCGTCTCTTGGTGACTGGACATGTAATGATTAACAGGGACAGTTGGGGGCATTCGTATTCGTTAGTCAGAGGTGATATTCTTGGATTTGACGAAGACGAACTAATGCGAAAGCATTTGCCAAGGATGTTTTCATTAATCAAGAACGAAAGTTAGGGGATCAAAGACGATTAGATACCGTCGTAGTCCTAACTATAAACTATACCGACTAGGGATTGGCGG…	0	0	0	0	0	0	0	0	0	0	0	0	147	332	0	0	0	234	122	58	0	216	0	0	0	0	0	0	0	0	k:Eukaryota	d:Alveolata	p:Ciliophora	c:Phyllopharyngea	o:Cyrtophoria_8	f:Dysteriidae	g:Dysteria_2	s:Dysteria_2_sp.
asv95	TGAACTTCTGTTGTGGTGACCTGGTGACGCTTTGCGCCGTCTGTGTCTCTGCAGCATTCTTCTTTGTACTACACTTCAATGTGTTAGTGCAACGGGGGTTTTACTTTGAGAAAAATAGAGTGTTTCAAGCAGGCTGTGCCTTGAATACTGCAGCATGGAATAATGAGATAGACCTGCATTCTTATTTCGTTGGTTTTGAGGAATGAGTGATGATTAATAGGGATAGTTGGGGGCATTTGTATTCGACTGTCAGAGGTGAAATTCTTAGATTTGTCGAAGACAGACAACTGCGAAAGCATTTGCCAAGGATATTCTCATTAATCAAGAACGAAAGTTAGGGGATCGAAGACGATCAGATACCGTCGTAGTCTTAACCATAAACTATGCCGACTAGAGATT…	0	0	0	33	205	45	41	161	0	0	0	0	30	28	0	11	0	0	0	8	39	63	0	0	8	24	65	150	54	140	k:Eukaryota	d:Alveolata	p:Apicomplexa	c:Gregarinomorphea	o:Gregarinomorphea_X_GRE3	f:Gregarinomorphea_X_GRE3_X	g:Gregarinomorphea_X_GRE3_XX	s:Gregarinomorphea_X_GRE3_XX_sp.
asv96	TGAATGTTTGCTAATGATGGCTGGTCCGCCCTTTGGGCGAGTATCTGGTACACCATTGGCACATGCTTTGAATTATGCCTGCACTTGATTGTGTGGGGTTGTTCAATGCACATTTATTTTGAAGAAAATAAAGCGCTCTTGGCAGGCTATTGCCATGCATGCACCAGCATGGAATAATGTTGTCATGATTTATTTTGTTGGTTTTTGAATACATGAGCATTCAAATAGGGATAGTTGGGGGCATTTGAATTTTATTGTCAGAGGTGAAATTCTTGGATTTATAAACGTCAAACAAAGGCGAAAGCATTTGCCATGGATGTTTTCACTGATCAAGAACGAAAGTTAGGGGATCGAAGACGATCAGATACCGTCCTAGTCCTAACCATAAACTATGCCACC…	0	0	0	0	0	0	0	0	0	0	0	0	0	0	0	0	0	0	0	0	183	134	331	414	0	0	0	0	0	0	k:Eukaryota	d:Alveolata	p:Dinoflagellata	c:Dinophyceae	o:Gonyaulacales	f:Goniodomataceae	g:Ostreopsis	NA
asv97	TGGATTTGTGGTGTACTTCGGCGGCCCGTCACATGTGATGGTGTTTGCTGAAGTCGCCATCCTTGGGTGGATCCTGTGTGGCATTAAGTTGTCGCGCAGGGGATGCCCATCGTTTACTGTGAAAAAATTAGAGTGTTCAAAGCAGGCTTATGCCGTTGAATATGTTAGCATGGAATAATAAGATAGGACCTTGGTACTATTTTGTTGGTTTGCGCACCAAGGTAATGATTAATAGGGACAGTTGGGGGTATTCGTATTTCATTGTCAGAGGTGAAATTCTTGGATTTTTGAAAGACGAACTACTGCGAAAGCATTTACCAAGGATGTTTTCATTAATCAAGAACGAAAGTTAGGGGATCGAAGATGATTAGATACCATCGTAGTCTTAACCATAAACTA…	0	0	0	0	0	0	0	0	0	0	0	0	469	518	0	0	0	0	0	73	0	0	0	0	0	0	0	0	0	0	k:Eukaryota	d:Stramenopiles	p:Ochrophyta	c:Bacillariophyta	o:Bacillariophyta_X	f:Raphid-pennate	g:Cylindrotheca	s:Cylindrotheca_closterium
asv98	TGGATTTGTGGCATACGGTGGGTTCCGGGCACTTGTTGTCTGAGTAACTTGCTGTTGCCATCCTTGGGTGGAACCTGTGTGGCATTAGGTTGTCGTGCAGGGGATGCCCATCATTTACTGTGAAAAAATTAGAGTGTTCAAAGCAGGCTTATGCCGTTGAATATATTAGCATGGAATAATAAGATAGGACTTTTTTGCTATTTTGTTGGTTTGCGCAAAGAGGTAATGATTAATAGGGACAGTTGGGGGTATTCGTATTCCATTGTCAGAGGTGAAATTCTTGGATTTTTGGAAGACGAACTACTGCGAAAGCATTTACCAAGGATGTTTTCATTAATCAAGAACGAAAGTTAGGGGATCGAAGATGATTAGATACCATCGTAGTCTTAACCATAAACT…	0	0	0	0	0	0	0	0	0	0	0	0	0	0	0	0	0	0	0	956	0	0	0	0	0	0	0	0	0	0	k:Eukaryota	d:Stramenopiles	p:Ochrophyta	c:Bacillariophyta	o:Bacillariophyta_X	f:Raphid-pennate	g:Navicula	s:Navicula_sp.
asv99	TGGATTTGTGGTTGGAGTGGTCGGTCCGACACATTGTGTGGGTACTTGAGCAATCTGTCCATCTTTGGTCTGAATCTTTGTGGCATTAAGTTGTCGTGGAGGGGAGGGCCATCATTTACTGTGAAAAAATCAGAGTGTTCAAAGCAGGCTTATGCCGTTGAATATATTAGCATGGAATAATGAGATAGGACTTTGGTACTATTTTGTTGGTTTTTGCACCTTTGTAATGATTAATAGGGACAGTTGGGGGTATTGGTATTCCATTGTCAGAGGTGAAATTCTTGGATTTCTGGAAGACGAACTACTGCGAAAGCATTTACCAAGGATGTTTTCATTAATCAAGAACGAAAGTTAGGGGATCGAAGATGATTAGATACCATCGTAGTCTTAACCATAAAC…	0	0	0	0	0	0	0	0	0	0	0	0	413	444	0	0	0	0	0	77	0	0	0	0	0	0	0	0	0	0	k:Eukaryota	d:Stramenopiles	p:Ochrophyta	c:Bacillariophyta	o:Bacillariophyta_X	f:Araphid-pennate	g:Licmophora	s:Licmophora_paradoxa
asv100	TGAATTTCTGGCGCTCCCGCAGCCTCTTCTGAGTGCTATACGGGGGTGTCATCCGCTTGGGAAGACGGTCTGTGGGAAACTTCGTCCGTGGGAACAAGCATTTTACTTTGAAGAAATTAGAGTGTTCCAGGCAGGCCTTTGCTTGAATATATCAGCATGGAATAATGGAATAGGATTCGTCCTTTTATTGGTGATTGGACGTTTAATGATTAACAGGGACAGTTGGGGGCATTCGTATTCATTTGTCAGAGGTGAAATTCATGGATTAGATGAAGACGAACTAATGCGAAAGCATTTGCCAAGGATGTTTTCATTAATCAAGAACGAAAGTTAGGGGATCAAAGACGATTAGATACCGTCGTAGTCCTAACTATAAACTATACCGACTAGAGATTGGCA…	0	0	0	0	0	0	0	0	0	0	0	0	0	0	0	0	0	0	0	867	0	0	47	20	0	0	0	0	0	0	k:Eukaryota	d:Alveolata	p:Ciliophora	c:Phyllopharyngea	o:Cyrtophoria_5	f:Chlamydodontidae	NA	NA
asv101	TGAATTTCTGCTGTGTCGACCTTGCATTGCTTAGCAATTGCTCGTGTTGAAGCAGCATTCTCCACTGGGTCCACGTATCGTGATCACCCGATGGAGGCTTTACTTTGAGAAAAATAGAGTGTTTCAAGCAGGCTGTGCCTTGAATACTGCAGCATGGAATAATGAAATAGACCTGCATTCTTGTTTCGTTGGTTTCGAAGAATGAGTGATGATTAATAGGGATGGTTGGGGGTATTTGTATTCCACTGTCAGAGGTGAAATTCTTAGATTTGTGGGGGACAGACAACTGCGAAAGCATCTACCAAGGACATTCCCATTAATCAAGAACGAAAGTTAGGGGATCGAAGACGATCAGATACCGTTGTAGTCTTAACCATAAACTATGCCGACTAGAGATTG…	0	0	148	0	94	43	23	87	0	0	0	0	0	0	0	0	0	0	123	34	0	0	0	0	16	18	0	60	0	261	k:Eukaryota	d:Alveolata	p:Apicomplexa	c:Gregarinomorphea	o:Gregarinomorphea_X_GRE3	f:Gregarinomorphea_X_GRE3_X	g:Gregarinomorphea_X_GRE3_XX	s:Gregarinomorphea_X_GRE3_XX_sp.
asv102	TGGACTTCTGAGAGATATGCTGTAGTCCTCTTGTTGAGGTGCTCGCCGTCTTTCATCCTTCTGTTAACGCTTCTTGGTATTCAGTTACTGGTTGCGGGCTCAGATATTTTACCTTGAGAAAATTAGAGTGTTCCAGGCAGGCTTGCGCCGGAATACATTAGCATGGAATAATAGAAAAGGACTTGAGTCTCAGTTTGTTGGTTTGAGGGGCTTAAGTAATGATTAATAGGGATAGTTGGGGGCATTAGTATTTAATTGTCAGAGGTGAAATTCTCGGATTTGTTAAAGACTAACTTATGCGAAAGCATTTGCCAAGGATGTTTTCATTAATCAAGAACGAAAGTTAGGGGATCAAAGACGATCAGATACCGTCGTAGTCTTAACCATAAACTATGCCGA…	0	0	110	112	0	17	0	7	0	0	0	0	0	0	0	0	0	0	0	0	0	0	0	0	0	0	0	6	386	259	k:Eukaryota	d:Alveolata	p:Ciliophora	c:Spirotrichea	o:Hypotrichia	f:Pseudokeronopsidae	g:Apokeronopsis	s:Apokeronopsis_bergeri
asv103	TGAATTTCTGGGGGGGTGTTTCAAGGTATGTCCTGTTTCTGCCCCCTCATCCGCTTTGGAACCGGGAGGGGTATTTAGTTATCGGCCCGGGGAAGGGGCATTTTACTTTGAAGAAATTAGAGTGTTCCAGGCAGGCATTTGCTTGAATACATCAGCATGGAATAATGGAATAGGACAAGCTTCATTTTATTGGCTATTGAACTTGTAATGATTAACAGGGACAGTTGGGGGCATTCGTATTCATTTGTCAGAGGTGGAATTCTTGGATTAACTGAAGACGAACTAATGCGAAAGCATTTGCCAAGGATGTTTTCATTAATCAAGAACGAAAGTTAGGGGATCAAAGACGATTAGATACCGTCGTAGTCCTAACTATAAACTATACCGACTAGGGATTGG…	0	0	0	0	0	0	218	0	0	0	0	0	45	122	80	116	0	0	0	0	100	215	0	0	0	0	0	0	0	0	k:Eukaryota	d:Alveolata	p:Ciliophora	c:Phyllopharyngea	o:Cyrtophoria_8	f:Dysteriidae	g:Dysteria_1	s:Dysteria_1_sp.
asv104	TGGATCTTGGGTCGTAAGGGTCGGTCCGCCTACTCGGTGTGCACCTGCCCTTCCGTCCCTTTTGTCGGCGGCGTGCTCCTGGCCTTAATTGGCTGGGTCGCGGTTCCGGCGCTGTTACTTTGAAAAAATTAGAGTGCTCAAAGCAAGCTTATGCTCTGAATACATTAGCATGGAATAACGTGATAGGAGTCTGGTCCTATTGTGTTGGCCTTCGGGACCGGAGTAATGATTAATAGGGACTGTCGGGGGCATTCGTATTTCATTGTCAGAGGTGAAATTCTTGGATTTATGAAAGACGGACCACTGCGAAAGCATTTGCCAAGGATGTTTTCATTAATCAAGAACGAAAGTTGGGGGCTCGAAGACGATCAGATACCGTCCTAGTCTCAACCATAAACG…	0	0	0	0	0	0	0	0	0	0	0	0	155	252	26	68	0	93	268	31	0	0	0	0	0	0	0	0	0	0	k:Eukaryota	d:Archaeplastida	p:Streptophyta	c:Embryophyceae	o:Embryophyceae_X	f:Embryophyceae_XX	NA	NA
asv105	TGGATTTCAAGCGTTTGGGGCGGCGGTCTCGAAAGAGTACTGCTGCACGGATGCTTTATTTTGTGAGATGCCTCGCTGGCATTAAGTTGTTGGTGGGGAATTGTCTTGCATCGTTTACTGTGAAAAAATTAGAGTGTTCCACACATGGCTGTTGCCTGAATACATTAGCATGGAATAATAAGATACGACTCGAGTGGTCTATTTTGTTGGTTTGCACAATCGAGTAATGATTAATAGGGACAGTAGGGGGTATTCATATTTCAGCGTCAGAGGTGAAATTCTTGGATCGCTGAAAGATGAGCTAAGGCGAAAGCATTTACCAAGGATGTTTTCATTAATCAAGAACGAAAGTTAGGGGATCGAAGATGATTAGATACCATCGTAGTCTTAACCATAAAC…	0	0	0	0	0	0	0	0	0	0	0	0	0	0	193	689	0	0	0	0	0	0	0	0	0	0	0	0	0	0	k:Eukaryota	d:Stramenopiles	p:Pseudofungi	c:Oomycota	o:Oomycota_X	f:Oomycota_XX	g:Oomycota_XXX	s:Oomycota_XXX_sp.
asv106	TGAAATGATGGATTGTAAGTCGACATTTCCACTGGAAAACTTCTTGCGGTCCAGGCATTTTACGATGCCTAGTTACTTTGAGGAAAATAGAGTGTTTCAAGCGGGCATTTGCTTAAATAGTGTACCGTGGAATAACGAAAAGGCCGCTTTTCTGCTCTTTGACTCTCGGAATTGCGGTGCGTGTTGAGAGGAACAGTCGGGGGTATTCGTATTGAACAGTCAGAGGTGAAATTCTTAGATTTGTTCAGGACGAACTAGTGCGAAAGCATCTACCAAGGATGTTTTCATTAATCAAGAACGAAAGTTAGGGGATCGAAGACGATCAGATACCGTCGTAGTCTTAACCATAAACTATGCCGACTAGAGATCGGTGGATATCAATTAAGCTTCCTTCGGCAT…	0	0	0	256	0	0	0	0	0	0	0	0	0	0	0	0	0	0	0	0	0	0	0	0	60	78	191	288	0	0	k:Eukaryota	d:Alveolata	p:Apicomplexa	c:Gregarinomorphea	o:Gregarinomorphea_X_GRE1	f:Gregarinomorphea_X_GRE1_X	g:Gregarinomorphea_X_GRE1_XX	s:Gregarinomorphea_X_GRE1_XX_sp.
asv107	TGAAGTGGTGACAGATAATATTTGGCGACGAAAGTCTGTTGGATATTGGCTGTCATTTCCTTGTGAATTTTGTGCAAGGACTATTACTTTGAGAAAATCAGAGTGCTCAAAGCAGGCTGTGCTATTGAATGTTACAGCATGGTATAATGTTATAAGATTTCAGCGGACTGGGTCAGTTCGTTGGAATAATGGTTAATAGGAACAGTTGGGGGCATCCGTATTCATTAGTCAGAGGTGATATTCTTAGATTTGATGAAGACGAACTAGTGCGAAAGCATTTGCCAAGGATGTATTCATTGATCAAGAACGAAAGTTAGGGGATCGAAGACGATCAGATACCGTCGTAGTCTTAACCGTAAACTATGCCGACCAGAGATTGGAAGACATTTAATACGCCTT…	0	0	73	73	466	14	12	13	0	0	0	0	0	0	0	0	0	18	13	3	0	0	0	0	4	4	22	46	57	52	k:Eukaryota	d:Alveolata	NA	NA	NA	NA	NA	NA
asv108	TGGATTTGTGGCGTGTGGTGGGCTCCGGGCACTTGTTGTCTGAGTAGCTTGCCGCTGCCATCCTTGGGTGGAACCTGTGTGGCATTAGGTTGTCGTGCAGGGGATGCCCATCTTTTACTGTGAAAAAATTAGAGTGTTCAAAGCAGGCTTATGCCGTTGAATATATTAGCATGGAATAATGAGATAGGACTTTTTCGCTATTTTGTTGGTTTGCGCGAAGAGGTAATGATTAATAGGGACAGTTGGGGGTATTCGTATTCCATTGTCAGAGGTGAAATTCTTGGATTTTTGGAAGACGAACTACTGCGAAAGCATTTACCAAGGATGTTTTCATTAATCAAGAACGAAAGTTAGGGGATCGAAGATGATTAGATACCATCGTAGTCTTAACCATAAACT…	0	0	0	0	0	0	0	0	0	0	0	0	18	18	83	119	0	55	58	144	129	223	0	0	0	0	0	0	0	0	k:Eukaryota	d:Stramenopiles	p:Ochrophyta	c:Bacillariophyta	o:Bacillariophyta_X	f:Raphid-pennate	NA	NA
asv109	TGGATTTGTGGTGGCGCCTGAGGTCCATTTGTTGGTACTATCGGGCGCTGCCATCCTTGGGTGGAATCTGTGTGGCATTAGGTTGTCGTGCAGGGGATGCCCATCGTTTACTGTGAAAAAATCAGCGCGTTCAAAGCAGGCTTATGCCGTTGAATGTATTAGCATGGAATAATAAGATAGGACCTTGGTACTATTTTGTTGGTTTGCGCACCGAGGTAATGATTAATAGGGACAGTTGGGGGTATTCGTATTCCATTGTCAGAGGTGAAATTCTTGGATTTCTGGAAGACGAACTACTGCGAAAGCATTTACCAAGGATGTTTTCATTAATCAAGAACGAAAGTAAGGGGATCGAAGATGATTAGATACCATCGTAGTCTTTACCATAAACTATGCCGA…	0	0	91	84	133	98	67	81	0	0	0	0	0	0	0	0	0	0	0	0	0	0	0	0	19	29	35	24	78	101	k:Eukaryota	d:Stramenopiles	p:Ochrophyta	c:Bacillariophyta	o:Bacillariophyta_X	f:Raphid-pennate	g:Raphid-pennate_X	s:Raphid-pennate_X_sp.
asv110	TGGATCTCAGTCTCGATCGAGCGGTCCGTCTTCCGACGGTACTGCGCGAATCGGACATTCCGCCGCGTTTCTCCTCATGCTCTTCACTGAGTGTGGGGGGAGAGTGGTACGTTTACTTTGAAAAAATTAGAGTGCTCAAAGCAGGCCATGGCCTGAATAGTCGTGCATGGAATGATGGAATAGGGCCTCGGTTCTATTTTGTTGGTTTCCGGAACTCGAGGTAATGATTAATAGGGACGGACGGGGGCATTTGTATTGCGACGTTAGAGGTGAAATTCTTAGATCGTCGCAAGACAAACTACTGCGAAAGCATTTGCCAAGAATGTTTTCATTAATCAAGAACGAAAGTCAGAGGTTCGAAGGCGATCAGATACCGCCCTAGTTCTGACCATAAACGAT…	0	0	0	53	0	0	0	0	0	0	0	0	47	259	143	34	74	0	121	0	0	20	0	0	0	0	76	0	0	0	k:Eukaryota	d:Opisthokonta	p:Metazoa	NA	NA	NA	NA	NA
asv111	TGAACTTCTGTCATACTTCGCTGATCGGTGCATACTGTACATGGTCTTCGGAGTTGACAACCCTCCGAGGTGTAAGTCTACTTTGTAGGCGTGCAATCTCGGACAGTTACTTTGAGAAAATTAGAGTGTTTCAAGCAGGCAAACGCCTTGAATACTACAGCATGGAATAATAAGATAGGACTTTGGTTCTTTCTTGTTGGTTCGGAGAACTAAGGTAATGATTAACAGGGACAGTCGGGGGCATTCGTATTTAACAGTCAGAGGTGAAATTCTTAGATTTGTTAAAGACGAACTACTGCGAAAGCATTTGCCAAGGATGTGCCCATTAATCAAGAACGAAAGTTAGGGGATCGAAGACGATCAGATACCGTCGTAGTCTTAACTATAAACTATGCCGAC…	0	0	61	33	115	76	61	110	0	0	0	0	0	0	0	0	0	0	0	0	0	11	0	0	34	21	44	95	14	145	k:Eukaryota	d:Alveolata	NA	NA	NA	NA	NA	NA
asv112	TGAATTTCTGTTGGAGTGGGCGCGTGTCGCTTGTCGATTTGCGTCGTGCTTCACCTTATTTCCATTTTTCGCACTTCATTGTGTGACTATGGGATCGTTTACTTTGAGAAAAATTGAGTGTTTCAAGCAGGCTTTGCCTTGAATACTGCAGCATGGAATAATGATATAGACCTGCATTCCTATTTCGTTGGTTTTAGGGGATGAGAGATGATTAATAGGGATAGTTGGGGGCATTTGTATTCGACTGTCAGAGGTGAAATTCTTAGATTTGTCGAAGACAAACAACTGCGAAAGCATTTGCCAAGGATTTTCTCATTAATCAAGAACGAAAGTTAGGGGATCGAAGACGATCAGATACCGTCGTAGTCTTAACCATAAACTATGCCGACTAGAGATTGG…	0	0	0	138	61	98	0	79	0	0	0	0	0	17	41	0	0	0	0	0	0	65	0	0	0	35	64	123	0	83	k:Eukaryota	d:Alveolata	p:Apicomplexa	c:Gregarinomorphea	o:Gregarinomorphea_X_GRE3	f:Gregarinomorphea_X_GRE3_X	g:Gregarinomorphea_X_GRE3_XX	s:Gregarinomorphea_X_GRE3_XX_sp.
asv113	TGAACCTTTGGCCTGGCTGGCAGGTCCGCCTCACCGCGTGCACTTGTCCGGCCGGGCCTTTTCTTCTGGAGAACCGCATGCCCTTCACTGGGTGTGTTGGGGACCAGGACTTTTACTTTGAAAAAATTAGAGTGTTCAAAGCAGGCCTTTGCTCGAATACGTTAGCATGGAATAATAGAATAGGACGTGCGGTCCTATTTTGTTGGTTTCTAGGACCGCCGTAATGATTAATAGGGACAGTCGGGGGCATCAGTATTCAATTGTCAGAGGTGAAATTCTTGGATTTATTGAAGACTAACTACTGCGAAAGCATTTGCCAAGGATGTTTTCATTAATCAGTGAACGAAAGTTAGGGGATCGAAGACGATCAGATACCGTCGTAGTCTTAACCATAAACTA…	0	0	103	0	268	159	57	69	0	0	0	0	0	0	0	0	0	0	36	0	0	0	0	0	0	15	0	0	0	85	k:Eukaryota	d:Opisthokonta	p:Fungi	c:Ascomycota	o:Pezizomycotina	f:Dothideomycetes	g:Dothideomycetes_X	s:Dothideomycetes_X_sp.
asv114	TGGATTTGTGGCGTACGGTGTGTTCCGGGCACTTGTTGTCTGAGTAGCCTGCCGTTGCCATCCTTGGGTGGAACCTGTGTGGCATTAGGTTGTCGTGCAGGGGATGCCCATCGTTTACTGTGAAAAAATTAGAGTGTTCAAAGCAGGCTTATGCCGTTGAATATATTAGCATGGAATAATGAGATAGGACTTTTTTGCTATTTTGTTGGTTTGCGCAAAGAGGTAATGATTAATAGGGACAGTTGGGGGTATTCGTATTCCATTGTCAGAGGTGAAATTCTTGGATTTTTGGAAGACGAACTACTGCGAAAGCATTTACCAAGGATGTTTTCATTAATCAAGAACGAAAGTTAGGGGATCGAAGATGATTAGATACCATCGTAGTCTTAACCATAAACT…	0	0	54	181	72	0	0	113	0	0	0	0	0	0	0	0	0	63	0	0	42	0	0	0	0	0	0	57	144	64	k:Eukaryota	d:Stramenopiles	p:Ochrophyta	c:Bacillariophyta	o:Bacillariophyta_X	f:Raphid-pennate	g:Navicula	s:Navicula_sp.
asv115	CGGTGGGGAGTGGTATGTCTGTTTGTGCTTATGTTTGTGGTGAGCTGTGGATGTACTTCTTCTGGGGCGCAGAGGACGAGGGGTACTGGATAGTTGGGCGAGAGGTGAAATGTGATGACCCTGACTGGACAAACAGAAGCGAAGGCTGTACTCTTGGACTTATGTGTGGATCAAGGACGAAGGCTGGAGGATCGAAATCGATTAGATACCGTTTTAGTTCCAGCAGTAAACGATGCCGACTGTGTGGTGCGGGAGCACTGTGCGCGAGAAATCAGTTAGTATGTGGGTTTTGGGGATAGTATGTT	0	0	155	241	193	156	7	0	0	0	0	0	0	0	0	0	0	0	0	0	0	0	0	0	0	0	0	5	0	17	k:Eukaryota	d:Opisthokonta	p:Fungi	c:Microsporidiomycota	o:Microsporidiomycotina	f:Microsporidiomycotina_X	g:Microsporidium	s:Microsporidium_sp.
asv116	TGGATTTGTGGCGTACGGTGGGTTCCGGGCACTTGTTGTCTGAGTAACTTGCTGTTGCCATCCTTGGGTGGAACCTGTGTGGCATTAGGTTGTCGTGCAGGGGATGCCCATCATTTACTGTGAAAAAATTAGAGTGTTCAAAGCAGGCTTATGCCGTTGAATATATTAGCATGGAATAATAAGATAGGACTTTTTTGCTATTTTGTTGGTTTGCGCAAAGAGGTAATGATTAATAGGGACAGTTGGGGGTATTCGTATTCCATTGTCAGAGGTGAAATTCTTGGATTTTTGGAAGACGAACTACTGCGAAAGCATTTACCAAGGATGTTTTCATTAATCAAGAACGAAAGTTAGGGGATCGAAGATGATTAGATACCATCGTAGTCTTAACCATAAACT…	0	0	0	0	0	0	0	0	0	0	0	0	55	48	108	101	0	42	0	345	54	16	0	0	0	0	0	0	0	0	k:Eukaryota	d:Stramenopiles	p:Ochrophyta	c:Bacillariophyta	o:Bacillariophyta_X	f:Raphid-pennate	g:Navicula	s:Navicula_sp.
asv117	TGGATTTGTGGTTGAGGTGGCCGGCCCTCACTTTGTGTGGTGCTTGGCTGTCCTCGTCCATCCTTGGGTGGAACTGGTGTGGCATTAAGTTGTCGTGTCAGGGATGCCCATCATTTACTGTGAAAAAATTAGAGTGTTCAAAGCAGGCTTACGCCGCTGAATATATTAGCATGGAATAATGAGATAGGACCTTGGTACTATTTTGTTGGTTTGCGCACCGAGGTAATGATTAATAGGGACAGTTGGGGGTATTCGTATTCCATTGTCAGAGGTGAAATTCTTGGATTTCTGGAAGACGAACTACTGCGAAAGCATTTACCAAGGATGTTTTCATTAATCAAGAACGAAAGTTAGGGGATCGAAGATGATTAGATACCATCGTAGTCTTAACCATAAACT…	0	0	0	0	0	0	0	0	0	0	0	0	325	429	0	0	0	0	0	0	0	0	0	0	0	0	0	0	0	0	k:Eukaryota	d:Stramenopiles	p:Ochrophyta	c:Bacillariophyta	o:Bacillariophyta_X	f:Araphid-pennate	NA	NA
asv118	TGGATTTCTGCTGAAGACAACCGGTCTGCCCTCTGGGTGAGCATCTGGTTTGGATTCGGCATCATCTTAGAGAACGTATCTGCACTTGACTGTGTGGTGCGGTATCTTAGACTTTTACTTTGAGGAAATCAGAGTGCTTCAAGCAGGCGAATGCCTTGGATACATTAGCATGGAATAATATTTTAGGACCTTGGTTCTATTTTGTTGGTTTCTAGAATTGAGGTAACGTTTAATAGGGATAATTGGGGGCATTCGTATTTAACTGTCAGAGGTGAAATTCTTGGATTTGTTAAAGACGGACCAATGCGAAAGCATTTGCCAAGGATGTTTTCTTTGATCAAGAACGAAAGTTAGGGGATCGAAGACGATCAGATACCGTCCTAGTCTTAACCATAAACC…	0	0	0	0	0	0	0	0	0	0	0	0	0	0	19	0	0	647	0	0	0	0	0	0	0	0	73	0	0	0	k:Eukaryota	d:Alveolata	p:Dinoflagellata	c:Dinophyceae	o:Gonyaulacales	f:Protoceratiaceae	g:Protoceratium	s:Protoceratium_reticulatum
asv119	TGAAATGATGGATTGTAAGTCGACATTTCCACTGGAAAACTTCTTGCGGTCCAGGCATTTTACGATGCCTAGTTACTTTGAGGAAAATAGAGTGTTTCAAGCGGGCATTTGCTTAAATAGTGTACCGTGGAATAACGAAAAGGCCGCTTTTCTGCTCTTTGACTCTCGGAATTGCGGTGCGTGTTGAGAGGAACAGTCGGGGGTATTCGTATTGAACAGTCAGAGGTGAAATTCTTAGATTTGTTCAGGACGAACTAGTGCGAAAGCATCTACCAAGGATGTTTTCATTAATCAAGAACGAAAGTTAGGGGATCGAAGACGATCAGATACCGTCGTAGTCTTAACCATAAACTATGCCGACTAGAGATCGGTGGATATCAATTAGCTTCCTTCGGCATC…	0	0	110	0	156	0	0	0	0	0	0	0	0	0	0	0	0	0	77	0	0	0	0	0	0	0	0	0	126	257	k:Eukaryota	d:Alveolata	p:Apicomplexa	c:Gregarinomorphea	o:Gregarinomorphea_X_GRE1	f:Gregarinomorphea_X_GRE1_X	g:Gregarinomorphea_X_GRE1_XX	s:Gregarinomorphea_X_GRE1_XX_sp.
asv120	TGGATTTCTGCTGAGGACGACCGGTCCGCCCTCTGGGTGAGTATCTGGCTCGGCCTGGGCATCTTCTTGGAGAACGTAGCTGCACTTGACTGTGTGGTGCGGTATCCAAGACCTTTACTTTGAGGAAATTAGAGTGTTTCAAGCAGGCACACGCCTTGAATACATTAGCATGGAATAATAAGATAGGACCTTGGTTCTATTTTGTTGGTTTCTAGAGCTGAGGTAATGATTAATAGGGATAGTTGGGGGCATTCGTATTTAACTGTCAGAGGTGAAATTCTTGGATTTGTTAAAGACGGACTACTGCGAAAGCATTTGCCAAGGATGTTTTCATTGATCAAGAACGAAAGTTAGGGGATCGAAGACGATCAGATACCGTCCTAGTCTTAACCATAAACC…	0	0	0	485	0	8	0	0	0	0	0	0	0	1	0	35	0	0	0	0	0	0	0	0	34	0	0	14	82	67	k:Eukaryota	d:Alveolata	p:Dinoflagellata	c:Dinophyceae	o:Peridiniales	f:Thoracosphaeraceae	g:Scrippsiella	NA
asv121	CGGACGTTGGCGGGCGCTGCGAGTCGGCCTCACGGTCGATCTTGTTGGCGACCGCCTTTGTGGAGGGGGGCTTGGGCGGTGCTTTATTGTCATCCCTTTGTCGCTGCCACCGTTTACTGTGAAAAAATTAGAGTGTTCAAAGCGGGCGTTTGCCATGAATACATTAGCATGGAATAATAGAATAGGACCTGGTCCTGTTTTGTTGGTTTGTGAGTATCAGGTAATGATTAAGAGGGACGGTTGGGGGCATTTGTATTCCGGCGTCAGAGGTGAAATTCTTGGATTGCCGGAAGACAAACAGCTGCGAAAGCGTCTGCCAAGGACGTTTTCATTGATCAAGAACGAAAGTAAGGGGATCGAAGACGATCAGATACCGTCGTAGTCTTTACCATAAACTAT…	0	0	0	0	0	0	0	0	0	0	0	0	178	218	0	0	0	0	244	55	0	0	0	0	0	0	0	0	0	27	k:Eukaryota	d:Archaeplastida	p:Rhodophyta	c:Florideophyceae	o:Ceramiales	f:Ceramiaceae	g:Ceramium	s:Ceramium_diaphanum
asv122	TGGATTTCTGTTGAGGACGACTGGTCCGCCCTCTGGGTGAGTATCTGGCTCGGCCTCGGCATCTTCTTGGAGAGCGTCGCTGCACTTCGCTGTGTGGCACGGTATCCAGGACTTTTACTTTGAGGAAATTAGAGTGTTTCAAGCAGGCGCACGCCTTGAATACATTAGCATGGAATAATATGATAGGACCTTGGTTCTATTTTGTTGGTTTCTAGAGCTGAGGTAATGATTAATAGGGATAGTTGGGGGCATTCGTATTTAACTGTCAGAGGTGAAATTCTTGGATTTGTTAAAGACGGACTACTGCGAAAGCATTTGCCAAGGATGTTTTCATTGATCAAGAACGAAAGTTAGGGGATCGAAGACGATCAGATACCGTCCTAGTCTTAACCATAAACT…	0	0	0	0	0	0	125	183	0	0	0	0	0	0	93	0	0	0	109	34	0	42	0	0	0	0	0	104	0	0	k:Eukaryota	d:Alveolata	p:Dinoflagellata	c:Dinophyceae	o:Dinophysiales	f:Amphisoleniaceae	g:Amphisoleniaceae_X	s:Amphisoleniaceae_X_sp.
asv123	TGAATTTTGGGTCTGGCTGGGCGGTCTTTTCGAAAGAATTGCACTGCTCTGGTCGGATCTTTCCTTCTGGCTAACCATTGTGCTATTCATTTAGTGCAGTGGGGAACCAGGACTTTTACTTTGAAAAAATTAGAGTGTTTAAAGCAGGCTTACGCTTGAATACATTAGCATGGAATAATAAAATAGGACTTTGGTTTTATTTTGTTGGTTTTCAAGACCAAAGTAATGATTAATAGGGTCAGTTGGGGGCATTAGTATTTTAGCGTCAAAGGTGAAATTCTTGGATTGCTAAAAGACTAACTTAACGAAAGCATTTGCCAAGGATGTTTTCATTAATCAAGAACGAAAACGTTAGGGGATCGAAGACGATTAGATACCGTCGTAGTCTTAACCATAAAC…	0	0	0	0	0	0	0	0	0	0	0	685	0	0	0	0	0	0	0	0	0	0	0	0	0	0	0	0	0	0	k:Eukaryota	d:Opisthokonta	p:Fungi	c:Chytridiomycota	o:Chytridiomycotina	f:Chytridiomycetes	g:Rhizophydiales	s:Dinomyces_arenysensis_CP58_CubellesA_18S
asv124	TGAATTTCTGTAGGCTGGCAGCGTAGGTTTGTCCTTGCAGCCTCCTACATCCGCTTTGGAATCGGGATGGGTGTTCAATCACTGGCTCGGTAGAAGAGGCATTTTACTTTGAAGAAATTAGAGTGTTCCAAGCAGGCTTTGCTTGAATACATCAGCATGGAATAATGGAATAGGACGTTTTGAATTTTAGAAATTGGTTCAAGCGTAATGATTAACAGGGACAGTTGGGGGCATTCGTATTCAATAGTCAGAGGTGAAATTCTTGGATTTGTTGAAGACGAACTAATGCGAAAGCATTTGCCAAGGATGTTTTCATTAATCAAGAACGAAAGTTAGGGGATCAAAGACGATTAGATACCGTCGTAGTCCTAACTATAAACTATACCGACTAGGGATTGG…	0	0	0	0	51	0	0	163	0	0	0	0	69	120	0	0	0	40	40	108	72	0	0	0	0	0	0	0	0	8	k:Eukaryota	d:Alveolata	p:Ciliophora	c:Phyllopharyngea	o:Cyrtophoria_8	f:Dysteriidae	g:Dysteriidae_X	s:Dysteriidae_X_sp.
asv125	TGAATTTTGGTCCTGATTAGGTGGTTTGGTCGCGAGATCAACACTGCCTTGGTCGGGACTTTCCTTCTAGGGAACTAGGGTGCTCTTTATTGGGTGCTTTAGGGATCTAGGACTGTTACTTTGAAAAAATTAGAGTGTTTAAAACAGGCTTACGCTTGAATACATTAGCATGGAATAACGGAATAGGACTTTGTTTCTATTTTGTTGGTTTTGAGGAACGAAGTAATGATTAATAGGGATAGTTGGGGGCATTAGTATTCCATAGTCAGAGGTGAAATTCTTGGATTTATGAAAGACTAACTTCTGCGAAAGCATTTGCCAAGGATGTTTTCATTAATCAAGAACGAAAGTTAGGGGATCGAAGACGATCAGATACCGTCGTAGTCTTAACCATAAATT…	0	0	25	75	25	81	27	0	0	0	0	0	0	0	0	0	0	0	0	5	0	0	0	0	18	20	81	97	216	0	k:Eukaryota	d:Opisthokonta	p:Fungi	c:Chytridiomycota	o:Chytridiomycotina	f:Chytridiomycetes	g:Chytridiomycetes_X	s:Chytridiomycetes_X_sp.
asv126	TGAATTTCTGTCAGGAGTGACCGGGCCTTTGGATGAACTTCCATTGTTTTTTGCTCTGTTTGTCATCTCTAGACATCCTGAATTATTTTTTATAAATAATTCTCTTTTACTGTTAGCAAAATAGAGTGTTCCAAGCAAAGCGTAGTTTTGAATACATTAGAATGGAATAATAAGATAGGACTTTGGTGCTATTTTGTTGGTTTGCACACCAAGGTAATGATTAATAGGGACAGTTGGGGGTATTCGTATTTAATTGTCAGAGGTGAAATTCTTGGATTTATGAAAGACGAACTACTGCGAAAGCATTTACCAAGGATGTTTTCATTAATCAAGAACGAAAGTTAGGGGATCGAAGATGATTAGATACCATCGTAGTCTTAACCGTAAACTATGCCGACT…	0	0	0	0	105	100	41	0	0	0	0	0	0	0	0	0	0	0	0	0	0	0	0	0	0	0	0	173	64	186	k:Eukaryota	d:Stramenopiles	p:Sagenista	c:Labyrinthulomycetes	o:Thraustochytrida	f:Thraustochytriaceae	g:Thraustochytriaceae_HK10	s:Thraustochytriaceae_HK10_sp.
asv127	TGGATTTCTGCTGAGGATGACCGGTCCGCCCTCTGGGCAGGTATCTGGCTCAGCCTTGGCATCTTCCTGAAGAACGCAGCTGCACTTGACTGTGTGGTGCGGTATTTAGGACATTTACTTTGAGGAAATTAGAGTGTTTCAAGCAAGCGCACGCCTTGAATACATTAGCATGGAATAATAAGATAGGACCTCGGTTCTATTTTGTTGGTTTCTAGAACTGAGGTAATGATTGATAGGGATAGTTGGGGGCATTCGTATTTAACTGTCAGAGGTGAAATTCTTGGATTTGTTAAAGACGGACTACTGCGAAAGCATTTGCCAAGGATGTTTTCATTGATCAAGAACGAAAGTTAGGGGATCGAAGACGATCAGATACCGTCCTAGTCTTAACCATAAACT…	0	0	156	182	101	52	32	62	0	0	0	0	0	0	0	0	0	0	0	0	0	0	0	0	0	0	0	10	39	32	k:Eukaryota	d:Alveolata	p:Dinoflagellata	c:Dinophyceae	o:Suessiales	f:Suessiaceae	NA	NA
asv128	CGGATTTTGGTGTGTGCTTCTGAGACCCCTGATGGGTGTCGAAGGTTTTGCTCCGCCTTTGTGGAGGGGGGTGTGTTGGTGCTTCATTGCATTGATGCATTTCCGCCACTGTTTACTGTGAAAAAATTAGAGTGTTCAAAGCGAGCGATTGCCATGAATACATTAGCATGGAATAATAGAATAGGACCTGGTTCTGTTTTATTGGTTTGTCGGTATCAGGTAATGATTAAGAGGGACGGTCGGGGGCATTTGTATTCCAGGGTTAGAGGTGAAATTCTTAGATCCTTGGAAGACAAACAGCTGCGAAAGCGTCTGCCAAGGACGTTTTCATTGATCAAGAACGAAAGTAAGGGGATCGAAGACGATCAGATACCGTCGTAGTCTTTACTATAAACTATG…	0	0	664	0	0	0	0	0	0	0	0	0	0	0	0	0	0	0	0	0	0	0	0	0	0	0	0	0	0	0	k:Eukaryota	d:Archaeplastida	p:Rhodophyta	c:Florideophyceae	o:Ceramiales	f:Rhodomelaceae	g:Pterosiphonia	s:Pterosiphonia_pennata
asv129	TGAATGTTTGCTAATGATGGCTGGTCCGCCCTTTGGGCGAGTATCTGGTACACCATTGGCACATGCTTTGAATTATGCCTGCACTTGATTGTGTGGGGTTGTTCAATGCACATTTATTTTGAAGAAATTAAAGCGCTCTTGGCAGGCTATTGCCATGCATGCACCAGCATGGAATAATGTTGTCATGATTTATTTTGTTGGTTTTTGAATACATGAGCATTCAAATAAGGATAGTTGGGGGCATTTGAATTTTATTGTCAGAGGTGAAATTCTTGGATTTATAAACGTCAAACAAAGGCGAAAGCATTTGCCATGGATGTTTTCACTGATCAAGAACGAAAGTTAGGGGATCGAAGACGATCAGATACCGTCCTAGTCCTAACCATAAACTATGCCACC…	0	0	0	0	0	0	0	0	0	0	0	0	0	0	0	0	0	0	0	0	0	0	323	341	0	0	0	0	0	0	k:Eukaryota	d:Alveolata	p:Dinoflagellata	c:Dinophyceae	o:Gonyaulacales	f:Goniodomataceae	g:Ostreopsis	s:Ostreopsis_sp.
asv130	CGTATTTCGGGCGCGCTCGCTGGTCCGTTCTTCGAGGATGTGCATCGGTGCGGTGTGCCTTGTTGTGCGAGATACGCTTCTGGGCTTCATTGCTCGGGACGTGGATCGTGCGTGGTCACTTTGAGTAAATTAGAGTGTTTAAAGCAAGCGTGTGCTCTGCATATTTCAGCATGGGATGACACGATAGGACTCTGGTCCGTGCGTCGGTTTGCGTGACCGGGGTAATGATCGATAGAGACGATCGGGGGCGTTCCTATTTCGTTGTCAGAGGTGAAATTCTTGGATTTACGAAAGAGGATCAAATGCGAAAGCATTCGCCAAGGGCGTTCTCGTTGATCAAGAACGAAAGTTGGGGGATCGAAGATGATTAGATACCATCCTAGTCTCAACCATAAACTA…	0	0	0	89	0	0	0	0	0	0	0	0	0	0	0	0	0	0	0	0	0	0	0	0	0	342	217	0	0	0	k:Eukaryota	d:Archaeplastida	p:Chlorophyta	c:Ulvophyceae	o:Dasycladales	f:Dasycladales_X	g:Acetabularia	s:Acetabularia_acetabulum
asv131	TGGATTTCTGCTGAGGACGACCGGTCCGCCCTCTGGGTGAGTATCTGGCTCGGCCTGGGCATCTTCTTGGAGAACGTAGCTGCACTTGACTGTGTGGTGCGGTATCCAAGACCTTTACTTTGAGGAAATTAGAGTGTTTCAAGCAGGCACACGCCTTGAATACATTAGCATGGAATAATAAGATAGGACCTTGGTTCTATTTTGTTGGTTTCTAGAGCTGAGGTAATGATTAATAGGGATAGTTGGGGGCATTCGTATTTAACTGTCAGAGGTGAAATTCTTGGATTTGTTAAAGACGGACTACTGCGAAAGCATTTGCCAAGGATGTTTTCATTGATCAAGAACGAAAGTTAGGGGATCGAAGACGATCAGATACCGTCCTAGTCTTAACCATAAACC…	0	0	294	196	0	0	0	0	0	0	0	0	0	17	0	32	0	53	0	0	0	0	0	0	0	0	0	0	0	55	k:Eukaryota	d:Alveolata	p:Dinoflagellata	c:Dinophyceae	o:Peridiniales	f:Thoracosphaeraceae	NA	NA
asv132	TGGATTTCAAGGATTAGAAGAGTTACCTCTTCGAAGCCTATCAGTCCGATCGGACTGTTACTGTGAGAAAATTAGAGTGTTTCAAGCAGGCAATTGCAGGAATACATTAGCATGGAATAACGAGTGTGTCTAGAATCTTGGTTAATTCTAGATTACGATTAATAGGGACAGTTGGGGGCATTAGTATTTAATTGTCAGAGGTGAAATTCTTGGATTTATTAAAGACTAACGTATGCGAAAGCATTTGCCAAGGATGTTTTCATTAATCAAGAACGAAAGATTGGGGATCAAAGACGATCAGATACCGTCGTAGTCCAATCTATAAACGATGCCGACTAGAGATTGGGGTGACATTTATCATCTCAGTATCTTATGAGAAATCAAAGTCTTTGGGTTCTG…	0	0	0	0	0	0	0	0	0	0	0	0	235	358	7	15	0	0	0	0	0	10	0	0	0	0	0	0	0	0	k:Eukaryota	d:Alveolata	p:Ciliophora	c:Litostomatea	o:Haptoria_6	f:Lacrymariidae	g:Lacrymaria	s:Lacrymaria_marina
asv133	CGGATTTTGGTAGTTCCGGGGGTGTGCGCGTCGTGCGCGCACTTCGCAGGGGCTGCTTTTGTGGGCATGCGTGGGATGACGCGACTTTATTGTTGAACATCTTTACGCGACCACTTTTTACTGTGAAAAAATTAGAGTGTTCAAAGCAGGCATTTGTCGTGAATACATTAGCATGGAATAATAGAATAGGACTTGGTTCTATTTTGTTGGTTTGGATCCGAGTAATGATTAAGAGGGACAGTTGGGGGCATTTGTATTCCGGGGCTAGAGGTGAAATTCTTAGATTCCCGGAAGACAAACAGCTGCGAAAGCGTCTGCCAAGGATGTTTTCATTGATCAAGAACGAAAGTAAGGGGATCGAAGACGATCAGATACCGTCGTAGTCTTTACTATAAACGA…	0	0	0	0	0	0	0	220	0	0	0	0	0	0	15	23	0	38	36	17	7	0	0	0	57	43	0	150	0	0	k:Eukaryota	d:Archaeplastida	p:Rhodophyta	c:Florideophyceae	o:Corallinales	f:Corallinales_X	g:Phymatolithon	NA
asv134	CGAACCTTGGCGTGAGTTACGGAGGCTCCTACTGGACGCTGAAGTAACTCCGCCTTTGTGGAGGGGGGTGTGGTGGTACTTTATTGTATTGCTGCGCTTCCGCCACTGTTTACTGTGAAAAAATTAGAGTGTTTAAAGCGAGCGTTTGCCATGAATACATTAGCATGGAATAATAGAATAGGACCTGGTCCTGTTTTATTGGTTTGTCTGTATCAGGTAATGATTAACAGGGACGGTCGGGGGCATTTGTATTCCAGCGTTAGAGGTGAAATTCTTGGATCGCTGGAAGACAAACAGCTGCGAAAGCGTCTGCCAAGGACGTTTTCATTGATCAAGAACGAAAGTAAGGGGATCGAAGACGATCAGATACCGTCGTAGTCTTTACTATAAACCATGATG…	0	0	24	0	0	16	358	33	0	0	0	0	0	0	0	0	0	0	0	24	0	134	0	0	0	0	0	0	0	0	k:Eukaryota	d:Archaeplastida	p:Rhodophyta	c:Florideophyceae	o:Ceramiales	f:Rhodomelaceae	NA	NA
asv135	CGAACTTCGGGCCTGGCGGGATGGTCTGCCTTACGGTATGTACTGTCTGGCCGGGTCTTACCTCTTGGTGAGGCTGTATGCCCTTCATTGGGTGTGCAGTGGAACCAGGAATTTTACCTTGAGAAAATTAGAGTGTTCAAAGCAGGCAATTGCCCGAATACATTAGCATGGAATAATAGAATAGGACGTGCGGTTCTATTTTGTTGGTTTCTAGGATCGCCGTAATGATTAATAGGAACGGTCGGGGGCATTAGTATTCCATTGCTAGAGGTGAAATTCTTAGATTTATGGAAGACTAACAACTGCGAAAGCATTTGCCAAGGACGTTTTCATTGATCAAGAACGAAGGTTAGGGGATCAAAAACGATTAGATACCGTTGTAGTCTTAACAGTAAACTA…	0	24	42	41	29	20	27	0	0	0	27	0	0	19	9	15	20	67	51	0	17	55	0	0	0	0	0	47	19	37	k:Eukaryota	d:Opisthokonta	p:Fungi	c:Basidiomycota	o:Agaricomycotina	f:Tremellomycetes	g:Trichosporon	s:Trichosporon_debeurmannianum
asv136	TGGATTTCGGGTGGGACGCAGCGGTCTCGCATTGCGTTTGTACTGCTGCAGCCCTCCTTCTTGCCGGGGGCGGCCCATCGGACTTCACTGTCTGGGGGTCAGAATCGGCGATGTTACTTTGAGTAAATTAGAGTGTTCAAAGCAAGCTTACGCTCTGAATATAATAGCATGGGATAACACGACAGGACTCTGGCCTATCGTGTTGGTCTATAGGACCAGAGTAATGATTAAGAGGGACAGTCGGGGGCATTCGTATTCCGTTGTCAGAGGTGAAATTCTTGGATTTACGGAAGACGAACATCTGCGAAAGCATTTGCCAAGGATGTTTTCATTGATCAAGAACGAAAGTTGGGGGCTCGAAGACGATTAGATACCGTCGTAGTCTCAACCATAAACGAT…	0	0	12	37	0	4	35	14	0	0	0	0	8	14	73	134	0	23	55	17	11	13	0	0	9	0	24	55	9	18	k:Eukaryota	d:Archaeplastida	p:Chlorophyta	c:Ulvophyceae	o:Ulvales-relatives	f:Ulvales-relatives_X	g:Ulva	NA
asv137	TGAATTTCTGGAGGGCTGTCTTACCCACGGGTTCGTACGGCCACTTCATCCGCGCCGGAAGGCACTACAGTATTACTTAGTGTTGGATGCGTGTTTTACTTTGAAGAAATTAGAGTGTTCCAGGCAGGCTTTGCTTGAATACATCAGCATGGAATAATGGAATAGGACAGGTCAATTTTATTGGTTATTTGACTTGTAATGATTAACAGGGACAGTTGGGGGCGTTTGTATTCAATAGTCAGAGGTGAAATTCTTGGATTTGTTGAAGACAAACTAAAGCGAAAGCATTCGCCAAGGATGTTTTCATTAATCAAGAACGAAAGTTAGGGGATCAAAGACGATTAGATACCGTCGTAGTCCTAACCATAAACTATACCGACTAGGGATTGGCGTGGGGAG…	0	0	0	0	32	0	0	17	0	0	0	0	181	206	0	33	0	0	0	73	23	0	0	0	0	0	0	0	0	0	k:Eukaryota	d:Alveolata	p:Ciliophora	c:Phyllopharyngea	o:Cyrtophoria_8	f:Dysteriidae	g:Trochilia	s:Trochilia_sp.
asv138	TGAACCTCTGCTGTGGTAACCTTGTGTCGTTCTACGTCACTTGTGTTGCTTCAGCATTTTCCTTTGATCTGCACTTTATTGTGTCAATCAATGGAAGCTTTACTTTGAGAAAAATAGAGTGTTTCAAGCAGGCTGTGCCTTGAATACTGCAGCATGGAATAATGAGATATACCTACAGTCTTATTTCGTTGGTTTTGAGGATTGAGTGATGATTAATAGGGGTAGTTGGGGGCATTTGTATTCGACTGTAAGAGGTGAAATTCTTTGATTTGTCGACGACAAACAACTGCGAAAGCATTTGCCAAAGATACTCTCATTAATCATAGAACGAAAGTTAGGGGATCAAAGACGATCAGATACCGTCGTAGTCTTAACCATAAACTATGCCGACTAGAGATT…	0	0	0	0	0	31	39	0	0	0	0	0	0	0	0	0	0	139	102	0	0	0	0	0	0	64	59	68	0	53	k:Eukaryota	d:Alveolata	p:Apicomplexa	c:Gregarinomorphea	o:Gregarinomorphea_X_GRE3	f:Gregarinomorphea_X_GRE3_X	g:Gregarinomorphea_X_GRE3_XX	s:Gregarinomorphea_X_GRE3_XX_sp.
asv139	TGGATTTCTGCCGAGGATGACCGGTCCGCCCTGTGGGTGTGCATCTGGCTCAGCCTTGGCATCTTCCTGAAGAACGTAGCTGCACTTGACTGTGTGGTGCGGTATTTAGGACATTTACTTTGAGGAAATTAGAGTGTTTCAAGCAAGCGCACGCTTTGAATACATTAGCATGGAATAATAAGATAGGACCTCGGTTCTATTTTGTTGGTTTCTAGAGCTGAGGTAATGATTGATAGGGATAGTTGGGGGCATTCGTATTTAACTGTCAGAGGTGAAATTCTTGGATTTGTTAAAGACGGACTACTGCGAAAGCATTTGCCAAGGATGTTTTCATTGATCAAGAACGAAAGTTAGGGGATCGAAGACGATCAGATACCGTCCTAGTCTTAACCATAAACT…	0	0	0	73	0	0	30	38	0	0	0	0	0	0	0	109	0	0	45	0	0	0	0	0	0	0	79	0	83	97	k:Eukaryota	d:Alveolata	p:Dinoflagellata	c:Dinophyceae	o:Suessiales	f:Suessiaceae	g:Biecheleria	s:Biecheleria_cincta
asv140	TGAAGTTCTGGGCATTGTCTTTTCGGCAACTGCTGGAAAGAGGTGTCCATCCGTATAAGCAACCAAACCCGTTCTTAATTGAATGATTTGGGGATTATACATTTTACTGTGAAAAAATCAGAGTGTTCCAGGCAGGCAATCGCCCTGAATACACAAGCATGGAATAATGGAATTGGCTCCAGCCATTTCATGGTTTAATGGAAGGAGTAATGATTAATAGGGACAGTTGGGGGCATTAGTATTTAATTGTCAGAGGTGAAATTCTTGGATTTATTAAAGACTAACTAGTGCGAAAGCATTTGCCAAGGATGTTTTCATTAATCAAGAACGAAAGTTAGGGGATCAAAGACGATCAGATACCGTCGTAGTCTTAACTATAAACTATACCGACTAGGGATT…	0	0	0	0	0	0	0	0	0	0	0	0	109	136	16	34	0	20	0	0	39	168	0	0	12	15	0	0	0	0	k:Eukaryota	d:Alveolata	p:Ciliophora	c:Prostomatea_2	o:Prostomatea_2_X	f:Placidae	g:Placus	s:Placus_salinus
asv141	TGGATTTCTGCTGAGGACGACCGGTCCGCCCTCTGGGTGAGTATCTGGCTCGGCCTGGGCATCTTCTTGGAGAACGTAGCTGCACTTGACTGTGTGGTGCGGTATCCAAGACTTTTACTTTGAGGAAATTAGAGTGTTTCAAGCAGGCACACGCCTTGAATACATTAGCATGGAATAATAAGATAGGACCTTGGTTCTATTTTGTTGGTTTCTAGAGCTGAGGTAATGATTAATAGGGATAGTTGGGGGCATTCGTATTTAACTGTCAGAGGTGAAATTCTTGGATTTGTTAAAGACGGACTACTGCGAAAGCATTTGCCAAGGATGTTTTCATTGATCAAGAACGAAAGTTAGGGGATCGAAGACGATCAGATACCGTCCTAGTCTTAACCATAAACC…	0	0	0	0	0	0	0	0	0	0	0	0	0	0	72	167	0	0	129	31	0	0	0	0	0	0	0	45	54	44	k:Eukaryota	d:Alveolata	p:Dinoflagellata	c:Dinophyceae	NA	NA	NA	NA
asv142	TGGATTTCTGCTGAGGACGACTGGTCCGCCCTCTGGGTGAGTATCTGGCTCGGCCTTGGCATCTTCTTGGAGAGCGTCGCTGCACTTCACTGTGTGGCACGGTATCCAGGACTTTTACTTTGAGGAAATTAGAGTGTTTCAAGCAGGCGCACGCCTTGAATACATTAGCATGGAATAATATGATAGGACCTTGGTTCTATTTTGTTGGTTTCTAGAGCTGAGGTAATGATTAATAGGGATAGTTGGGGGCATTCGTATTTAACTGTCAGAGGTGAAATTCTTGGATTTGTTAAAGACGGACTACTGCGAAAGCATTTGCCAAGGATGTTTTCATTGATCAAGAACGAAAGTTAGGGGATCGAAGACGATCAGATACCGTCCTAGTCTTAACCATAAACT…	0	0	64	116	0	0	0	17	0	0	0	0	0	0	0	25	0	0	0	0	119	25	0	0	0	19	0	41	55	57	k:Eukaryota	d:Alveolata	p:Dinoflagellata	c:Dinophyceae	o:Dinophysiales	f:Amphisoleniaceae	g:Amphisoleniaceae_X	s:Amphisoleniaceae_X_sp.
asv143	CGGATTTTGGCGGAGACCGTAGGCCGTCCGCGAGGACGTGTCTAGTGGTTGACGCCTTTGTGGAGGGGGGCTTGGTGGTGCTTTGCTGCATCATCAAGTCGCTGCCACCGTTTACTGTGAATAAATTAGAGTGTTCAAAGCAAGCGATTTGCCCTGAATACATTAGCATGGAATAATAGAATAGGACCTGGTCTTGTTTTATTGGTTTGTGAAGTTCAGGTAATGATTAAGAGGGACGGTTGGGGGCATTTGTATTCCGGCGCTAGAGGTGAAATTCTTGGATTGCCGGAAGACAAACAGCTGCGAAAGCGTCTGCCAAGGACGTTTTCATTGATCAAGAACGAAAGTAAGGGGATCGAAGACGATCAGATACCGTCGTAGTCTTTACTATAAACGATG…	0	0	0	0	0	0	0	0	0	0	0	0	0	0	52	187	0	295	0	0	0	0	0	0	0	0	0	0	0	0	k:Eukaryota	d:Archaeplastida	p:Rhodophyta	c:Florideophyceae	o:Ceramiales	f:Dasyaceae	g:Dasya	s:Dasya_hutchinsiae
asv144	TGAATTTCTGATGGGCTGATCGCCTTTAGGGGTTGATCCTGGCTACATCATCCGCCTCGGAAATATCTCTTATCCTTAGCTGGATAGAGTATGGAAAGGGCATTTTACTTTGAAGAAATTAGAGTGTTCCAGGCAGGCTATGCTTGAATACATCAGCATGGAATAATGGAAAAGGACATCGTCCATTTGATTGGTTATTGGGCTTTGTAATGATTAACAGGGACAGTTGGGGGCATTCGTATTCATTTGTCAGAGGTGAAATTCTTGGATTAGATGAAGACGAACTAATGCGAAAGCATTTGCCAAGGATGTTTTCATTAATCAAGAACGAAAGTTAGGGGATCAAAGACGATTAGATACCGTCGTAGTCCTAACTATAAACTATACCGACTAGGGATT…	0	0	0	0	0	0	0	0	0	0	0	0	90	325	16	0	0	0	24	0	72	0	0	0	0	0	0	0	0	0	k:Eukaryota	d:Alveolata	p:Ciliophora	c:Phyllopharyngea	NA	NA	NA	NA
asv145	TGGATTTGTGGTGTACTTCGGCGGCCCGTCACAATGTGATGGAGTCTGCTGAAGTCGCCATCCTTGGGTGGATCCTGTGTGGCATTCAGTTGTCGTGCAGGGGATGCCCATCGTTTACTGTGAAAAAATTAGAGTGTTCAAAGCAGGCTTATGCCGTTGAATATATTAGCATGGAATAATAAGATAGGACCTTGGTACTATTTTGTTGGTTTGCGCACCAAGGTAATGATTAATAGGGACAGTTGGGGGTATTCGTATTTCATTGTCAGAGGTGAAATTCTTGGATTTTTGAAAGACGAACTACTGCGAAAGCATTTACCAAGGATGTTTTCATTAATCAAGAACGAAAGTTAGGGGATCGAAGATGATTAGATACCATCGTAGTCTTAACCATAAACT…	0	0	0	0	0	0	0	0	0	0	0	0	208	240	0	0	0	0	0	73	0	0	0	0	0	0	0	0	0	0	k:Eukaryota	d:Stramenopiles	p:Ochrophyta	c:Bacillariophyta	o:Bacillariophyta_X	f:Raphid-pennate	g:Cylindrotheca	NA
asv146	TGAATTTCTGTGGGGCTGCCTTTCCCAAGGGATCGTGCGGCCACCACATCCGCGCCGGAAGGTATCACAGTTTTACTTGGTACTGGATGCGTGTTTTACTTTGAAGAAATTAGAGTGTTCCAGGCAGGCTTTGCTTGAATACATCAGCATGGAATAATGGAATAGGACAGGTCAATTTTATTGGTTATTTGGCTTGTAATGATTAACAGGGACAGTTGGGGGCGTTTGTATTCAATAGTCAGAGGTGAAATTCTTGGATTTGTTGAAGACAAACTAATGCGAAAGCATTCGCCAAGGATGTTTTCATTAATCAAGAACGAAAGTTAGGGGATCAAAGACGATTAGATACCGTCGTAGTCCTAACCATAAACTATACCGACTAGGGATTGGCAAGGGGAG…	0	0	77	13	98	15	113	200	0	0	0	0	0	0	0	0	0	0	0	0	0	0	0	0	0	0	0	0	0	0	k:Eukaryota	d:Alveolata	p:Ciliophora	c:Phyllopharyngea	o:Cyrtophoria_8	f:Dysteriidae	g:Trochilia	s:Trochilia_sp.
asv147	TGAATTTCTGTTGAGGGTGGTTGGTCCGCCCTCTGGGTGAGTATCTGACACAACCTGAACATGTTCTTGATTGCACAACTGTACTTGACTGTGTGGGGTGGTATTGAGAAGGTTTACTTTGAAGAAATCAGCGTGTTTCAAGCAAGTGTTGCTTTGAATACATTAGCATGGAATAATGTTCAAGGACTTTGGTTTCATTTTGTTGGTTTCTGGAATCTGGGTAATGACAAATAGGGATAGTTGGTGGTATTTGTATTTAATTGTCAGAGGTGAAATTCTTGGATTTATTAAAGACAAATTATTGCGAAAGCATTTGCCAAGGATGTTTTCATTGATCAAGAACGAAAGTTAGGGGATCGAAGACGATCAGATACCGTCCTAGTCTTAACCATAAACTAT…	0	0	0	0	0	0	0	0	0	0	0	0	0	51	0	0	0	216	0	44	59	57	0	0	87	0	0	0	0	0	k:Eukaryota	d:Alveolata	p:Dinoflagellata	c:Dinophyceae	o:Gonyaulacales	f:Goniodomataceae	g:Coolia	s:Coolia_sp.
asv148	TGGATTTCGGGTTGGCTTCAGCGGTCTCGCTTTGCGTTTGTACTGCTGCAGCCTACCTTCTTGTCGGGGACGGGCCTTAGGGCTTAATTGCCTTAGGCCCGGAGTCGACGATGTTACTTTGAGTAAATTAGAGTGTTCAAAGCAAGCCTACGCTCTGAATATAATAGCATGGGATAACACGACAGGACTCTGGCCTATCGTGTTGGTCTGTAGGACCAGAGTAATGATTAAGAGGGACAGTCGGGGGCATTCGTATTCCGTTGTCAGAGGTGAAATTCTTGGATTTACGGAAGACGAACATCTGCGAAAGCATTTGCCAAGGATGTTTTCATTGATCAAGAACGAAAGTTGGGGGCTCGAAGACGATTAGATACCGTCGTAGTCTCAACCATAAACGAT…	0	0	0	0	0	0	0	0	0	0	0	0	35	39	26	37	0	240	42	21	8	23	0	0	15	13	6	0	0	0	k:Eukaryota	d:Archaeplastida	p:Chlorophyta	c:Ulvophyceae	o:Ulvales-relatives	f:Ulvales-relatives_X	NA	NA
asv149	TGGATTTCTGCCGAGGAGAATCGAATTCCTGATCAGGGTATTCAAATTCAATTCCAAGGCATCCTTTTGGATTACGCTGCTGCACTTAGCTGTGTGGTGCGGGTTCCAAATCTTTTACTTTGAGGAAATTAGAGTGTTTAAAGCAGGCATCTGCCTTGAATACGCTAGCATGGAATAATAAGATAGGACTTTGGTTCTATTTTGTTGGTTTCTAGAGCCGAAGTAATGATTAATAGGGACAGTCGGGGGCATTCGTACTTAACTGTCAGAGGTGAAATTCTTGGATTAGTTAAAGACGAACTACTGCGAAAGCATTTGCCAAGGATGTTTTCATTGATCAAGAACGAAAGTTAGGGGATCGAAGACGATCAGATACCGTCCTAGTCTTAACCATAAACC…	0	0	0	10	19	0	0	0	0	0	0	0	0	0	29	50	0	133	61	63	43	24	0	0	18	13	20	19	0	0	k:Eukaryota	d:Alveolata	p:Dinoflagellata	NA	NA	NA	NA	NA
asv150	TGGATTTGTGGTTGGAGTGATCGGTCCAACACACTGTGTTGGTACTTGATCGCTCCGTCCATCCTTGGGTGGAATCTGTGTGGCATTAAGTTGTCGTGCAGGGGATGCCCATCATTTACTGTGAAAAAATTAGAGTGTTCAAAGCAGGCTTACGCCGTTGAATATATTAGCATGGAATAATGAGATAGGACCTTGGTACTATTTTGTTGGTTTGCGCACCGAGGTAATGATTAATAGGGACAGTTGGGGGTATTCGTATTCCATTGTCAGAGGTGAAATTCTTGGATTTCTGGAAGACGAACTACTGCGAAAGCATTTACCAAGGATGTTTTCATTAATCAAGAACGAAAGTTAGGGGATCGAAGATGATTAGATACCATCGTAGTCTTAACCATAAAC…	0	0	0	0	0	0	0	0	0	0	0	0	49	85	0	22	0	0	10	101	45	186	0	0	0	0	0	0	0	0	k:Eukaryota	d:Stramenopiles	p:Ochrophyta	c:Bacillariophyta	o:Bacillariophyta_X	f:Araphid-pennate	g:Licmophora	s:Licmophora_flabellata
asv151	TGAATTTCTGTCTTAAGATGGCTCGATGACTCTGTCATTGTGGTAGTCTTAGACATTTTTCTACTCTGCTGGGTTTCCCAGTTGTAGTAGAACCGTTACTTTGAGAAAATTAGAGTGTTTCAAGCAAGCGTTTGCTTTGAATACTACAGCATGGAATAACATTATAGGACTTCGGGCCTATTTGTTGGTTTCTAGGTCTGAAGTAATGATTAATAGGGACAGTTGGGGGCATTCGTATTCGACAGTCAGAGGTGAAATTCTTGGATTTGTCGAAGACGAACTACTGCGAAAGCATTTGCCAAGGATGTTTTCATTAATCAAGAACGAAAGTTAGGGGATCGAAGACGATTAGATACCGTCGTAGTCTTAACCATAAACTATGCCGACTAGAGATTGGAG…	0	0	108	47	26	0	99	26	0	0	0	0	0	0	3	0	0	0	17	0	0	0	0	0	0	8	12	75	36	34	k:Eukaryota	d:Alveolata	p:Chrompodellids	c:Colpodellidea	o:Colpodellida	f:Colpodellaceae	NA	NA
asv152	TGAAATTCCGGCGTTTTTCGCCTGTCTGGAATCTTTAGGGATAAGGTAATACTTTTCTCTTCAGTGAACAGATTTTTACTGTGAACAAATTAAAGTGCTTAAAGCAGGCTTTTGCTTGAATATTTTAGCATGGAATAATAAAATACGACTTTATTCATTTTATTGGTTATTGAATGGAGTAATGATTAACAGAAACAGTTGGGGGCATTCGTATTTGGTTGGTTAGAGGTAAAATTCTTAGATCCACTAAAGACGAACTAATGCGAAAGCATTTGCCAAGGATGTTTTCATTAATCAAGAACGAAAGTTAGGGGATCCAAGACGATCAGATACCGTCGTAGTCCTAACTATAAACTATACCGACTAGGGATTGGTGGGGTATTCCCCCATCAGCACCTA…	0	0	0	313	0	0	0	0	0	0	0	0	0	0	0	0	0	0	0	0	0	0	0	0	42	42	0	43	51	0	k:Eukaryota	d:Alveolata	p:Ciliophora	c:Phyllopharyngea	o:Suctoria	f:Suctoria_X	g:Suctoria_XX	s:Suctoria_XX_sp.
asv153	TGGATTTCGGGGCGGCTCGGTCGGTCCGCCGCGAGGCGAGCACTGGTCGAGCGCCCTTCCTCTCGAAGGCCCCGTCTGCTCTTGGTTGCAGTGGTCGGGGAGTTCGGGACGTTTACTTTGAAAAAATTAGAGTGTTCAAGGCAGGCCGTCGCCTGAATATGTTAGCATGGAATAATGGAAGAGGACCTCGGTCCTATTTTGTTGGTTTCCAGGGCCGAAGTAATGATTGAGAGGGACAGTTGGGGGCATTCGTATTTAATTGTCAGAGGTGAAATTCTCGGATTTATGAAAGACGAACAAGTGCGAAAGCATTTGCCAAGGATGTTTTCATTAATCAAGAACGAAAGTTGGGGGTTCGAAGACGATCAGATACCGTCGTAGTCCCAACCATAAACTATG…	0	0	0	0	37	14	0	4	0	0	0	0	0	0	5	0	0	0	302	54	39	25	0	0	0	0	0	0	0	0	k:Eukaryota	d:Opisthokonta	p:Metazoa	c:Porifera	o:Porifera_X	f:Demospongiae	NA	NA
asv154	TGGATTTCGGGTGGGACCTGCCGGTCCGTCGTTGCGATGTGCACTGGCCGGTCCCATCTTGTTGTCGGGGACCAGCTCCTGGGCTTCACTGTCCGGGACTGGGAGCCGACGAAGTTACTTTGAGTAAATTAGAGTGTTCAAAGCAAGCCTACGCTCTGAATATATTAGCATGGAATAACACGATAGGACTCTGGCTTATCTTGTTGGTCTGTGAGACCAGAGTAATGATTAAGAGGGACAGTCGGGGACATTCGTATTTCATTGTCAGAGGTGAAATTCTTGGATTTATGAAAGACGAACTTCTGCGAAAGCATTTGTCAAGGATGTTTTCATTAATCAAGAACGAAAGTTGGGGGCTCGAAGACGATTAGATACCGTCCTAGTCTCAACCATAAACGA…	0	0	28	35	51	40	15	36	0	0	0	0	9	0	0	0	0	21	51	26	19	21	0	0	20	31	0	16	20	29	k:Eukaryota	d:Archaeplastida	p:Chlorophyta	c:Chlorodendrophyceae	o:Chlorodendrales	f:Chlorodendraceae	g:Tetraselmis	s:Tetraselmis_sp.
asv155	TGGATTTCGGGGCGGCCTGTCTGGTCCGTCGCGAGACGAGCACTGGTCAGCCGCCCTTCCTCTCGAAAGCCCCGACTGCTCTTAACTGCAGTGGTCGGGTAGTTCGGGACGTTTACTTTGAAAAAATTAGAGTGTTCAAGGCAGGCTCTGGCCTGAATACATTAGCATGGAATAATGGAAGAGGACCTCGGTCCTATTTTGTTGGTTTCTGGGGCCGAAGTAATGATTAAGAGGGACAGTTGGGGGCATTCGTATTTAATTGTCAGAGGTGAAATTCTCGGATTTATGAAAGACGAACAACTGCGAAAGCATTTGCCAAGGATGTTTTCATTAATCAAGAACGAAAGTTAGGGGTTCGAAGACGATCAGATACCGTCGTAGTCCTAACCATAAACTATG…	0	0	0	0	0	0	0	0	0	0	0	0	0	0	0	0	0	0	0	0	242	220	0	0	0	0	0	0	0	0	k:Eukaryota	d:Opisthokonta	p:Metazoa	c:Porifera	o:Porifera_X	f:Demospongiae	NA	NA
asv156	TGGATTTCTGACAACTCTTGGAGGCCTATTTTGGTCCCTCAGGGGTGTCATCATTGGGTGGATCCTATATGGCATTAATTTGTTATGTAGTGGAGACTCTTCATTTACTGTGAAAAAACTAGAGTGTTCAAAGCAGGCTTATGCTTATGAATATATTAGCATGGAATAATGTGATATGACCTTGGTACTATTTTGTTGGTTTGTGCACTGAAGTAATGATTAACAGGAACAGTTGGGGGTATTTGTATTCCATTGTCAGAGGTGAAATTCTTGGATTTTTGGAAGACAAACTACTGCGAAAGCATTTGCCAAGGATGTTTTCATTAATCAAGAACAAAAGTTAGGGGATCGAAGATGATTAGATACCATCGTAGTCTTAACCATAAACTATGCCAACAA…	0	0	23	30	0	0	0	56	0	0	0	0	0	0	18	75	0	0	53	22	54	19	0	0	18	26	0	13	0	53	k:Eukaryota	d:Stramenopiles	p:Ochrophyta	c:Bacillariophyta	o:Bacillariophyta_X	f:Raphid-pennate	NA	NA
asv157	TGTTGTCCAGCTGTACGGCGTAGCTCGACAGAGTTACATCTCAACAGCTTAGCGGAATGTATATTCTGCCAAAACCTTGAGGAAAGATTAGTGTTCCAAGCAGTTCAACTTTGTCCTCCCCAGCATGGTATATAACCTATCCGAAGAAGATCATTGCCGAGTCTTCATCATGCTAAATAGAAATTCAAGGGGGTATACGTATTTTAATGTCAGAGGTGAAATTCCTGGATTATTAAAAGACGAACAATTGCGAAAGCATTCACCATGCGACTTTTCTTTGATCAAGAACGAAAGTTAGGGGTTTGAAGACGATCAGATACCGTCGTAATCCTGACCGTAAACTATGCCAACTTGTCGCAGGTAGATCCTCCGTCAGTTCTATCGTCGGCTTTTGAGAAA…	0	0	80	63	179	101	0	0	0	0	0	0	0	0	0	0	0	0	0	0	0	0	0	0	0	4	0	0	25	0	k:Eukaryota	d:Alveolata	p:Apicomplexa	c:Gregarinomorphea	o:Gregarinomorphea_X	f:Gregarinomorphea_XX	g:Selenidium1	s:Selenidium1_sp.
asv158	TGGATTTCTGCTGAGGACGACCGGTCCGCCCTCTGGGTGAGTATCTGGCTCGGCCTGGGCATCTTCTTGGAGAACGTAGCTGCACTTGACTGTGTGGTGCGGTATCCAGGACTTTTACTTTGAGGAAATTAGAGTGTTTCAAGCAGGCACACGCCTTGAATACATTAGCATGGAATAATAAGATAGGACCTTGGTTCTATTTTGTTGGTTTCTAGAATTGAGGTAATGATTAATAGGGATAGTTGGGGGCATTCGTATTTAACTGTCAGAGGTGAAATTCTTGGATTTGTTAAAGACGGACTACTGCGAAAGCATTTGCCAAGGATGTTTTCATTGATCAAGAACGAAAGTTAGGGGATCGAAGACGATCAGATACCGTCCTAGTCTTAACCATAAACC…	0	0	0	0	0	0	0	0	0	0	0	0	0	0	141	171	0	0	0	54	0	0	0	0	17	0	0	0	0	67	k:Eukaryota	d:Alveolata	p:Dinoflagellata	c:Dinophyceae	NA	NA	NA	NA
asv159	TGAACTTCTGTCATACTTCGCTGATCGGTGCATACTGTGTACATGGTCTTCGGAGTTGACAACCCTCCGAGGTGTATGTCTACATTGTAGCCGTGCAATCTCGGACAGTTACTTTGAGAAAATTAGAGTGTTTCAAGCAGGCAAACGCCTTGAATACTACAGCATGGAATAATAAGATAGGACTTTGGTTCTTTCTTGTTGGTTCGGAGAACTAAGGTAATGATTAACAGGGACAGTCGGGGGCATTCGTATTTAACAGTCAGAGGTGAAATTCTTAGATTTGTTAAAGACGAACTACTGCGAAAGCATTTGCCAAGGATGTGCCCATTAATCAAGAACGAAAGTTAGGGGATCGAAGACGATCAGATACCGTCGTAGTCTTAACTATAAACTATGCCG…	0	0	0	35	67	14	54	0	0	0	0	0	0	0	0	0	0	0	72	0	0	0	0	0	0	0	0	16	124	67	k:Eukaryota	d:Alveolata	NA	NA	NA	NA	NA	NA
asv160	TGGAATTCTGCTGAAGATATCCGGTCTGCCCTCTGGGTGAGCATTTGGCATTGCTTCAGCATCAGCTTGGAACCACTGCTGCACTTGACTGTGTGGTGTGGGGTCTAAGGACTTTACTTTGAGGAAATCAGAGCGTTCCCACCAGGCCAATGCCTTGAATACACTAGCATGGAATAATGTGATAAGGCCTTGTCTTTATCTTGTTGGTTTTAGAGATGAGGTGATGATAGGTAGGAATAGTTGGGGGCATTTGTATTCAACTGTCAGAGGTGAAATTCTTGGATTTGTTAAGGACACACATGTGCGAAAGCATTTGCCATGGATGTTTTCTTTGATCAAGAACGAAAGTTAGGGGATCGAAGACGATCAGATACCGTCCTAGTCTTAACCATAAACTAT…	0	0	0	0	0	0	0	0	0	0	0	0	0	0	0	446	0	0	0	0	0	0	0	0	0	0	0	0	0	0	k:Eukaryota	d:Alveolata	p:Dinoflagellata	c:Dinophyceae	NA	NA	NA	NA
asv161	TGAATCTCTGGTTTGCCTGACCGGGCCTTTGGATGAATGTCCACTGTTTGCTTGTTTGTCGGGCGCGCCATCTTGGCAATGCTTTAGGGTGTTGCCTCGTTCACTGTAAAGAAAGCAGAGTGTTCAAAGCAGGTCGTAGATCTGAATGTTTATTATGGGATGATAAGATAGGGCTTGTGCGCTATTTTGTTGGTTTGCACGCGCAAGTAATGATTGATGGGAACAGTTGGGGCTATTCGTATTTGGCAGCTAGAGGTGAAATTCTTGGATTTGCAAAAGACGAACTACGGCGAAGGCATTTAGCAAAGATGTTTTCTTCAATCAAGAACGAAAGTCAGGGGATCGAAGATGATTAGATACCATCGTAGTCTTGACCGTAAACGATGCCGACTAGCGATC…	0	0	61	51	0	0	0	18	0	0	0	0	0	0	0	0	0	0	0	0	0	0	0	0	36	43	43	33	0	141	k:Eukaryota	d:Stramenopiles	p:Sagenista	c:Labyrinthulomycetes	o:Thraustochytrida	f:Thraustochytriaceae	g:Aurantiochytrium	s:Aurantiochytrium_sp.
asv162	TGGATTTGTGGTTACCTTGATGTCCCTAGGGGATGTTGTTGTGAAGCCATCCATGAAATACAGCTTTTCTAGCATTAGGTTGTTAGAGATGTTGAGTTTGTATTGTACTGTGAAGAAAGTAGAGTGTTCTACACAGGTGATAGCTGTTGGATAAAATAGCATGGAATACTGGAGTAAGACAATGATGTTAGTTGTTGGTTTGTGCATTGCTGTAATGGTTAATAGGGCTAGTTGGGGGTATATGTATTCCATTGTAAGAGGTGAAATTCTTGGATTTCTGGAAGACGAACGAATGCGAAAGCATTTACCATGGATGTTTTCATTAATCAAGAACAAAAGTTAGGGGATCGAAGATGATTAGATACCATCGTAGTCTTGACCATAAACCATGCCAGCAAG…	0	0	0	0	0	0	0	0	0	0	0	0	49	39	74	86	0	42	33	103	0	0	0	0	0	0	0	0	0	0	k:Eukaryota	d:Stramenopiles	p:Ochrophyta	c:Bacillariophyta	o:Bacillariophyta_X	f:Raphid-pennate	NA	NA
asv163	TGGATCTGTGGCGTACGGTGGGCTCCGGGCACTTGTTGTCTGAGTAGCTTGCCGTTGCCATCCTTGGGTGGAACCTGTGTGGCATTAGGTTGTCGTGCAGGGGATGCCCATCGTTTACTGTGAAAAAATTAGAGTGTTCAAAGCAGGCTTATGCCGTTGAATATATTAGCATGGAATAATGAGATAGGACTTTTTCGCTATTTTGTTGGTTTGCGCGAAGAGGTAATGATTAATAGGGACAGTTGGGGGTATTCGTATTCCATTGTCAGAGGTGAAATTCTTGGATTTTTGGAAGACGAACTACTGCGAAAGCATTTACCAAGGATGTTTTCATTAATCAAGAACGAAAGTTAGGGGATCGAAGATGATTAGATACCATCGTAGTCTTAACCATAAACT…	0	0	0	0	0	0	0	0	0	0	0	0	0	0	48	106	0	0	0	87	75	107	0	0	0	0	0	0	0	0	k:Eukaryota	d:Stramenopiles	p:Ochrophyta	c:Bacillariophyta	o:Bacillariophyta_X	f:Raphid-pennate	g:Seminavis	NA
asv164	TGGATTTCTGCTGATGGTGGCTGGTCCGCCCTCTGGGTGAGTATCTGGCACAACCACAGCACTTCCCAAAAACATAACTGCACTTGACTGTGTGGTGTGGTATTGGGAAATTTTACTTTGAGGAAATCAGAGTGTTTCAAGCAGGCATCCGCCTTGAATACATTAGCATGGAATAATATTATAGGATCTTGGTTCTATTTTGTTGGTTTTTATAGCCGAGGTAATGACAAATAGGGATAGTTGGGGGCATTCGTATTTAATTGTCAGAGGTGAAATTCTTGGATTTATTAAAGACGGACTACTGCGAAAGCATTTGCCAAGGATGTTTTCATTGATCAAGAACGAAAGTTAGGGGATCGAAGACGATCAGATACCGTCGTAGTCTTAACCATAAACCAT…	0	0	108	264	0	0	0	0	0	0	0	0	0	0	0	0	0	0	44	0	0	0	0	0	0	0	0	0	0	0	k:Eukaryota	d:Alveolata	p:Dinoflagellata	c:Dinophyceae	o:Gonyaulacales	f:Goniodomataceae	g:Alexandrium	s:Alexandrium_pseudogonyaulax
asv165	TGAAGTTCAGCAGAAGATCCAGTTCTAATTGTCATTCGTGCAGTCTGTCTGGAACTTTCGCTGTGAGGTGTGTTGATGTCCTTCACTGGGCAATCCAATTCACCCATTTTACTTTGAGAAACATAGGGTGTTCCAAGCATGTTAATGGCATGTATATTCCAGCATGGAATAAATGGCTTAGACTTCAGGTTTTGCTTTTGGTTCGCGGGACTGAAGTAATGGGTTAATAGGGATAGTCGGGGGCATTGGTATTTAACTGTCAGAGGTGAAATTCTTAGATTTGTTAAGGACTAACTACTGCGAAAGCATTTGCCAAGGATGTCTCCATTAATCAAGAACGAAAGTTAGGGGATCGAAGACGATCAGATACCGTCGTAGTCTTAACCATAAACCATGCCA…	0	0	0	0	0	0	0	0	0	0	0	0	0	0	0	0	0	0	0	0	0	0	0	0	0	0	0	416	0	0	k:Eukaryota	d:Alveolata	NA	NA	NA	NA	NA	NA
asv166	TGGATTTCAAGAAACGCATCTGGGAAACCAGTTTGCTTTCTACCAGTCTTAGACTGTTACTGTGAGAAAATTAGAGTGTTTCAAGCAGGCAATTGCAGGAATACATTAGCATGGAATAACGAATGTGTCTACAATTTGGTTGATTGTAGATTACGATTAATAGGGACAGTTGGGGGCATTAGTATTTAATTGTCAGAGGTGAAATTCTTGGATTAGTTAAAGACTAACGTATGCGAAAGCATTTGCCAAGGATGTTTTCATTAATCAAGAACGAAAGATAGGGGATCAAAGACGATCAGATACCGTCGTAGTCCTATCCATAAACTATGCCGACTAGGGATTGGTGTGGTGTATACCGCATCAGTACCTTATGAGAAATCAAAGTCTTTGGGTTCTGGG…	0	0	0	0	0	0	0	0	0	0	0	0	173	167	0	0	0	0	9	66	0	0	0	0	0	0	0	0	0	0	k:Eukaryota	d:Alveolata	p:Ciliophora	c:Litostomatea	o:Haptoria_5	f:Pleurostomatida	NA	NA
asv167	TGAATTTCTGTCAGGAGCGACCGGGCCTTTGGATGAACTTCCATTGTTTTTTGCTCTGTTTGTCGTCTCTAGACATCCTGAAATGTTTTTTTAAGAAATATTTCTCTTTTACTGTTAGCAAAATAGAGTGTTCCAAGCAAAGCGTAGTTTTGAATACATTAGAATGGAATAATAAGATAGGACTTTGGTGCTATTTTGTTGGTTTGCACACCAAGGTAATGATTAATAGGGACAGTTGGGGGTATTCGTATTTAATTGTCAGAGGTGAAATTCTTGGATTTATGAAAGACGAACTACTGCGAAAGCATTTACCAAGGATGTTTTCATTAATCAAGAACGAAAGTTAGGGGATCGAAGATGATTAGATACCATCGTAGTCTTAACCGTAAACTATGCCGA…	0	0	53	24	0	0	0	0	0	0	0	0	0	0	0	0	0	0	0	0	0	0	0	0	42	0	93	84	38	80	k:Eukaryota	d:Stramenopiles	p:Sagenista	c:Labyrinthulomycetes	o:Thraustochytrida	f:Thraustochytriaceae	g:Thraustochytriaceae_HK10	s:Thraustochytriaceae_HK10_sp.
asv168	TGGATTTCTGCCGAGGACGACCGGTCCGCCCTCTGGGTGAGTATCTGGCTCGGCCTGGGCATCTTCTTGGAGAACGTAGCTGCACTTGACTGTGTGGTGCGGTATCCAGGACTTTTACTTTGAGGAAATTAGAGTGTTTCAAGCAGGCTTTCGCCTTGAATACATTAGCATGGAATAATAAGATAGGACCTCGGTTCTATTTTGTTGGTTTCTAGAGCTGAGGTAATGATTAATAGGGATAGTTGGGGGCATTCGTATTTAACTGTCAGAGGTGAAATTCTTGGATTTGTTAAAGACGGACTACTGCGAAAGCATTTGCCAAGGATGTTTTCATTGATCAAGAACGAAAGTTAGGGGATCGAAGACGATCAGATACCGTCCTAGTCTTAACCATAAACC…	0	0	0	0	0	0	0	0	0	0	0	0	36	36	98	194	0	48	0	0	0	0	0	0	0	0	0	0	0	0	k:Eukaryota	d:Alveolata	p:Dinoflagellata	c:Dinophyceae	o:Prorocentrales	f:Prorocentraceae	g:Prorocentrum	NA
asv169	TGAACCTTGGGCCTGGCTGGCCGGTCCGCCTCACCGCGTGTACTGGTCCGGCCGGGCCTTTCCTTCTGGGGAGCCGCATGCCCTTCACTGGGCGTGTCGGGGAACCAGGACTTTTACTTTGAAAAAATTAGAGTGTTCAAAGCAGGCCTTTGCTCGAATACATTAGCATGGAATAATAGAATAGGACGTGCGGTTCTATTTTGTTGGTTTCTAGGACCGCCGTAATGATTAATAGGGATAGTCGGGGGCATCAGTATTCAATTGTCAGAGGTGAAATTCTTGGATTTATTGAAGACTAACTACTGCGAAAGCATTTGCCAAGGATGTTTTCATTAATCAGTGAACGAAAGTTAGGGGATCGAAGACGATCAGATACCGTCGTAGTCTTAACCATAAACT…	0	0	0	0	0	0	0	0	0	0	0	0	0	33	0	0	0	0	222	87	0	0	0	0	0	0	0	28	38	0	k:Eukaryota	d:Opisthokonta	p:Fungi	c:Ascomycota	o:Pezizomycotina	f:Dothideomycetes	g:Dothideomycetes_X	s:Dothideomycetes_X_sp.
asv170	TGAATTTCTGGGGGGGTGACTTAAGATACGTTCTGGGTCTGCCCTCTCATCCGCTTTGGAACCAGGATGGGTATTCAGTTATCGGCCTGGGGAAGGGGCATTTTACTTTGAAGAAATTAGAGTGTTCCAGGCAGGCTTTGCTTGAATATATCAGCATGGAATAATGGAAGATGACCATGATCATTTTATTGGCTATTGATCTGGTAATGATTAAAAGGGACAGTTGGGGGCATTCGTATTCATCAGTCAGAGGTGGAATTCTTGGATTTGTTGAAGACGAACTAAAGCGAAAGCATTTGTCAAGGATGTTTTCATTAATCAAGAACGAAAGTTAGGGGATCAAAGACGATTAGATACCGTCGTAGTCCTAACCATAAACTATACTAACTGAGGATTGGC…	0	0	0	0	0	0	0	0	0	0	0	0	0	0	0	6	0	0	81	40	172	109	0	0	0	0	0	0	0	0	k:Eukaryota	d:Alveolata	p:Ciliophora	c:Phyllopharyngea	o:Cyrtophoria_8	f:Dysteriidae	g:Dysteria_1	s:Dysteria_1_sp.
asv171	TCGATTTCTGTGGGCAGACTCTGGAAAACCCTGCGGGGTGATCCGCGTCTGTTCACATCCTTCTGTTAACCTTGCGGTCTTTCATTAGTCCGCTTGGAGCTCAGATACTTTACCTTGAGGAAATTAGAGTGTTTCAGGCAGGCTTGCGCCGGAATACATTAGCATGGAATAATAGAACAGGACTCCTTTTCATTGTTGGTCTATGATGGGAGTAATGATTAATAGGGATAGTTGGGGGCATTAGTATTTCAGTGTCAGAGGTGAAATTCTTTAATTTCTGAAAGACTAACTTATGCGAAAGCATTTGCCAAGAATGTTTTCATTAATCAAGAACGAAAGTTAGGGGATCAAAGACGATCAGATACCGTCCTAGTCTTAACCATAAACTATGCCGACTAG…	0	0	0	0	0	0	0	0	0	0	0	0	91	135	42	45	0	30	6	58	0	0	0	0	0	0	0	0	0	0	k:Eukaryota	d:Alveolata	p:Ciliophora	c:Spirotrichea	o:Euplotia	f:Aspidiscidae	g:Aspidisca	s:Aspidisca_sp.
asv172	CAGAATTCATCTTCTGCAGTGTATGTCGCCGTATAGGCGATATCCTTCTGAGATGAGGAAATTATGTGTAAAGTTAGTGTATATACGTTATGTGTATGGCAGTAACTTTATAGTTCACTTTGAGTGAATCGGCGCGTTCAACGCAGGCCAAAAACGCCTTGAACGATTTACCATAGTAAGAATACACTTTAGAGACACTTCTTTGTTGATTCAGAGGTGGATCTTATAGTGATAAGAACGGTTGAGGGCATTCGTATTCAACCGCTAGAGGTGAAATTCTTTGATTGGTTGGGGACGATCTAATGCGAAAGCAGTTGCCAAGGACGTTTCTGTTGATCAAGAACGAAAGTTAGGTGATCGAAGATGATTAGATACCGTTGTAGTCCTAACTATAAACTT…	0	0	121	68	72	59	10	16	0	0	0	0	0	0	0	4	0	0	0	0	0	0	0	0	4	0	0	19	18	8	k:Eukaryota	d:Alveolata	p:Apicomplexa	c:Gregarinomorphea	o:Eugregarinorida	f:Lecudinidae	NA	NA
asv173	CGTAATCACCATTAGCCCAAGCGATTCGGATATTATCTGAGCTCGTTGATGGGTGGAGAGGGGGCAAAGCCCCTTCTCTACATTACCTTGAGTAAAGCCTTTACTTTCACAAAGTGGTACAGACAGGAAAACTTCCTCGTCACTACGTTAAGCATGGTATAATACCCAAACACTGGAGTATGGTTAAACCCAGATCCCGGAGTTATTAATAGGGACAGTCGGGGGCACTAGTATTGGTTGGCGAGAGGTGAAATTCTTAGACCCTTCCAAGACTAACTATTGCGAAAGCATCTGCCAAGGATGTTTTCATTGATCAAGAGCGAAAGTGTGGGGATCGAAGACGATCAGATACCGTCGTAGTCCACACTGTAAATGTTGCCAGCCAGGGTTTGGGATGAG…	0	0	0	0	0	0	0	0	0	0	0	0	0	0	0	0	0	0	0	0	0	0	0	0	0	0	0	0	160	239	NA	NA	NA	NA	NA	NA	NA	NA
asv174	CGGATTTCTGCTGAGGTTGATTGGTCCGCCCTCTGGGCAGGTATCTGGCTCAACCTTGGCATTTTCCCAGAGAGCGTGTCTGCACTTGACTGTGTGGTGCGGGGCTTGGGACTTTTACTTTGAGGAAATTAGAGTGTTTCAAGCAAGCAGTTGCTTTGAATACATTAGCATGGAATAACAAGATACAACCTCGGTTCTATCTTGTTGGTTTCTAGAACTGAGGTAACGATTAATAGGGGTAGTTGGGGGCATTTGTATTTAATTGTCAGAGGTGAAATTCTTGGATTTGTTAAAGACTGACTACTGCGAAAGCATTTGCCAAGGATGTTTTCATTGATCAAGAACGAAAGTTAGGGGATCGAAGACGATCAGATACCGTCCTAGTCTTAACCATAAACA…	0	0	55	0	65	47	11	11	0	0	0	0	0	0	0	0	0	0	0	0	0	0	0	0	0	0	30	73	43	60	k:Eukaryota	d:Alveolata	p:Dinoflagellata	c:Dinophyceae	o:Dinophyceae_X	f:Dinophyceae_XX	g:Dinophyceae_XXX	s:Dinophyceae_XXX_sp.
asv175	TGAATTTCTGGGGGGGTGTTTCAAGGTACGTCCTGATTCTGCCCCCTCATCCGCTTTGGAACCAGGATAGGTATTAAGTTATCGGTCTGGCGAAGGGGCATTTTACTTTGAAGAAATTAGAGTGTTCCAGGCAAGCATTTGCTTGAATACATCAGCATGGAATAATGGAATAGGACAAGCTTCATTTTATTGGCTATTGAACTTGTAATGATTAACAGGGACAGTTGGGGGCATTCGTATTCATTTGTCAGAGGTGGAATTCTTGGATTAACTGAAGACGAACTAATGCGAAAGCATTTGCCAAGGATGTTTTCATTAATCAAGAACGAAAGTTAGGGGATCAAAGACGATTAGATACCGTCGTAGTCCTAACTATAAACTATACCGACTAGGGATTGG…	0	0	0	0	0	0	0	0	0	0	0	0	51	0	79	61	0	0	72	128	0	0	0	0	0	0	0	0	0	0	k:Eukaryota	d:Alveolata	p:Ciliophora	c:Phyllopharyngea	o:Cyrtophoria_8	f:Dysteriidae	g:Dysteria_1	s:Dysteria_1_sp.
asv176	TTTTAATATGTGGGTTGTTTTTTCCTTTTATTAAGGAAGCAATAAATCCTTTGACATAGACTTCTGTTTTTGAATCTTTGTTTCACCTTAGTTAAAGGACAGCGCTTCTTACTGCTGTGTTGAGTTCTGTATCACGGTATAATTATTATGTTTGTCACTTTTTTTGAAGTGTAACACAAAAATAAAAAATAAAAGCTATGTAAGGTATTGATATTTGACTGTTAGAGGTGAAATTCTTATACCAGTCAAAGATTTGTTTTTGCGAAAGCATTTGCCTAAGAAGTTTTTGTTGACAAAGAACGAAAGTTGAGGGATCAAAGATGATTAGATACCGTCGTAGTCTTGACTATAAACGATGCTTGCAAACTGCAAGAGGTTGAATAATTCCTTTTGTTGTTT…	0	0	241	0	0	0	0	0	0	0	0	0	0	0	0	0	0	0	25	0	0	17	0	0	9	0	38	41	0	19	NA	NA	NA	NA	NA	NA	NA	NA
asv177	TGAATTTCTGTCAGGAGCGACCGGGCCTTTGGATGAACTTCCATTGTTTTTTGCTCTGTTTGTCGTCTCTAGACATCCTAGATTACATTTATTGTAATCTTCTTTTACTGTTAGCAAAATAGAGTGTTCCAAGCAAAGCGTAGTTTTGAATACATTAGAATGGAATAATAAGATAGGACTTTGGTGCTATTTTGTTGGTTTGCACACCAAGGTAATGATTAATAGGGACAGTTGGGGGTATTCGTATTTAATTGTCAGAGGTGAAATTCTTGGATTTATGAAAGACGAACTACTGCGAAAGCATTTACCAAGGATGTTTTCATTAATCAAGAACGAAAGTTAGGGGATCGAAGATGATTAGATACCATCGTAGTCTTAACCGTAAACTATGCCGACTTG…	0	0	65	63	52	27	34	0	0	0	0	0	0	0	0	0	0	0	0	0	0	0	0	0	0	0	58	54	0	32	k:Eukaryota	d:Stramenopiles	p:Sagenista	c:Labyrinthulomycetes	o:Thraustochytrida	f:Thraustochytriaceae	g:Thraustochytriaceae_HK10	s:Thraustochytriaceae_HK10_sp.
asv178	TGGACATTTGTAGGAGACTGCCGGTCTACCCCAGTGGTCAGTACTTGGCATGTCTTTTGCACCTTCCTGGTGGAAGTGTTCGCACTTAATTGTGTGGGGCGTAATCCAGAACCTTTACTTTGAGGAAATGAGAGTGCTTCACGCAGGCCTACGCCGTGAATACGTTAGCATGGAATAACACTATAGACCACGTTCTAAAGCTGTTGGTTTTTAGGACGAGGTAATGAAAAGAGGGATAGTTGGGGGCATTCGTATTTAACTGTCAGAGGTGAAATTCTTGGATCTTTAAAAGACGAACTACTGCGAAAGCATCTGCCCAGGATGTTTCTATTAATCAAGAACGAAAGTTAGGGGATCGAAGACGATCAGATACCGTCCTAGTCTTAACCTTAAACCATG…	0	0	69	154	102	10	10	39	0	0	0	0	0	0	0	0	0	0	0	0	0	0	0	0	0	0	0	0	0	0	k:Eukaryota	d:Alveolata	p:Dinoflagellata	c:Syndiniales	o:Dino-Group-I	f:Dino-Group-I-Clade-3	g:Dino-Group-I-Clade-3_X	s:Dino-Group-I-Clade-3_X_sp.
asv179	TGGATTATTTGCACTATGTGACGTTGCAGACTTTCGAGTCGGACGATCTACGTGTGCATTTGCCTCTGATCCTTCGGGGTTTGAGGCCTTTTACTTTGAGAAAATTAGAGTGTTCCAAGCAGGTCAATCCTTGAATATTGCAGCATGGAATAATAATCTAGACTCCTAATCAGCTCATTGGTCCGAGATTAGGAGTAATTTTTAACAGGAACGGTTGGGGGCATTCGAATTTGACTGTCAGAGGTGAAATTCTTAGATTAGTTGAAGGCGAGCAACTGCGAAAGCATTTGTCAAACATGTTTCCATTAATCAAGAACGAAAGTTAGGGGATCGAAGACGATCAGATACCGTCGTAGTCTTAACCATAAACTATGCCGACTAGAAAATTGGAGGTCGTCT…	0	0	0	39	0	0	0	14	0	0	0	0	0	0	38	71	0	212	0	0	9	0	0	0	0	0	0	0	0	0	k:Eukaryota	d:Alveolata	p:Apicomplexa	c:Gregarinomorphea	o:Gregarinomorphea_X_GRE6	f:Gregarinomorphea_X_GRE6_X	g:Gregarinomorphea_X_GRE6_XX	s:Gregarinomorphea_X_GRE6_XX_sp.
asv180	TGAATTTCTGATGGGTTGATCGCCCCTTGGGGTTGATCCTGACCACATCATCCGCCCCGGAAATACCTCTCATCCTTAGTTGGATAGAGTATGGAAAGGGCATTTTACTTTGAAGAAATTAGAGTGTTCCAGGCAGGCTATGCTTGAATACATCAGCATGGAATAATGGAAAAGGACATGGTCCATTTGATTGGTTATTGGACTTTGTAATGATTAACAGGGACAGTTGGGGGCATTCGTATTCATTTGTCAGAGGTGGAATTCTTGGATTAGATGAAGACGAACTAATGCGAAAGCATTTGCCAAGGATGTTTTCATTAATCAAGAACGAAAGTTAGGGGATCAAAGACGATTAGATACCGTCGTAGTCCTAACTATAAACTATACCGACTAGGGATT…	0	0	0	0	0	0	0	0	0	0	0	0	0	0	0	0	0	0	0	116	73	185	0	0	0	0	0	0	0	8	k:Eukaryota	d:Alveolata	p:Ciliophora	c:Phyllopharyngea	o:Cyrtophoria_8	f:Dysteriidae	NA	NA
asv181	TGGATTTCAGCCGAGGACGACCGGTCCTGCCTCGCGTAGGAACCTGGTTTGGCCGAGGCATCTCTTGGTGTACGTGATGGCTATTGAGTTAGCTGCACGGACTCCAGGGCATTTACTTTGAGGAAATTAGAGTGTTTCAAGCAGGCATCTGCCTTGAATATATTAGCATGGAATAATAGGATAGGACTTCGGTCCTATTTTGTTGGTTTCTGGGACTGAAGTAATGATTAATAGGGATAGTCGGGGGCATTCGTACTTAACTGTCAGAGGTGGAATTCTTGGATTTGTTAAAGACGAACTACTGCGAAAGCATTTGCCAAGGATGTTTTCATTGATCAAGAACGAAAGTTAGGGGATCGAAGACGATTAGATACCGTCCTAGTCTTAACCATAAACCAT…	0	0	12	0	0	16	9	14	0	0	0	0	0	0	0	0	0	0	0	0	0	0	0	0	12	20	86	116	52	40	k:Eukaryota	d:Alveolata	p:Perkinsozoa	c:Perkinsea	o:Dinovorax	f:Dinovorax_pyriformis_strain_Ginesta_2017_small_subunit_ribosomal_RNA_gene_partial_sequence	NA	NA
asv182	TGGACTTCTGTTTCGGTTGGCTGGTCTACCCACTGGGTAAGAATCTGGCATGACTGAAGCATGTGTTGCAAATATACTACTGCACTTGACTGTGTGGTGTGGTATTTATCGCTTTTACTTTGAAGAAAACAGAGTGTTCCACGCAGGCGGATGTCTTGAATATGTGAGCATGGAATAATGAGCCAAGGCCTTGGTTTGTTGTTGGTTCAAAACATTGGGTAATGATGAATAGGGATAGTTGGGGGCACTTGTATTTAATTGTCAGAGGTGAAATTCTTGGATTTGTTAAAGACAAACCACTGCGAAAGCATTTGCCAAAAATGTTTTCATTGATCAAGAACGAAAGTTAGGGGATCGAAGACGATCAGATACCGTCCTAGTCTTAACCATAAACTATGC…	0	0	0	377	0	0	0	0	0	0	0	0	0	0	0	0	0	0	0	0	0	0	0	0	0	0	0	0	0	0	k:Eukaryota	d:Alveolata	p:Dinoflagellata	c:Dinophyceae	o:Gonyaulacales	f:Pyrophacaceae	g:Fragilidium	s:Fragilidium_sp.
asv183	CGGATTTTGGTAGTTCCGGATGTGTGCGCGTCGTGCGCGCACTTTGCAGGGGCTGCTTTTGTGGGTATGCGTGAGATGAGGCGACTTTATTGTTGAACGTTGAACGCGACCACCTTTTACTGTGAAAAAATTAGAGTGTTCAAAGCAGGCATTTGTCGTGAATACATTAGCATGGAATAATAGAATAGGACTTGGTTCTATTTTGTTGGTTTGTTGGGATCGAGTAATGATTAAAAGGGACAGTTGGGGGCATTTGTATTCCGGAGCTAGAGGTGAAATTCTTAGATTTCCGGAAGACAAACAGCTGCGAAAGCGTCTGCCAAGGATGTTTTCATTGATCAAGAACGAAAGTAAGGGGATCGAAGACGATCAGATACCGTCGTAGTCTTTACTATAAAC…	0	0	71	139	0	0	0	0	0	0	0	0	0	0	0	0	0	0	0	0	0	0	0	0	0	0	0	71	95	0	k:Eukaryota	d:Archaeplastida	p:Rhodophyta	c:Florideophyceae	o:Corallinales	f:Corallinales_X	g:Phymatolithon	NA
asv184	TGAAATTCCGGCGATTAGTCGCCTGTCAGGAAGTACTTAGGATAGTGTCAAAACTTTCTTATATATGAACTGACTTTTACTGTGAACAAATTAAAGTGCTTAAAGCAGGCAATAGCTTGAATATTTTAGCATGGAATAATAGAATATGACTTTGTTCATTTTTTTGGTTATTGGATGAAGTAATGGTTAACAGGAACAGTTGGGGGCATTTGTATTTAATAGTTAGAGGTAAAATTCTTAGATCTATTAAAGACAAACTAATGCGAAAGCATTTGCCAAGGATGTTTTCATTAATCAAGAACGAAAGTTAGGGGATCAAAGACGATCAGATACCGTCGTAGTCCTAACCATAAACTATACCGACTAGGGATTGGCGAGGAAAACCCTCGTCAGCACCTA…	0	0	0	0	0	0	0	0	0	0	0	0	0	0	35	233	0	0	107	0	0	0	0	0	0	0	0	0	0	0	k:Eukaryota	d:Alveolata	p:Ciliophora	c:Phyllopharyngea	o:Suctoria	f:Endogenida_2	g:Endogenida_2_X	s:Endogenida_2_X_sp.
asv185	TGGACTTCTGCTTCAGCTGGCTCGTCCATCTTCTGGATGCGCATTGGCCAGGGGGGGGCAGTTGGAAAAAGCATTTCTGCACTTGGCTGTGTGGTGTGGTCTGCCCATTTGTACTTTGAGGAAAAAAGAGTGTGCCAGACAGGTAATTGCCATGGATTGATGAGCATGGAATATGCTTACGGGTGTGAGTTTTTGGTCGGTTTTCAAGACATGAGCAATGATGAAGAGGGATTGATGGGGGCGCTTGCATTCTGCAGTCAAAGGTGAAATTCTTGGATTTTCAGACGACACACAATTGCGAAGGCATTTGTCAACCATGTCTTCATTTATTAAGAACGAAAGATAGGGGGTCAAAGACGATCAGATACCGTCGTAGTCTTAACCATAAACTATGCCATC…	0	0	0	0	36	0	139	163	0	0	0	0	0	0	0	0	0	0	0	0	0	0	0	0	0	0	0	0	35	0	NA	NA	NA	NA	NA	NA	NA	NA
asv186	TGGATCTTCGACCAAGCTTTGTGGTCTTCCAGCTTGGATGTACTGCATTAGCTGGTTTATATGTCTAGTATTCTATCGATGCTCTTCATTGAGTGTCCCTAGTTGCTGGAACTTTTACCTTGAAAAAATTGAAGTGCTCAAAGCAGGCGATTGCCTGAACATTGCTGCATGGGATAATAGAATAGGACTTCGGTTCTATTTTGTTGGTTTTCGGAACACGAAGTAATGATTAATAGGGACAGACGGGGGCATTCGTATTGCTACGTTAGAGGTGAAATTCTTGGATCGTAGCACGACGCACGACTGCGAAAGCATTTGCCAAGAATGTTTTCATTAATCAAGAACGAAAGTTAGAGGTTCGAAGGCGATCAGATACCGCCCTAGTTCTAACCGTAAACG…	0	0	250	0	0	0	0	0	0	0	0	0	0	0	0	0	0	0	6	0	0	0	0	0	0	0	0	0	0	114	k:Eukaryota	d:Opisthokonta	p:Metazoa	c:Nematoda	o:Enoplea	f:Enoplea_X	g:Symplocostoma	s:Symplocostoma_sp.
asv187	TGGATTTCAAGAAACGCTCCGGGATAACCGGTAGCTTTCTACCAGTCTTTGACTGTTACTGTGAGAAAATTAGAGTGTTTCAAGCAGGCTTTGCAGGAATACATTAGCATGGAATAACGCGTGTGTCTACAATTTGGTTGATTGTAGATTACGATTAATAGGGACAGTTGGGGGCATTAGTATTTAATAGTCAGAGGTGAAATTCTTGGATTTGTTAAAGACTAACGTATGCGAAAGCATTTGCCAAGGATGTTTTCATTAATCAAGAACGAAAGATAGGGGATCAAAGACGATCAGATACCGTCGTAGTCCTATCTATAAACTATGCCGACTAGGGATTGGTGTTGTAAATACAGCATCAGTACCTTATGAGAAATCAAAGTCTTTGGGTTCTGGGGG…	0	0	0	0	0	0	0	0	0	0	0	0	112	136	8	14	0	21	6	67	0	0	0	0	0	0	0	0	0	0	k:Eukaryota	d:Alveolata	p:Ciliophora	c:Litostomatea	o:Haptoria_5	f:Pleurostomatida	g:Litonotus	s:Litonotus_paracygnus
asv188	TGGATTTCTGTTGAGGATGACCGGTCCGCCTTCCGGGTGTGCATCTGGCTCAGCCTTGACATCTTCCTAAAGAACGTATCTGCACTTCATTGTGTGGTGCGGTATTTAGGACATTTACCTTGAGGAAATTAGAGTGTTTCAAGCAAGCGATTGCCTTGAATACATTAGCATGGAATAATAAGATAGGACCTCAGTTCTATTTTGTTGGTTTCTAGAGCTGAGGTAATGGTCGATAGGGATAGTTGGGGGCATTCGTATTTAACTGTCAGAGGTGAAATTCTTGGATTTGTTAAAGACGGACTACTGCGAAAGCATTTGCCAAGGATGTTTTCATTGATCAAGAACGAAAGTTAGGGGATCGAAGACGATCAGATACCGTCCTAGTCTTAACCATAAACT…	0	0	83	63	29	10	0	41	0	0	0	0	0	0	0	0	0	0	0	0	0	0	0	0	0	0	16	17	74	30	k:Eukaryota	d:Alveolata	p:Dinoflagellata	c:Dinophyceae	o:Suessiales	f:Symbiodiniaceae	g:Symbiodinium	s:Symbiodinium_sp.
asv189	CGTAATCACCATTAGCCCAAGCGATTCGGATATTATCTGAGCTCGTTGATGGGTGGAGAGGGGGCAAAGTCCCTTCTCTACATTACCTTGAGTAAAGCCTTTACTTTCACAAAGTGGTACAGACAGGAAAACTTCCTCGTCACTACGTTAAGCATGGTATAATACCCAAAACACTGGAGTATGGTTAAACCCAGATCCCGGAGTTATTAATAGGGACAGTCGGGGGCACTAGTATTGGTTGGCGAGAGGTGAAATTCTTAGACCCTTCCAAGACTAACTATTGCGAAAGCATCTGCCAAGGATGTTTTCATTGATCAAGAGCGAAAGTGTGGGGATCGAAGACGATCAGATACCGTCGTAGTCCACACTGTAAATGTTGCCAGCCAGGGTTTGGGATGA…	0	0	0	0	239	0	49	0	0	0	0	0	0	39	0	0	0	0	0	9	0	0	0	0	0	0	26	0	0	0	NA	NA	NA	NA	NA	NA	NA	NA
asv190	TGAATTTTTGTTGCTGTTCTGCTTAGTGGCTTCATTGACACGAAAGTCTGAACGTGACATTACCCCGTTGCGGTGACTTGTCATGCGCTATGGGGCGTTTACTTTGAGTAAATTAGAGTGTTTCAAGCAAGCTGTTGCTTTGAATACTGCAGCATGGAATAATAATATAGGACATTGGGTCTATATTGTTGGTTCTGAGAGCCGATGTAATGATTAATAGGAACAGTTGGGGGCATTCGTATTCAACAGCTAGAGGTGAAATTCTTAGATTTGTTGAAGACGGACCACAGCGAAAGCATTTGCCAAGGATGTTTTCATTAATCAAGAACGAAAGTTAGGGGATCGAAGACGATCAGATACCGTCGTAGTCTTAACTATAAACTATGCCGACTAGAGATT…	0	0	134	44	0	0	69	0	0	0	0	0	0	0	0	32	0	0	0	0	0	0	0	0	8	0	0	0	0	73	k:Eukaryota	d:Alveolata	p:Apicomplexa	c:Coccidiomorphea	o:Marosporida	f:Rhytidocystidae	g:Rhytidocystidae_X	s:Rhytidocystidae_X_sp.
asv191	TGGATTTGTGGCGTACGGTGTGTTCCGGGCACTTGTTGCCTGAGTAACCTGCTGTTGCCATCCTTGGGTGGAACCTGTGTGGCATTAGGTTGTCGTGCAGGGGATGCCCATCATTTACTGTGAAAAAATTAGAGTGTTCAAAGCAGGCTTATGCCGTTGAATATATTAGCATGGAATAATGAGATAGGACTTTTTTGCTATTTTGTTGGTTTGCGCAAAGAGGTAATGATTAATAGGGACAGTTGGGGGTATTCGTATTCCATTGTCAGAGGTGAAATTCTTGGATTTTTGGAAGACGAACTACTGCGAAAGCATTTACCAAGGATGTTTTCATTAATCAAGAACGAAAGTTAGGGGATCGAAGATGATTAGATACCATCGTAGTCTTAACCATAAACT…	0	0	0	0	0	0	0	0	0	0	0	0	0	0	0	0	0	0	101	256	0	0	0	0	0	0	0	0	0	0	k:Eukaryota	d:Stramenopiles	p:Ochrophyta	c:Bacillariophyta	o:Bacillariophyta_X	f:Raphid-pennate	g:Navicula	NA
asv192	TGGATTTCTGTCCATTTACCTCTTCCAGCCTCTGGTTTGTGAAGTTGTTGAGTGGGCTTCTCCTACGGTTGGTATCATATTCACTTATGGTATTAAGCGTGGGAACTTTACTTTGAGAAAATTAGAGTGTTTCAAGCAAGCGATTGTTTTGAATACTGCAGCATGGAATAATATCATAGGACTTCGGTTCTATTGTTGGTTTTAGGACCGCAGTAATGATTAATAGGGACAGTTGGGGGCACTCGTATTTAACTGTCAGAGGTGAAATTCTTGGATTTGTTAAAGACGAACTACTGCGAAAGCATTTGCCAAGGATGTTTTCATTAATCAAGAACGAAAGTTAGGGGATCGAAGACGATCAGATACCGTCGTAGTCTTAACCATAAACTATGCCGACTA…	0	0	0	0	0	0	0	0	0	0	0	0	0	0	0	0	0	0	325	26	0	0	0	0	0	0	0	0	0	0	k:Eukaryota	d:Alveolata	p:Chrompodellids	c:Colpodellidea	o:Colpodellida	f:Colpodellaceae	g:Voromonas	s:Voromonas_sp.
asv193	TGAATTTCTGGGGGGAAGCCTTGTCTAAGGACATGCGCATCCACTCCATCCACGCCGGAAGGCACTACATCATTGATTAGTGTTGGAAGCGTGTTTTACTTTGAAGAAATTAGAGTGTTCCAGGCAGGCTTTGCTTGAATACATCAGCATGGAATAATGGAATAGGACAGGTCAATTTTATTGGTTATTTGACTTGTAATGATTAACAGGGACAGTTGGGGGCGTTTGTATTCAATAGTCAGAGGTGAAATTCTTGGATTTGTTGAAGACAAACTAAAGCGAAAGCATTCGCCAAGGATGTTTTCATTAATCAAGAACGAAAGTTAGGGGATCAAAGACGATTAGATACCGTCGTAGTCCTAACCATAAACTATACCGACTAGGGATTGGCATGGGGAG…	0	0	0	0	161	0	0	95	0	0	0	0	0	39	0	0	0	0	0	21	0	31	0	0	0	0	0	0	0	0	k:Eukaryota	d:Alveolata	p:Ciliophora	c:Phyllopharyngea	o:Cyrtophoria_8	f:Dysteriidae	NA	NA
asv194	TGGATTTCTGTTGAGGGCGACCGGTCCGTACTATGTGCGTGTATCTGGCTTGGCCTCGGCATCCTCTGACAATACGGTTCTGCGCTTGATTGCGTGGTCCGGAGTGTCAGACTTTTACTTTGAGGAAATTAGAGTGTTCACGGCAGGCAAACGCCTTGAATATATTAGCATGGAATAATAATATAGGATCTTGGTCCTATTTTGTTGGTTTCTAGGGCTAAGATAATGATTAATAGGGACAATTGGGGGCATTCGTATTAATGCGTCAGAGGTGAAATTCTTGGATTGCATTACGACGAACTACTGCGAAAGCATTTGCCAAGGATGTTTTCATTGATCAAGAACGAAAGTAAGGGGATCGAAGACGATTAGATACCGTCGTAGTCTTTACCATAAACT…	0	0	215	0	0	0	0	0	0	0	0	0	0	5	39	47	0	18	15	0	0	0	0	0	0	0	0	0	0	0	k:Eukaryota	d:Alveolata	p:Dinoflagellata	c:Syndiniales	o:Dino-Group-II	f:Dino-Group-II-Clade-2	g:Dino-Group-II-Clade-2_X	s:Dino-Group-II-Clade-2_X_sp.
asv195	TGGATTTCAGCCTAGGACGACCGGTCCTGCTTCTGTGGGAACCAGGTTTGGCCGAGGCATCTCTTGGTGTTAGTGCTTGCGTCTGAACGCGCTAGTACGAACTCCAGGGCATTTACTTTGAGGAAATTAGAGTGTTTCAAGCAGGCGTCTGCCTTGAATACATTAGCATGGAATAATGGGATAGGACTTCAGTCCTATTTTGTTGGTTCTTGGGATTGTGGTAATGATTAATAGGGATAGTCGGGGGCATTCGTACTTAACAGTCAGAGGTGGAATTCTTGGATTTGTTAAAGACGAACTACTGCGAAAGCATTTGCCAAGGATGTTTTCATTGATCAAGAACGAAAGTTAGGGGATCGAAGACGATTAGATACCGTCGTAGTCTTAACCATAAACCAT…	0	0	0	0	0	0	0	0	0	0	0	0	0	0	0	0	0	0	0	0	0	0	0	0	0	0	156	182	0	0	k:Eukaryota	d:Alveolata	p:Dinoflagellata	c:Dinophyceae	o:Dinophyceae_X	f:Dinophyceae_XX	g:Dinophyceae_XXX	s:Dinophyceae_XXX_sp.
asv196	CGGACGTTGGCGGGCGCCTCGAGTCGGCCTCACGGTCGATCTTGTTGGCGACCGCCTTTGTGGAGGGGGGCTTAGGTTGGTGCTTTATTGTCATCCCTTTGTCGCTGCCACCGTTTACTGTGAAAAAATTAGAGTGTTCAAAGCGGGCGTTTGCCATGAATACATTAGCATGGAATAATAGAATAGGACCTGGTCCTGTTTTGTTGGTTTGTGAGTATCAGGTAATGATTAAGAGGGACGGTTGGGGGCATTTGTATTCCGGCGTCAGAGGTGAAATTCTTGGATTGCCGGAAGACAAACAGCTGCGAAAGCGTCTGCCAAGGACGTTTTCATTGATCAAGAACGAAAGTAAGGGGATCGAAGACGATCAGATACCGTCGTAGTCTTTACCATAAACTA…	0	0	0	0	0	0	0	0	0	0	0	0	76	130	0	0	0	0	130	0	0	0	0	0	0	0	0	0	0	0	k:Eukaryota	d:Archaeplastida	p:Rhodophyta	c:Florideophyceae	o:Ceramiales	f:Ceramiaceae	g:Ceramium	s:Ceramium_rubrum
asv197	TGAATTTCTGTCAGGAGTGACCGGGCCTTTGGATGAACTTCCATTGTTTTTTGCTCTGTTTGTCATCTCTAGACATCCTGAATTATTTTTTAGAAATAATTCTCTTTTACTGTTAGCAAAATAGAGTGTTCCAAGCAAAGCGTAGTTTTGAATACATTAGAATGGAATAATAAGATAGGACTTTGGTGCTATTTTGTTGGTTTGCACACCAAGGTAATGATTAATAGGGACAGTTGGGGGTATTCGTATTTAATTGTCAGAGGTGAAATTCTTGGATTTATGAAAGACGAACTACTGCGAAAGCATTTACCAAGGATGTTTTCATTAATCAAGAACGAAAGTTAGGGGATCGAAGATGATTAGATACCATCGTAGTCTTAACCGTAAACTATGCCGACT…	0	0	109	112	0	0	0	104	0	0	0	0	0	0	0	0	0	0	0	0	0	0	0	0	0	0	0	0	0	0	k:Eukaryota	d:Stramenopiles	p:Sagenista	c:Labyrinthulomycetes	o:Thraustochytrida	f:Thraustochytriaceae	g:Thraustochytriaceae_HK10	s:Thraustochytriaceae_HK10_sp.
asv198	TGAAGTTTGGTCTCGGACGCTGGGTCTGCTTCATTGCATGTACTTGACGGTCCGAGACTTCCTTCTTGGTGAACGGCCGCCTTCGGGTGGTCCGGAACCAGGACTATTACTTTGAAAAAATTAGAGTGTTCAAAGCAGGCCATAGGCCCGAATATATTAGCATGGAATAACAGAATAGGACGTGCGGTTCTATTTTGTTGGTTTCTAGAACTGCCGTAATGATTAAAAGGGACAGCCGGGGGCATTAGTATTTGCACGCTAGAGGTGAAATTCTTGGATTGTGCAAAGACTTCCTACTGCGAAAGCATTTGCCAAGAATGTTTTCATTAATCAAGAACGAAGGTTAGGGTATCGAAAACGATTAGATACCGTTGTAGTCTTAACAGTAAACTATGCCGA…	0	0	0	17	0	0	10	9	0	0	0	0	0	0	0	0	0	0	234	55	0	0	0	0	0	0	0	0	0	0	k:Eukaryota	d:Opisthokonta	p:Fungi	c:Basidiomycota	o:Ustilaginomycotina	f:Ustilaginomycetes	g:Ustilaginomycetes_X	s:Ustilaginomycetes_X_sp.
asv199	TGCAATGATGCTCTCGGGGCTTCGTGTAGCACATCGCCGCGCGTTTCCCCGTGGGCGGCCCGAGCATCGTTTTGGGCTCTGATACTTTGAGAAAAATTGAGTGTTCCAGGCGGACTTGTGTTGGAATAGTGTACCATGGAATATCGAAAATGGAATGCCTTTCCATTTCTTTGGTTTGAGATTGGCATTCTCTGATTAACAGGAACGGTCGGGGGCATTCGGATTGAACAGTCAGAGGTGAAATTCTTAGATTTGTTCAAGACGAACAAATGCGAAAGCATCTGCCTAGGACGTTTCCATTAATCAAGAACGAAAGTTAAGGGATCGAAGACGATCAGATACCGTCGTAGTCTTAACCGTAAACTATGCCGACTAGAGATCGGGGAACATCACTGCAGA…	0	0	31	46	8	27	46	8	0	0	0	0	0	0	0	13	0	0	18	6	0	0	0	0	23	0	52	0	0	32	k:Eukaryota	d:Alveolata	p:Apicomplexa	c:Gregarinomorphea	NA	NA	NA	NA
asv200	CGTATTTCGGGCGCGCTCGCTGGTCCGTTCTTCGAGGATGTGCATCGGTGCGGTGTGCCTTGTTGTGCGAGATACGCTTCTGGGCTTCATTGCTCGGGACGTGGATCGTGCGTGGTCACTTTGAGTAAATTAGAGTGTTTAAAGCAAGCGTGTGCTCTGCATATTTCAGCATGGGATGACACGATAGGACTTTGGTCTGTGCGTCGGTTTGCGTGACCGGGGTAATGATCGATAGAGACGATCGGGGGCGTTCCTATTTCGTTGTCAGAGGTGAAATTCTTGGATTTACGAAAGAGGATCAAATGCGAAAGCATTCGCCAAGGGCGTTCTCGTTGATCAAGAACGAAAGTTGGGGGATCGAAGATGATTAGATACCATCCTAGTCTCAACCATAAACTA…	0	0	0	0	0	0	0	0	0	0	0	0	0	0	0	0	0	0	0	0	0	0	0	0	0	177	132	0	0	0	k:Eukaryota	d:Archaeplastida	p:Chlorophyta	c:Ulvophyceae	o:Dasycladales	f:Dasycladales_X	g:Acetabularia	s:Acetabularia_acetabulum
asv201	CGTAATCACCATCATCCCAAGCGATTCGGATATTATCTGAGCTCGTTGATGGGTGGAGAGGGGGCAAAGTCCCTTCTCTACATTACCTTGAGTAAAGCCTTTACTTTCACAAAGTGGTACAGACAGGAAAACTTCCTCGTCACTACGTTAAGCATGGTATAATACCCAAAACACTGGAGTATGGTTAAACCCAGATCCCGGAGTTATTAATAGGGACAGTCGGGGGCACTAGTATTGGTTGGCGAGAGGTGAAATTCTTAGACCCTTCCAAGACTAACTATTGCGAAAGCATCTGCCAAGGATGTTTTCATTGATCAAGAGCGAAAGTGTGGGGATCGAAGACGATCAGATACCGTCGTAGTCCACACTGTAAATGTTGCCAGCCAGGGTTTGGGATGA…	0	0	0	0	0	0	0	0	0	0	0	0	0	0	0	0	0	0	0	0	0	0	0	0	0	0	0	0	170	138	NA	NA	NA	NA	NA	NA	NA	NA
asv202	TGAATTTCTACATTGAGGAAGAGTAGGTTTGCCCTGTCAGCCCAATGTATCCGCTTTGGAATCAGGAGGGGCTTTAAGTTGTCGGCCTGGTAGAAGAGGCATTTTACTTTGAAGAAATTAGAGTGTTCCAAGCAAGCGTTTGCTTGAATACATCAGCATGGAATAATGGAATAGGACGTTGTGAATTTTAGAGATTGGTTCACACGTAATGATTAACAGGGACAGTTGGGGGCATTCGTATTCAATAGTCAGAGGTGAAATTCTTGGATTTATTGAAGACGAACTAATGCGAAAGCATTTGTCAAGGATGTTTTCATTAATCAAGAACGAAAGTTAGGGGATCAAAGACGATTAGATACCGTCGTAGTCCTAACTATAAACTATACCGACTAGGGATTG…	0	0	0	0	0	0	0	0	0	0	0	0	70	67	66	101	0	0	0	0	0	0	0	0	0	0	0	0	0	0	k:Eukaryota	d:Alveolata	p:Ciliophora	c:Phyllopharyngea	o:Cyrtophoria_8	f:Dysteriidae	g:Dysteriidae_X	s:Dysteriidae_X_sp.
asv203	TGAATTTCTGTTGTAGTGACCTGACGACGCTAGTCGCCGTTTGTGTTGCTCCAGCATTTTCTCTCGCGCATGCTTCATTGTGTGTGTCGGGGATGTTTTACTTTGAGAAAAATAGAGTGTTTCAAGCAGGCTGTGCCTTGAATACTGCAGCATGGAATAATGAGATAGACCTACATTCCTATTTCGTTGGTTTATGGAATGAGTGATGATTAATAGGGGTAGTTGGGGGCATTTGTATTCGACTGTCAGAGGTGAAATTCTTAGATTTGTCGAAGACAGACAACTGCGAAAGCATTTGCCAAGGATATTCTCATTGATCAAGAACGAAAGTTAGGGGATCGAAGACGATCAGATACCGTCGTAGTCTTAACCATAAACTATGCCGACTAGAGATTGGAG…	0	0	0	0	0	0	0	0	0	0	0	0	0	0	0	0	0	263	40	0	0	0	0	0	0	0	0	0	0	0	k:Eukaryota	d:Alveolata	p:Apicomplexa	c:Gregarinomorphea	o:Gregarinomorphea_X_GRE3	f:Gregarinomorphea_X_GRE3_X	g:Gregarinomorphea_X_GRE3_XX	s:Gregarinomorphea_X_GRE3_XX_sp.
asv204	TGGATTTCTGCTGAGGATACCTGGTCCGCCCTCTGGGTGTGTATCTTGTGTAGCCTTGGCATCTTCCTGAAGAACGTAGCTGCACTTGACTGTGTGGTGCGGTATTCAGGACATTTACTTTGAGGAAATTAGAGTGTTTCAAGCAAGCGCACGCCTTGAATACATTAGCATGGAATAATAAGATAGGACCTCGGTTCTATTTTGTTGGTTTCTAGAGCTGAGGTAATGATTGATAGGGATAGTTGGGGGCATTCGTATTTAACTGTCAGAGGTGAAATTCTTGGATTTGTTAAAGACGGACTACTGCGAAAGCATTTGCCAAGGATGTTTTCATTGATCAAGAACGAAAGTTAGGGGATCGAAGACGATCAGATACCGTCCTAGTCTTAACCATAAACT…	0	0	68	36	9	0	15	67	0	0	0	0	0	0	0	0	0	29	3	0	15	0	0	0	0	0	12	8	23	17	k:Eukaryota	d:Alveolata	p:Dinoflagellata	c:Dinophyceae	o:Suessiales	f:Suessiaceae	g:Pelagodinium	s:Pelagodinium_sp.
asv205	TGACTTTCATCAATATGAGTAGCCTTCATGGTAGCGCGTATTGATGCGGTGTGATTTTCAAAATCACATCCACCTTGAATTAAGGATAGCGCTTAAAGCGAGGTTTCTTCTGTGATACAGCATGGGATGGTCGATAGGCACAGCGTGGTTTGGCTGGTTCTCCATAAGCAGTACAATGGGTAACAGGAGTGACTAGGGGGACTCGTATTTGACTGTCAGAGGTGAAATTCTTGGACCAGTCGAAGACGAACAGCTGCGAAGGCGTTTTCCAGGGGCGCTTTCATTGATCAAGAACGAAAGTTATGGGATCGAAGACGATCAGATACCGTCGTAGTCATAACAGTAAACTATGCCATCCGCAGATCGACGAGCTAAGAGGCTAGTCGGCATGCTGCGAGA…	0	0	0	0	0	20	87	0	0	0	0	0	0	0	0	39	0	80	0	0	5	28	0	0	18	14	10	0	0	0	NA	NA	NA	NA	NA	NA	NA	NA
asv206	TGGATTTCTGCTGAGGACGACCGGTCCGCCCACTGGGTGAGTATCTGGCTCGGCCTGGGCATCTTCTTGGAGAACGTAGCTGCACTTGACTGTGTGGTGCGGTATCCAGGACTTTTACTTTGAGGAAATTAGAGTGTTTCAAGCAGGCACACGCCTTGAATACATTAGCATGGAATAATAAGATAGGACCTTGGTTCTATTTTGTTGGTTTCTAGAGCTGAGGTAATGATTAATAGGGATAGTTGGGGGCATTCGTATTTAACTGTCAGAGGTGAAATTCTTGGATTTGTTAAAGACGGACTACTGCGAAAGCATTTGCCAAGGATGTTTTCATTGATCAAGAACGAAAGTTAGGGGATCGAAGACGATCAGATACCGTCCTAGTCTTAACCATAAACC…	0	0	138	60	0	25	35	40	0	0	0	0	0	0	0	0	0	0	0	0	0	0	0	0	0	0	0	0	0	0	k:Eukaryota	d:Alveolata	p:Dinoflagellata	c:Dinophyceae	o:Peridiniales	f:Thoracosphaeraceae	g:Scrippsiella	s:Scrippsiella_sp.
asv207	TGGATTTGTGGCGTACGGTGTGTTCCGGGCACTTGTTGTCTGAGTAACCTGCTGTTGCCATCCTTGGGTGGAACCTGTGTGGCATTAGGTTGTCGTGCAGGGGATGCCCATCATTTACTGTGAAAAAATTAGAGTGTTCAAAGCAGGCTTATGCCGTTGAATATATTAGCATGGAATAATGAGATAGGACTTTTTTGCTATTTTGTTGGTTTGCGCAAGAAGGTAATGATTAATAGGGACAGTTGGGGGTATTCGTATTCCATTGTCAGAGGTGAAATTCTTGGATTTTTGGAAGACGAACTACTGCGAAAGCATTTACCAAGGATGTTTTCATTAATCAAGAACGAAAGTTAGGGGATCGAAGATGATTAGATACCATCGTAGTCTTAACCATAAACT…	0	0	0	0	0	0	0	0	0	0	0	0	0	0	0	0	0	0	0	54	79	0	0	0	92	69	0	0	0	0	k:Eukaryota	d:Stramenopiles	p:Ochrophyta	c:Bacillariophyta	o:Bacillariophyta_X	f:Raphid-pennate	g:Navicula	s:Navicula_sp.
asv208	TGAAATTCTGAAGGGCTGAACATCCTACTGGGTGTTCTGGCCACTTCATCCGCGTCGGAAGGCTTAGTACCATCGTGTCTAGGTTCAGAAGCGCGTTTTACTTTGAAGAAATTAGAGTGTTCCAGGCAAGCTTTGCTTGAATACATCAGCATGGAATAATGGAATAGGACAGGTCGATTTTATTGGTTATTTGACTTGTAATGATTAACAGGGACAGTTGGGGGCATTCGTATTCAATAGTCAGAGGTGAAATTCTTGGATTTGTTGAAGACGCACTAATGCGAAAGCATTTGCCAAGGATGTTTTCATTAATCAAGAACGAAAGTTAGGGGATCAAAGACGATTAGATACCGTCGTAGTCCTAACTATAAACTATACCGACTAGGGATTGGCAGGAGG…	0	0	0	0	0	28	20	0	0	0	0	0	80	51	9	52	0	0	0	39	0	13	0	0	0	0	0	0	0	0	k:Eukaryota	d:Alveolata	p:Ciliophora	c:Phyllopharyngea	o:Cyrtophoria_8	f:Dysteriidae	g:Dysteriidae_X	s:Dysteriidae_X_sp.
asv209	TGGATTTGTGGCACGCTGCACGGTCCGATTGTCGGTACTGTTGCGGTGGGCCATCCTTGGGTGGAGCCAGTGTGGCATTAGGTTGTCGTGTTGGGGATGCCCATCGTTTACTGTGAAAAAATCAGAGCGTTCAAAGCAGGCTTACGCCGTTGAATGTATTAGCATGGAATAATAAGATAGGACCTTGGTACTATTTTGTTGGTTTGCGCACCGAGGTAATGATCAATAGGGACAGTTGGGGGTATTCGTATTCCATTGTCAGAGGTGAAATTCTTGGATTTCTGGAAGACGAACTACTGCGAAAGCATTTACCAAGGATGTTTTCATTAATCAAGAACGAAAGTTAGGGGATCGAAGATGATTAGATACCATCGTAGTCTTAACCATAAACTATGCCGA…	0	0	0	0	0	0	0	0	0	0	0	0	0	0	0	0	0	0	0	291	0	0	0	0	0	0	0	0	0	0	k:Eukaryota	d:Stramenopiles	p:Ochrophyta	c:Bacillariophyta	o:Bacillariophyta_X	f:Raphid-pennate	NA	NA
asv210	TGAAACTTGGGCCTGGCTGGCGGGTCCGCCTCACCGCGTGCACTCGTCCGGCCGGGCCTTCCTTCTGAAGAACCTCATGCCCTTCACTGGGCGTGTTGGGGAATCAGGACTTTTACTTTGAAAAAATTAGAGTGTTCAAAGCAGGCCTTTGCTCGAATACGTTAGCATGGAATAATAAAATAGGGCGTGCGTTTCTATTTTGTTGGTTTCTAGAGACGCCGCAATGATTAACAGGAACAGTCGGGGGCATCAGTATTCAGTTGTCAGAGGTGAAATTCTTGGATTTACTGAAGACTAACTACTGCGAAAGCATTTGCCAAGGATGTTTTCATTAATCAGTGAACGAAAGTTAGGGGATCGAAGACGATCAGATACCGTCGTAGTCTTAACCGTAAACTA…	0	0	0	46	0	158	53	0	0	0	0	0	0	0	0	31	0	0	0	0	0	0	0	0	0	0	0	0	0	0	k:Eukaryota	d:Opisthokonta	p:Fungi	c:Ascomycota	o:Pezizomycotina	f:Dothideomycetes	g:Dothideomycetes_X	s:Dothideomycetes_X_sp.
asv211	TGAATATCTGTTGTTATTGAATCTTCGGCCAATGGCAAGTTTGTATTCGCAGGCAACATCGTGCTGTGTAACATATGCACTTAATTGTGACTGTGTTGTTTCAGCAAATTTACTTTGAGAAAATTAGAGTGTTCCAGGCAGGCTGCGCTTGAATACATTAGCATGGAATAATAATATACAACTTTGGTCCAATTTTATTGGTTCTAGGGTCAGAGTGATGATTAATAGAATCAGTTGGGGGCATTCGTATTTGACTGTCAGAGGTGAAATTCTTGGATTTGTTAAAGACGAACAACTGCGAAAGCATTTGCCAAGGATGTTTTCATTAATCAAGAACGAAAGTTAGGGGATCGAAGACGATCAGATACCGTCCTAGTCTTAACCATAAACTATGCCAAC…	0	0	81	0	0	0	0	20	0	0	0	0	0	0	0	0	0	0	18	0	0	19	0	0	0	9	0	11	103	24	k:Eukaryota	d:Alveolata	NA	NA	NA	NA	NA	NA
asv212	TGAACCTTGGGCCTGGCTGGCCGGTCCGCCTCACCGCGTGTACTGGTCCGGCCGGGCCTTTCCTTCTGGGGATCCGCATGCCCTTCACTGGGTGTGCCGGGGATCCAGGACTTTTACTTTGAAAAAATTAGAGTGTTCAAAGCAGGCCTTTGCTCGAATACATTAGCATGGAATAATAGAATAGGACGTGCGTCTCTATTTTGTTGGTTTCTAGGGACGCCGTAATGATTAATAGGGACAGTCGGGGGCATCAGTATTCAATTGTCAGAGGTGAAATTCTTGGATTTATTGAAGACTAACTACTGCGAAAGCATTTGCCAAGGATGTTTTCATTAATCAGTGAACGAAAGTTAGGGGATCGAAGACGATCAGATACCGTCGTAGTCTTAACCATAAACT…	0	0	0	0	0	0	0	0	0	0	0	0	0	0	0	0	0	0	151	47	0	0	0	0	0	0	0	0	0	82	k:Eukaryota	d:Opisthokonta	p:Fungi	c:Ascomycota	o:Pezizomycotina	f:Eurotiomycetes	g:Coniosporium	s:Coniosporium_apollinis
asv213	TGAACTTCTGGCTAGTGAAGGTCCCCCGGGATCGTTTGCTAGTCATCCGCTCGGAGAAGCAGTATTTCCTTTACCGGTTTTACTGTAGACCCAGCATTTTACTTTGAAGAAATTAGAGTGTTCCTGGCAGGCTTAGCTTGCATATATTAGCATGGAATAATGGAAAAGGACCTTGTCTGTTTTATTGGTTGACAGATAGGTAATGATTAACAGGGACAGTCGGGGGCATTCGTACTCAGTGGCTAGAGGTGAAATTCTTAGATTCGCTGAAGACGAACTAATGCGAAAGCATTTGCCAAGGATGTTTTCATTAATCAAGAACGAAAGTTAGGGGATCAAAGACGATTAGATACCGTCGTAGTCCTAGCCATAAACTATACCGACTAGGGATTGGTGTGG…	0	0	0	278	0	0	0	0	0	0	0	0	0	0	0	0	0	0	0	0	0	0	0	0	0	0	0	0	0	0	k:Eukaryota	d:Alveolata	p:Ciliophora	c:Phyllopharyngea	o:Cyrtophoria_4	f:Chilodonellidae	g:Chilodonellidae_X	s:Chilodonellidae_X_sp.
asv214	TGAATTTCTGGCTGGAAGGGAGCGGTTCCACATCTTTGTGGATACTTGCTCGTCTTCTGCCATCCGTGGGACTAGTGTCGCCGGTATTAACTTACCGGCGTCTACGATGCCCACCGTTTACTGTGAGCAAATTAGAGTGTTCAAAGCAGGCTTATGCCGTTGAATATATTAGCATGGAATAATAAGATAGGACCTAGTCACTATTTTGTTGGTTTGCGTGATTAGATAATGATTAAGAGGGACAGTTGTGGGTACTCGTATTCAAGTGTCAGAGGTGAAATTCTTAAATTACTTGAAGACGAACGACTGCGAAAGCATTTACCAAGGATGTTTTCATTAATCAAGAACGAAAGTATGGGGATCGAAGATGATTAGATACCATCGTAGTCCACACCATAA…	0	0	10	0	0	0	0	19	0	0	0	0	0	0	57	73	0	34	50	6	4	14	0	0	6	3	0	0	0	0	k:Eukaryota	d:Stramenopiles	p:Ochrophyta	c:Bacillariophyta	o:Bacillariophyta_X	f:Polar-centric-Mediophyceae	g:Chaetoceros	s:Chaetoceros_curvisetus_1
asv215	TGAAACGGTACGCCGGCTTCGCAGCTCTCTTCAGGGCGCAGAGCCGGCGCGGGCTTTTCGAAAGCCTCTGTTACTTTGAGAAAATTTGAGTGTTTCAGGCGGGCCAGAGCTGAAATAGTGTACCATGGAATAACACAGTGGTTGTCCCTCCCTTTCTTGGGTTTTGGAGAGGACGATGCGTGGTTGATAGGAACAGTCGGGGGTATTCGTATTGAACAGTCAGAGGTGAAATTCTTAGATTTGTTCAAGACGAACTAATGCGAAAGCATCTACCAAGGATGTTTCCGTTAATCAAGAACGAAAGTTAGGGGATCCAAGACGATCAGATACCGTCGTAGTCTTAACTGTAAACTATGCCGACTAGAGATCGGTGGACGTCGTTTAGGAGTCCTTCGGCAC…	0	0	44	29	0	25	0	0	0	0	0	0	0	0	0	8	0	11	16	0	0	0	0	0	13	0	41	83	0	0	k:Eukaryota	d:Alveolata	p:Apicomplexa	c:Gregarinomorphea	o:Gregarinomorphea_X_GRE1	f:Gregarinomorphea_X_GRE1_X	g:Gregarinomorphea_X_GRE1_XX	s:Gregarinomorphea_X_GRE1_XX_sp.
asv216	TGGATTTCTGCCGAGGATGACCGGTCCGCCCTGTGGGTGTGCATCTGGCTCAGCCTTGGCATCTTCCTGAAGAACGTAGCTGCACTTGACTGTGTGGTGCGGTATTTAGGACATTTACTTTGAGGAAATTAGAGTGTTTCAAGCAAGCGCACGCTTTGAATACATTAGCATGGAATAATAAGATAGGACCTCGGTTCTATTTTGTTGGTTTCTAGAGCTGAGGTAATGATTGATAGGGATAGTTGGGGGCATTCGTATTTAACTGTCAGAGGTGAAATTCTTGGATTTGTTAAAGACGGACTACTGCGAAAGCATTTGCCAAGGATGTTTTCATTGATCAAGAACGAAAGTTAGGGGATCGAAGACGATCAGATACCGTCCTAGTCTTAACCATAAACT…	0	0	2	7	29	0	6	30	0	0	0	0	0	0	31	17	0	0	2	14	17	0	0	0	54	6	18	21	3	13	k:Eukaryota	d:Alveolata	p:Dinoflagellata	c:Dinophyceae	NA	NA	NA	NA
asv217	TGAAATTCTGTACGGAATGAATCTCCAAGGAGGCGCACGCCGTACATCCGTCTGAGCAGCGGGCTTCGTCTTTACGGGGTTCGTGATCAGGCACTTTACCTTGAGCAAATTAGAGTGTTCCAAGCAGGCGACAGCCTGAATAGTCCAGCATGGAATAATAGAAAAGGACTGAGAGCCACTGTTGGTGCGTGGCACTTAGTAATGATTAATAGGGATAGTTGGGGGCATTCGTATTTAATTGTCAGAGGTGAAATTCTATGATTTATTAAAGACGAACTTATGCGAAAGCATTTGCCAAGGATGTTTTCATTAATCAAGAACGAAAGTTAAGGGATCAAAGACGATCAGATACCGTCGTAGTCTTAACCATAAACTATGCCGACTAGAGATTGGAAGGGA…	0	0	0	0	0	0	0	0	0	0	0	0	0	0	0	0	0	261	0	0	0	8	0	0	0	0	0	0	0	0	k:Eukaryota	d:Alveolata	p:Ciliophora	c:Heterotrichea	o:Heterotrichea_X	f:Condylostomatidae	g:Condylostoma	s:Condylostoma_sp.
asv218	TGAATTTCTGTCAGGAGTGACCGGGCCTTTGGATGAACTTCCATTGTTTTTTGCTCTGTTTGTCATCTCTAGACATCCTGGAATATTTTTTTTAAATGTTCCTCTTTTACTGTTAGCAAAATAGAGTGTTCCAAGCAAAGCGTAGTTTTGAATACATTAGAATGGAATAATAAGATAGGACTTTGGTGCTATTTTGTTGGTTTGCACACCAAGGTAATGATTAATAGGGACAGTTGGGGGTATTCGTATTTAATTGTCAGAGGTGAAATTCTTGGATTTATGAAAGACGAACTACTGCGAAAGCATTTACCAAGGATGTTTTCATTAATCAAGAACGAAAGTTAGGGGATCGAAGATGATTAGATACCATCGTAGTCTTAACCGTAAACTATGCCGACT…	0	0	27	46	50	0	0	0	0	0	0	0	0	0	0	0	0	0	0	0	0	0	0	0	0	0	0	70	36	35	k:Eukaryota	d:Stramenopiles	p:Sagenista	c:Labyrinthulomycetes	o:Thraustochytrida	f:Thraustochytriaceae	g:Thraustochytriaceae_HK10	s:Thraustochytriaceae_HK10_sp.
asv219	TGAAGATTTGGGTCCAAGCACTGATCCAAAGTGTTCGGTGTTCGGGCCCGTTGCTCGCAAAGACGCTCAGTCATATTAACTTATGGTTGAGTCGAGTTGCGTCGTTTACTGTGAACAAATTAGGGTGTTTAAAGCAGGCCTACGTTTGAATACACTAGCATGGAATAATAAGATATGATCTTGGTCGTATTTTGTTGGTGACCACCAAGGTAATGATTGAAAGAAACAGTTGTGGGTATTCGTATGAGCATGTCAGAGGTGAAATTCTTGGATTTTGATCAGACGAACTACTGCGAAAGCATTTACCAAGGATGTTTTCATTAATCAAGAACGAAAGTTAGGGGATCGAAGATGATTAGATACCATCGTAGTCTTAACCATAAACTATGCCGACTAGGG…	0	0	0	0	0	0	0	0	0	0	0	0	53	71	30	67	0	0	15	26	0	0	0	0	0	0	0	0	0	0	k:Eukaryota	d:Stramenopiles	p:Sagenista	c:Labyrinthulomycetes	o:Labyrinthulida	f:Labyrinthulaceae	g:Labyrinthula	s:Labyrinthula_sp.
asv220	TGGATTTCGGGGCAGCCTGGCTGGTCCGCCGCAAGGCGAGTACTGGTCAGCCGCCCTTCCTCTCGAAAGCCCCGACTGCTCTTTACTGTAGTGGTCGGGTAGTTCGGGACGTTTACTTTGAAAAAATTAGAGTGTTCAAGGCAGGCCTACGCCTGAATACATTAGCATGGAATAATGGAAGAGGACCTCGGTCCTATTTTGTTGGTTTCCAGGGCCGAAGTAATGATTAAGAGGGACAGTTGGGGGCATTCGTATTTAATTGTCAGAGGTGAAATTCTCGGATTTATGAAAGACGAACAACTGCGAAAGCATTTGCCAAGGATGTTTTCATTAATCAAGAACGAAAGTTAGGGGTTCGAAGACGATCAGATACCGTCGTAGTCCTAACCATAAACTATG…	0	0	0	0	0	0	0	0	0	0	0	0	0	0	70	159	0	0	0	17	8	0	0	0	0	5	0	0	0	0	k:Eukaryota	d:Opisthokonta	p:Metazoa	c:Porifera	o:Porifera_X	f:Demospongiae	NA	NA
asv221	TGGATTTCTGCTGAGGATGACCGGTCCGCCCTCTGGGCAGGTATCTGGCTCAGCCTTGGCATCTTCCTGAAGAGCGCAGCTGCACTTGACTGTGTGGTGCGGTATTTAGGACATTTACTTTGAGGAAATTAGAGTGTTTCAAGCAAGCGCACGCCTTGAATACATTAGCATGGAATAATAAGATAGGACCTCGGTTCTATTTTGTTGGTTTCTAGAGCTGAGGTAATGATTGATAGGGATAGTTGGGGGCATTCGTATTTAACTGTCAGAGGTGAAATTCTTGGATTTGTTAAAGACGGACTACTGCGAAAGCATTTGCCAAGGATGTTTTCATTGATCAAGAACGAAAGTTAGGGGATCGAAGACGATCAGATACCGTCCTAGTCTTAACCATAAACT…	0	0	0	0	0	0	0	0	0	0	0	0	0	0	78	87	0	92	0	0	0	0	0	0	0	0	0	0	0	0	k:Eukaryota	d:Alveolata	p:Dinoflagellata	c:Dinophyceae	o:Suessiales	f:Suessiaceae	NA	NA
asv222	TGGATTTCTGCTGAGGATGACCGGTCCGCCCACTGGGTGAGTATCTGGCTCAGCCTTGGCATCTTCCTGAAGAACGTATCTGCACTTGACTGTGTGGTTCGGTATTTAGGACATTTACTTTGAGGAAATTAGAGTGTTTCAAGCAAGCGCACGCCTTGAATACATTAGCATGGAATAATAAGATAGGACCTCAGTCCTATTTTGTTGGTTTCTAGAGCTGAGGTAATGATTGATAGGGATAGTTGGGGGCATTCGTATTTAACTGTCAGAGGTGAAATTCTTGGATTTGTTAAAGACGGACTACTGCGAAAGCATTTGCCAAGGATGTTTTCATTGATCAAGAACGAAAGTTAGGGGATCGAAGACGATCAGATACCGTCCTAGTCTTAACCATAAACT…	0	0	27	10	0	0	0	21	0	0	0	0	0	0	0	22	0	0	7	0	5	0	0	0	0	0	19	46	41	58	k:Eukaryota	d:Alveolata	p:Dinoflagellata	c:Dinophyceae	NA	NA	NA	NA
asv223	CGGATTTTGGTAGTTCCGGATGTGTGCGCGTCGTGCGCGCACTTTGCAGGGACTGCTTTTGTGGGTATGCGTGAGATGAGGCGACTTTATTGTTGAACGTTGAACGCGACCACCTTTTACTGTGAAAAAATTAGAGTGTTCAAAGCAGGCATTTGTCGTGAATACATTAGCATGGAATAATAGAATAGGACTTGGTTCTATTTTGTTGGTTTGTTGGGATCGAGTAATGATTAAAAGGGACAGTTGGGGGCATTTGTATTCCGGAGCTAGAGGTGAAATTCTTAGATTTCCGGAAGACAAACAGCTGCGAAAGCGTCTGCCAAGGATGTTTTCATTGATCAAGAACGAAAGTAAGGGGATCGAAGACGATCAGATACCGTCGTAGTCTTTACTATAAAC…	0	0	0	0	0	0	0	0	0	0	0	0	0	0	0	0	0	0	0	0	0	0	0	0	0	0	0	0	255	0	k:Eukaryota	d:Archaeplastida	p:Rhodophyta	c:Florideophyceae	o:Corallinales	f:Corallinales_X	g:Phymatolithon	NA
asv224	CGGATTTGTGCGGTGAGTCGTCGGTTCGGTACTGTGTACCGAGACCAGATGACCTCACTGCATCCTCGAGTGGAACTTGTGTGGCATTAAGTTGTCGTGCAAGGGATGCTCGTCTTTTACTGTGAATAAATTAGAGTGTTCAAAGCAGGCTTACGCCGTTGAATATGCTAGCATGGAATAATGAGATAGGACTTTGGTACTATTTTGTTGGTTTGCGCACCAAAGTAATGATTAATAGGGACAGTTGGGGGCATTCGTATTCCATTGTCAGAGGTGAAATTCTTGGATTTTTGGAAGACGAACTACTGCGAAAGCATTTGCCAAGGATGTTTTCATTGATCAAGAACGAAAGTTAGGGGATCGAAGATGATTAGATACCGTCGTAGTCTTAACCATAAA…	0	0	0	0	0	0	0	0	0	0	0	0	87	90	14	0	0	34	0	28	0	0	0	0	0	0	0	0	0	0	k:Eukaryota	d:Stramenopiles	p:Ochrophyta	c:Bacillariophyta	o:Bacillariophyta_X	f:Araphid-pennate	g:Hyalosira	s:Hyalosira_delicatula
asv225	TGGATTTCTGTCGAGGACGACCGGTCCGCCCTTTGGGTGAGTATCTGGCTCGGCCTTGGCATCTTCTTGGGGAACGTGTCTGCACTTGACTGTGTGGTGCGGTATCCAGGACTTTTACTTTGAGGAAATTAGAGTGTTTCAAGCAGGCGCACGCCTTGAATACATTAGCATGGAATAATAAGATAGGACCTTGGTTCTATTTTGTTGGTTTCTAGAGCTGAGGTAATGATTAATAGGGATAGTTGGGGGCATTCGTATTTAACTGTCAGAGGTGAAATTCTTGGATTTGTTAAAGACGGACTACTGCGAAAGCATTTGCCAAGGATGTTTTCATTGATCAAGAACGAAAGTTAGGGGATCGAAGACGATCAGATACCGTCCTAGTCTTAACCATAAACC…	0	0	0	0	0	12	0	0	0	0	0	0	0	0	0	28	0	40	44	0	0	59	0	0	0	11	10	41	7	0	k:Eukaryota	d:Alveolata	p:Dinoflagellata	c:Dinophyceae	o:Dinophyceae_X	f:Dinophyceae_XX	g:Dinophyceae_XXX	s:Dinophyceae_XXX_sp.
asv226	TGGATTTTGGATTGAGTCGAACGGTCTGCCTTATTGGTATGAACTGTTTGGTTCTTTCTTCTTCTCGAAGACCATGTGTGCTCTTAACTGAGTGTGCATGGGGTTCGGGACTTTTACTGTGAGAAAATTAGAGTGTTCAAAGCAGGCATTTGCTTGAATATTGCAGCATGGAATAATGGAATAGGATCACGATCTTATTTTGTTGGTTTCTAGGATCGAGATAATGATTAATAGGGATAGTTGGGGGCATTAATATTTAATTGTCAGAGGTGAAATTCTTGGATTTATGAAAGATTAACTTCTGCGAAAGCATTTGCCAAGGATGTTTTCGTTAATCAAGAACGAAAGTTAGGGGATCGAAGACGATCAGATACCGTCGTAGTCTTAACCATAAACTAT…	0	0	30	0	12	0	21	19	0	0	0	0	0	0	0	0	0	0	24	0	0	0	0	0	8	0	27	43	11	56	k:Eukaryota	d:Opisthokonta	p:Mesomycetozoa	c:Ichthyosporea	o:Ichthyosphonida	f:Pseudoperkinsidae	NA	NA
asv227	CGAATTTCGGATTTGGCTTTCCGGTCTACCTTATGGTTAGTACTGGTTTAGCTGGATCTTACCTTCTGGGGAACTATTATGCTCTTTATTGAGTGTGATTGGGAACCAGGACATTTACTTTGAAAAAATTAGAGTGTTTAAGGCAGGCTTATGCTTGAATACATTAGCATGGAATAATGAAATAGGACTTTGGTTCTATTTTGTTGGTTTCTAGGACCAAAGTAATGATCAATAGGAACAGTTGGGGGCATTAGTATTGAGACGTTAGAGGTGAAATTCTTGGATCGTCTCAAGACTAACTACTGCGAAAGCATTTGCCAAGGATGTTTTCACTGATCAAGAACGAAAGTTAGGGGATCGAAGACGATCAGATACCGTCGTAGTCTTAACCATAAACTA…	0	0	55	14	0	0	0	0	0	0	0	0	0	0	0	0	0	0	0	0	34	86	0	0	9	0	0	7	13	31	k:Eukaryota	d:Opisthokonta	p:Fungi	c:Cryptomycota	o:Cryptomycotina	f:Cryptomycotina_X	g:Cryptomycotina_XX	s:Cryptomycotina_XX_sp.
asv228	TGGACTTCTGTTTCGGTTGGCTGGTCTACCCACTGGGTAAGAATCTGGCATGACTGAAGCATGTGTTGCAAATATACTACTGCACTTGACTGTGTGGTGTGGTATTTATCGCTTTTACTTTGAAGAAAACAGAGTGTTCCACGCAGGCGGATGTCTTGAATATGTGAGCATGGAATAATGAGCCAAGGCCTTGGTTTGTTGTTGGTTCAAAACATTGGGTAATGATGAATAGGGATAGTTGGGGGCACTTGTATTTAATTGTCAGAGGTGAAATTCTTGGATTTGTTAAAGACAAACCACTGCGAAAGCATTTGCCAAAAATGTTTTCATTGATCAAGAACGAAAGTTAGGGGATCGAAGACGATCAGATACCGTCCTAGTCTTTACCATAAACTATGC…	0	0	0	248	0	0	0	0	0	0	0	0	0	0	0	0	0	0	0	0	0	0	0	0	0	0	0	0	0	0	k:Eukaryota	d:Alveolata	p:Dinoflagellata	c:Dinophyceae	o:Gonyaulacales	f:Pyrophacaceae	g:Fragilidium	NA
asv229	TGAATTTCTGAGGGGGTGTTTCAAGGTACGTCCTGTTACTGCCCTCTCATCCGCTTTGGAACCAGGAGAGGTATTTTAGTTACCGGCCTGGGGAAGGGGCATTTTACTTTGAAGAAATTAGAGTGTTCCAGGCAGGCTTTTGCTTGAATACATCAGCATGGAATAATGGAATAGGACAATGTTCATTTTATTGGCTATTGAACTTGTAATGATTAACAGGGACAGTTGGGGGCATTCGTATTCATTTGTCAGAGGTGGAATTCTTGGATTAACTGAAGACGAACTAATGCGAAAGCATTTGCCAAGGATGTTTTCATTAATCAAGAACGAAAGTTAGGGGATCAAAGACGCTTAGATACCGTCGTAGTCCTAACTATAAACTATACCGACTAGGGATTG…	0	0	0	0	0	0	0	0	0	0	0	0	0	0	0	0	0	0	80	0	106	62	0	0	0	0	0	0	0	0	k:Eukaryota	d:Alveolata	p:Ciliophora	c:Phyllopharyngea	o:Cyrtophoria_8	f:Dysteriidae	g:Dysteria_1	s:Dysteria_1_sp.
asv230	TGAAAGTCCGGCCATTTTGGTCTGTTAGGAATCTTTTGGGATAAGGTCAATCTTTTCCTTCTAGTGAACTAACTTTTACTGTGAACAAATTAAAGTGCTTAAAGCAGGCTTTTGCTTGAATATTTTAGCATGGAATAATAAAATACGACTTTATTCATTTTATTGGTTATTGGATGAAGTAATGATTAACAGAATCAGTTGGGGGCATTTGTATTTGATGGTTAGAGGTAAAATTCTTAGATCCATCAAAGACAAACTAATGCGAAAGCATTTGCCAAGGATGTTTTCATTAATCAAGAACGAAAGTTAGGGGATCCAAGACGATCAGATACCGTCGTAGTCCTTACTATAAACTATACCGACTAGGGATTGGTGAGGAACAACCTCATCAGCACCTAA…	0	0	0	0	0	0	0	0	0	0	0	0	0	20	0	0	0	0	84	20	78	36	0	0	9	0	0	0	0	0	k:Eukaryota	d:Alveolata	p:Ciliophora	c:Phyllopharyngea	o:Suctoria	NA	NA	NA
asv231	TGGAGTTCTGCCAGGTGACGCTCGTCCGCCCAAGTGGTGTGTACAGGGCGTGCATCTGGCCCTTTCAAGGGGAACGTGTCTGCACTTCATTGTGTGGTGCGAGATCCTTGACTTTTACTTTGAGGAAATAAGAGTGTTCCAAGCAGGCTCTCGTCGTGCATAGCTCAGCATGGAATAATAGCATTGGACTTCGTTTCTACGCTGTTGGTTGCAAGAAGCGAGGTAATGATGAAGAGGGATAGTTGGGGGCATTCGTATTTAACTGTCAGAGGTGAAATTCTTGGATTTGTTAAAGACGGACTACTGCGAAAGCATCTGCCATGGATGTTTTCATTGATCAAGAACGAAAGTTAGGGGATCGAAGACGATCAGATACCGTCCTAGTCTTAACTATAAACC…	0	0	0	0	0	0	41	31	0	0	0	0	0	0	18	34	0	0	0	0	0	0	0	0	15	14	0	33	17	41	k:Eukaryota	d:Alveolata	p:Dinoflagellata	c:Syndiniales	o:Dino-Group-I	f:Dino-Group-I-Clade-1	g:Dino-Group-I-Clade-1_X	s:Dino-Group-I-Clade-1_X_sp.
asv232	TGAACTTCAGGCCTGGTCGGCCGGTCCGCCTCACGGTGTGTACTGATCAGCCGGGCCTTACCTCTTGGTGAGCCAGCGTGTTCTTTATTGGGCGCGTTGGGGAACCAGGATTTTTACTTTGAAAAAATTAGAGTGTTCAAAGCAGGCTTATGCCCGAATACATTAGCATGGAATAATAGAATAGGACGTGCGGTTCTATTTTGTTGGTTTCTAGGATCGCCGTAATGATTAATAGGGATAGTTGGGGGCATTAGTATTCAGTTGCTAGAGGTGAAATTCTTGGATTTACTGAAGACTAACTACTGCGAAAGCATTTGCCAAGGATGTTTTCATTAATCAAGAACGAAGGTTAGGGGATCGAAAACGATCAGATACCGTTGTAGTCTTAACAGTAAACTA…	0	0	0	0	0	0	0	0	0	0	0	0	0	0	0	0	0	0	26	0	0	0	0	0	0	0	0	0	218	0	k:Eukaryota	d:Opisthokonta	p:Fungi	c:Basidiomycota	o:Agaricomycotina	f:Agaricomycetes	NA	NA
asv233	TGGATTTCAAGAGTTGCAACTAGTTATCTAGGCTGCACTCTACCAGTCTTTGACTGTTACTGTGAGAAAATTAGAGTGTTTCAAGCAGGCAATTGCAGGAATACATTAGCATGGAATAACGAATGTATCTACAATATGGTTAATTGTAGGTTACGATTAATAGGGACAGTTGGGGGCATTAGTATTTAATTGTCAGAGGTGAAATTCATGGATTTGTTAAAGACTAACGTATGCGAAAGCATTTGCCAAGGATGTTTTCATTAATCAAGAACGAAAGATAGGGGATCAAAGACGATCAGATACCGTCGTAGTCCTATCCATAAACTATGCCGACTAGGGATTGGTGGGGTGTATACCTTATCAGTACCTTATGAGAAATCAAAGTCTTTGGGTTCTGGG…	0	0	0	0	0	0	0	0	0	0	0	0	76	151	0	0	0	0	0	0	0	16	0	0	0	0	0	0	0	0	k:Eukaryota	d:Alveolata	p:Ciliophora	c:Litostomatea	o:Haptoria_5	f:Pleurostomatida	g:Pleurostomatida_X	s:Pleurostomatida_X_sp.
asv234	TGAACTTCTGTCATACTTCGCTGATCGGTGCATACTGTACATGGTCTTCGGAGTTGACAACCCTCCGAGGTGTATGTCTACTTTGTAGGCGTGCAATCTCGGACAGTTACTTTGAGAAAATTAGAGTGTTTCAAGCAGGCAAACGCCTTGAATACTACAGCATGGAATAATAAGATAGGACTTTGGTTCTTGCTTGTTGGTTCGGAGAACTAAGGTAATGATTAACAGGGACAGTCGGGGGCATTCGTATTTAACAGTCAGAGGTGAAATTCTTAGATTTGTTAAAGACGAACTACTGCGAAAGCATTTGCCAAGGATGTGCCCATTAATCAAGAACGAAAGTTAGGGGATCGAAGACGATCAGATACCGTCGTAGTCTTAACTATAAACTATGCCGAC…	0	0	24	0	41	0	37	35	0	0	0	0	0	0	0	0	0	0	0	0	0	0	0	0	0	0	0	0	40	63	k:Eukaryota	d:Alveolata	NA	NA	NA	NA	NA	NA
asv235	TGGATTTCTGTTGAGGACGACCGGTCCGCCCTCTGGGTGAGCATCTGGCTCGGCCTTGGCATCTTCTTGGGGAACGTTTCTGCACTTGACTGTGTGGAGCGGTATCCAGGACTTTTACTTTGAGGAAATTAGAGTGTTTCAAGCAGGCGCACGCCTTGAATACATTAGCATGGAATAATAAGATAGGACCTCGGTTCTATTTTGTTGGTTTCTAGAGCTGAGGTAATGATTAATAGGGATAGTTGGGGGCATTCGTATTTAACTGTCAGAGGTGAAATTCTTGGATTTGTTAAAGACGGACTACTGCGAAAGCATTTGCCAAGGATGTTTTCATTGATCAAGAACGAAAGTTAGGGGATCGAAGACGATCAGATACCGTCCTAGTCTTAACCATAAACC…	0	0	74	0	0	0	0	0	0	0	0	0	0	0	0	49	0	87	27	0	0	0	0	0	0	0	0	0	0	0	k:Eukaryota	d:Alveolata	p:Dinoflagellata	c:Dinophyceae	o:Dinophyceae_X	f:Dinophyceae_XX	g:Dinophyceae_XXX	s:Dinophyceae_XXX_sp.
asv236	TGAATTTCTGTCATATGCGGGCCGGCGTGCTTTCGAGTATTGTCTGGTCAGCATTGATATCTTTCAGGTTACGCTGGCTTCTTTATTGAGGTTTGTTGTATCCTGGACCGTTACTTTGAGAAAATTAGAGTGTTTCAAGCAGGCCTACGCCTTGAATACTACAGCATGGAATAATAAGATAGGACTTTGGTTCTTTCTTGTTGGTTCGGAGAACTAAGGTAATGATTAACAGGGACAGTCGGGGGCATTCGTATTTAACTGTCAGAGGTGAAATTCTTAGATTTGTTAAAGACGAACTACTGCGAAAGCATTTGCCAAGGATGTTCCCATTAATCAAGAACGAAAGTTAGGGGATCGAAGACGATCAGATACCGTCGTAGTCTTAACTATAAACTATGC…	0	0	0	0	0	0	73	0	0	0	0	0	0	0	0	0	0	0	0	0	0	0	0	0	0	0	9	0	0	154	k:Eukaryota	d:Alveolata	NA	NA	NA	NA	NA	NA
asv237	TGAATTTCTGGGGGGAACTCCTCTCTTATGATTGGAGATCCACCTCATCCGTGACGGAAAATCTAGTACCATTGTGTCTAGGTCAGAAGCACGTTTTACTTTGAAGAAATTAGAGTGTTCCAGGCAAGCTTTGCTTGAATACATCAGCATGGAATAATGGAATAGGACATGTCATTTTTATTGGTTATATGACTTGTAATGATTAACAGGGACAGTTGGGGGCATTCGTATTCAATAGTCAGAGGTGAAATTCTTGGATTTGTTGAAGACGAACTAATGCGAAAGCATTTGCCAAGGATGTTTTCATTAATCAAGAACGAAAGTTAGGGGATCAAAGACGATTAGATACCGTCGTAGTCCTAACTATAAACTATACCGACTAGGGATTGGCAAGAGGAT…	0	0	0	0	13	0	0	0	0	0	0	0	78	62	0	28	0	51	0	0	0	0	0	0	0	0	0	0	0	0	k:Eukaryota	d:Alveolata	p:Ciliophora	c:Phyllopharyngea	o:Cyrtophoria_8	f:Dysteriidae	g:Dysteriidae_X	s:Dysteriidae_X_sp.
asv238	TGGATTTCTGCTGAGGATGACCGGTCCGTCCTCTGGACAGGCATCTGGCTCAGCCTTGGCATCTTCCTGAAGAACGTAGCTGCACTTGACTGTGTGGTGCGGTATTTAGGACATTTACTTTGAGGAAATTAGAGTGTTTCAAGCAAGCGCACGCCTTGAATACATTAGCATGGAATAATAAGATAGGACCTCGGTTCTATTTTGTTGGTTTCTAGAGCTGAGGTAATGATTGATAGGGATAGTTGGGGGCATTCGTATTTAACTGTCAGAGGTGAAATTCTTGGATTTGTTAAAGACGGACTACTGCGAAAGCATTTGCCAAGGATGTTTTCATTGATCAAGAACGAAAGTTAGGGGATCGAAGACGATCAGATACCGTCCTAGTCTTAACCATAAACT…	0	0	6	10	3	2	5	3	0	0	0	0	0	0	9	26	0	56	21	19	0	11	0	0	21	17	12	5	1	4	k:Eukaryota	d:Alveolata	p:Dinoflagellata	c:Dinophyceae	NA	NA	NA	NA
asv239	TGGATTTGTGGCTGTCGCATGCGGCCCGCATTCGTGCGGTGTTTGCTAGCGTCGCCATCCTTGGGTGGAACCTGTGTGGCATTAGGTTGTCGTGCAGGGGATGCCCATCGTTTACTGTGAAAAAATTAGAGTGTTCAAAGCAGGCTTACGCCGTTGAATATATTAGCATGGAATAATAAGATAGGACCTTGGTACTATTTTGTTGGTTTGCGCACCAAGGTAATGATTAATAGGGACAGTTGGGGGTATTCGTATTCCATTGTCAGAGGTGAAATTCTTGGATTTTTGGAAGACGAACTACTGCGAAAGCATTTACCAAGGATGTTTTCATTAATCAAGAACGAAAGTTAGGGGATCGAAGATGATTAGATACCATCGTAGTCTTAACCATAAACTATG…	0	0	0	0	0	0	0	0	0	0	0	0	0	0	38	0	0	59	0	133	0	0	0	0	0	0	0	0	0	0	k:Eukaryota	d:Stramenopiles	p:Ochrophyta	c:Bacillariophyta	o:Bacillariophyta_X	f:Raphid-pennate	g:Raphid-pennate_X	s:Raphid-pennate_X_sp.
asv240	AGAATCGATGGTCAGTCGATGGAATCCCGTTCAGGGAACCTTTGATCGGCCAGGCATCTCACGATGCCTCGTTACTTTGAGAAAAATAGAGTGTTTCAAGCGGGCATATGCTTATATAGTGTACCGTGGAATAACAATCAGGCTGCATTTCCGCTTTTCAACTCTCGGAAATGTGGTGCGTGTTGAGAGGAACAATCGGGGTCTCTTAGATCGAAGAGTGAGAGGTGAAATTCTTAGATCTCTTCGGGATAAACTAGTGCGAAGGCATTCGACAAGGATGTTTCTTTTTATCAAGAACGAAAGTTAGGGGATCGAAGACGATCAGATACCGTCGTAGTCTTAACCGTAAACTATGCCGACTAGAGATCGGTGGATATCAATTTAGCTTCCTTCGGCATC…	0	0	0	0	0	0	0	0	0	0	0	0	0	0	43	57	0	0	57	0	29	8	0	0	0	0	33	0	0	0	k:Eukaryota	d:Alveolata	p:Apicomplexa	c:Gregarinomorphea	o:Gregarinomorphea_X_GRE1	f:Gregarinomorphea_X_GRE1_X	g:Gregarinomorphea_X_GRE1_XX	s:Gregarinomorphea_X_GRE1_XX_sp.
asv241	TGCAATGATGCTCTCGGGACTTCGTGTAGCACATCGCCGCGCGTTTTCCCGTGGGCGGCCCGAGCATCGTTTTGGGCTCTGATACTTTGAGAAAAATTGAGTGTTCCAGGCGGACTTGTGTTGGAATAGTGTACCATGGAATATCGAAAATGGAATGCCTTTCCATTTCTTTGGTTTGAGATTGGCATTCTCTGATTAACAGGAACGGTCGGGGGCATTCGGATTGAACAGTCAGAGGTGAAATTCTTAGATTTGTTCAAGACGAACAAATGCGAAAGCATCTGCCTAGGACGTTTCCATTAATCAAGAACGAAAGTTAAGGGATCGAAGACGATCAGATACCGTCGTAGTCTTAACCGTAAACTATGCCGACTAGAGATCGGGGAACATCACTGCAGA…	0	0	0	39	0	0	0	0	0	0	0	0	0	0	9	0	0	118	0	0	0	0	0	0	0	33	0	27	0	0	k:Eukaryota	d:Alveolata	p:Apicomplexa	c:Gregarinomorphea	o:Gregarinomorphea_X_GRE1	f:Gregarinomorphea_X_GRE1_X	g:Gregarinomorphea_X_GRE1_XX	s:Gregarinomorphea_X_GRE1_XX_sp.
asv242	TGGATTTCGGGTTGGCTTCAGCGGTCTCGCTTTGCGTTTGTACTGCTGCAGCCTACCTTCTTGCTGGGGACGGTCCCACGGGCTTAATTGCTTGGGGTCCGGAATCAGCGATGTTACTTTGAGTAAATTAGAGTGTTCAAAGCAAGCCTACGCTCTGAATATGATAGCATGGGATAACACGACAGGACTCTGGCCTATCGTGTTGGTCTATAGGACCAGAGTAATGATTAAGAGGGACAGTCGGGGGCATTCGTATTCCGTTGTCAGAGGTGAAATTCTTGGATTTACGGAAGACGAACATCTGCGAAAGCATTTGCCAAGGATGTTTTCATTGATCAAGAACGAAAGTTGGGGGCTCGAAGACGATTAGATACCGTCGTAGTCTCAACCATAAACGAT…	0	0	16	0	0	0	0	0	0	0	0	0	7	0	0	0	0	101	63	12	9	5	0	0	0	0	0	0	0	11	k:Eukaryota	d:Archaeplastida	p:Chlorophyta	c:Ulvophyceae	o:Ulvales-relatives	f:Ulvales-relatives_X	NA	NA
asv243	TGGATTTCGGTTCCCTTCTAACCGTCCTTCCCTGCGGGGAAGCGTCTGTGTAGAAGAGCCATCTCCTAGTGTTACGTGGTTGGTGCTTGAATGTGCTTCACGGATTCTAGGTCATTTACTTTGAGGAAATTAGAGTGTTTCAAGCAGGCGACTGCCTTGAATATATTAGCATGGAATAATAAGATAGGACTTTGGTCCTATTTTGTTGGTTTCTGGGACTAAAGTAATGATTAATAGGGACAGTCGGGGGCATTCGTACTTAACTGTCAGAGGTGGAATTCTTGGATTTGTTAAAGACGAACTAATGCGAAAGCATTTGCCAAGGATGTTTTCATTGATCAAGAACGAAAGTTAGGGGATCGAAGACGATTAGATACCGTCCTAGTCTTAACCATAAAC…	0	0	0	0	0	0	0	65	0	0	0	0	0	0	0	0	0	0	6	0	0	0	0	0	61	78	14	0	0	0	k:Eukaryota	d:Alveolata	NA	NA	NA	NA	NA	NA
asv244	TGAAGTTCTGATTGCTCAGGCTCTCAGCCTAAGGCGGGAGTTCTGACAGTCATCCGCTTGCAAGCATACGTTCGGCCTTAACAAGCTGGCTATGTGAGTAAGCATTTTACCTTGAGAAAAACAGAGTGTTCCAGGCAGGTTTGTCCGGGATGCATTAGCATGGAATAATAGAACATGACTGAAGTCTATTTATTGGTTTAAGGCTTTAGTAATGATTAATAGGAACAGTCGGGGGCATTCGTACTCAGCAGTCAGAGGTGAAATTCTAAGATTTGCTGAAGACGAACTAATGCGAAAGCATTTGCCAAGGATGTTTTCATTAATCAAGAACGAAAGTTAGGGGATCAAAGACGATCAGATACCGTCCTAGTCTTAACTATAAACGATACCGACTCGGAT…	0	0	0	0	0	0	0	0	0	0	0	0	36	109	0	0	0	0	4	29	0	44	0	0	0	0	0	0	0	0	k:Eukaryota	d:Alveolata	p:Ciliophora	c:Oligohymenophorea	o:Peritrichia_2	f:Sessilida	g:Sessilida_X	s:Sessilida_X_sp.
asv245	TGAATTTCTGTTGAGGGTGGTTGGTCCGCCCTCTGGGTGAGTATCTGACACAACCTGAACATGTTCTTGATTGCACAACTGTACTTGACTGTGTGGGGTGGTATTGAGAAGGTTTACTTTGAAGAAATCAGCGTGTTTCAAGCAAGTGTTGCTTTGAATACATTAGCATGGAATAATGTTCAAGGACTTTGGTTTCATTTTGTTGGTTTCTGGAATCTGGGTAATGACAAATAGGGATAGTTGGTGGTATTTGTATTTAATTGTCAGAGGTGAAATTCTTGGATTTATTAAAGACAAACTATTGCGAAAGCATTTGCCAAGGATGTTTTCATTGATCAAGAACGAAAGTTAGGGAATCGAAGACGATCAGATACCGTCCTAGTCTTAACCATAAACTAT…	0	0	0	0	0	0	0	0	0	0	0	0	66	114	0	0	0	40	0	0	0	0	0	0	0	0	0	0	0	0	k:Eukaryota	d:Alveolata	p:Dinoflagellata	c:Dinophyceae	o:Gonyaulacales	f:Goniodomataceae	g:Coolia	s:Coolia_sp.
asv246	TGGATTTCTGGGAGATTGACAAAGTCCTCTGCGGAGTGCTCTGCGTCGATCTTCCATCCTTCTGTTAACGATTCTTGGTATTCATTTATTGGTTTCGGGCTCAGATATTTTACCTTGAGAAAATTAGAGTGTTCCAGGCAGGCTTGCGCCGGAATACATTAGCATGGAATAATAGAATAGGACTTGGGTCTCCTTTATTGGTTTGAGGGACTCTAGTAATGATTAATAGGGATAGTTGGGGGCATTAGTATTTAATTGTCAGAGGTGAAATTCTCGGATTTGTTAAAGACTAACTTATGCGAAAGCATTTGCCAAGGATGTTTTCATTAATCAAGAACGAAAGTTAGGGGATCAAAGACGATCAGATACCGTCGTAGTCTTAACCATAAACTATGCCGA…	0	0	0	0	0	0	0	0	0	0	0	0	104	115	0	0	0	0	0	0	0	0	0	0	0	0	0	0	0	0	k:Eukaryota	d:Alveolata	p:Ciliophora	c:Spirotrichea	o:Hypotrichia	NA	NA	NA
asv247	TGAATTTCTGTCAGGAGTGACCGGGCCTTTGGATGAACTTCCATTGTTTTTGCTCTGTTTGTCATCTCTAGACATCCTAAATTACATTTATTGTAATTTTCTTTTACTGTTAGCAAAATAGAGTGTTCCAAGCAAAGCGTAGTTTTGAATACATTAGAATGGAATAATAAGATAGGACTTTGGTGCTATTTTGTTGGTTTGCACACCAAGGTAATGATTAATAGGGACAGTTGGGGGTATTCGTATTTAATTGTCAGAGGTGAAATTCTTGGATTTATGAAAGACGAACTACTGCGAAAGCATTTACCAAGGATGTTTTCATTAATCAAGAACGAAAGTTAGGGGATCGAAGATGATTAGATACCATCGTAGTCTTAACCGTAAACTATGCCGACTTGC…	0	0	18	23	49	18	24	16	0	0	0	0	0	0	0	0	0	0	0	0	0	0	0	0	0	0	25	43	0	0	k:Eukaryota	d:Stramenopiles	p:Sagenista	c:Labyrinthulomycetes	o:Thraustochytrida	f:Thraustochytriaceae	g:Thraustochytriaceae_HK10	s:Thraustochytriaceae_HK10_sp.
asv248	TGAATTTGTGGCTTAGCAAGTCTTCCTAGCACTTGTTGTTAGTGAGGTATTTGGTATCCATCCTTGGGTGGAATTTGTGTGGCATTAGGTTGTCGTGCAGGGGACGCCCATCCTTTACTGTGAAAAAATTAGAGTGTTCAAAGCAGGCTTATGCCGTTGAATATATTAGCATGGAATAATGAGATAGGACCTTGGTACTATTTTGTTGGTTTGCGCACCGAGGTAATGATTAATAGGGACAGTTGGGGGTATTCGTATTCCATTGTCAGAGGTGAAATTCTTGGATTTTTGGAAGACGAACTACTGCGAAAGCATTTACCAAGGATGTTTTCATTAATCAAGAACGAAAGTTAGGGGATCGAAGATGATTAGATACCATCGTAGTCTTAACCATAAACT…	0	0	0	0	0	0	0	0	0	0	0	0	9	9	20	27	0	8	8	3	2	0	0	0	61	0	11	23	2	31	k:Eukaryota	d:Stramenopiles	p:Ochrophyta	c:Bacillariophyta	o:Bacillariophyta_X	NA	NA	NA
asv249	TGGATTTCTGCCGAGGACGACCGGTCCGCCCTCCGGGTGAGCATCTGGCTCGGCCTGGGCATCTTCTTGGAGAACGTATCTGCACTTGGCTGTGTGGTGCGGTATTCAGGACTTTTACTTTGAGGAAATTAGAGTGTTTCAAGCAGGCACACGCCTTGAATACATTAGCATGGAATAATAAGATAGGACCTCGGTTCTATTTTGTTGGTTTCTAGATCTGAGGTAATGGTTAATAGGGATAGTTGGGGGCATTCGTATTTAACTGTCAGAGGTGAAATTCTTGGATTTGTTAAAGACGGACTACTGCGAAAGCATTTGCCAAGGATGTTTTCATTGATCAAGAACGAAAGTTAGGGGATCGAAGACGATCAGATACCGTCCTAGTCTTAACCATAAACC…	0	0	18	0	0	0	0	0	0	0	0	0	23	39	20	20	0	0	0	0	28	34	0	0	0	29	0	0	0	0	k:Eukaryota	d:Alveolata	p:Dinoflagellata	c:Dinophyceae	NA	NA	NA	NA
asv250	CGTAATCACCATCATCCCAAGCGATTCGGATATTATCTGAGCTCGTTGATGGGTGGAGAGGGGGCAAAGCCCCTTCTCTACATTACCTTGAGTAAAGCCTTTACTTTCACAAAGTGGTACAGACAGGAAAACTTCCTCGTCACTACGTTAAGCATGGTATAATACCCAAACACTGGAGTATGGTTAAACCCAGATCCCGGAGTTATTAATAGGGACAGTCGGGGGCACTAGTATTGGTTGGCGAGAGGTGAAATTCTTAGACCCTTCCAAGACTAACTATTGCGAAAGCATCTGCCAAGGATGTTTTCATTGATCAAGAGCGAAAGTGTGGGGATCGAAGACGATCAGATACCGTCGTAGTCCACACTGTAAATGTTGCCAGCCAGGGTTTGGGATGAG…	0	0	32	0	38	0	0	0	0	0	0	0	0	0	0	0	0	54	0	0	0	0	0	0	0	0	0	0	0	85	NA	NA	NA	NA	NA	NA	NA	NA
asv251	TGGATTTGTGGCGTACGGTGGGTTCCGGGCACTTGTTGTCTGAGTAACTTGCTGTTGCCATCCTTGGGTGGAACCTGTGTGGCATTAGGTTGTCGTGCAGGGGATACCCATCATTTACTGTGAAAAAATTAGAGTGTTCAAAGCAGGCTTATGCCGTTGAATATATTAGCATGGAATAATGAGATAGGACTTTTTTGCTATTTTGTTGGTTTGCGCAAAGAGGTAATGATTAATAGGGACAGTTGGGGGTATTCGTATTCCATTGTCAGAGGTGAAATTCTTGGATTTTTGGAAGACGAACTACTGCGAAAGCATTTACCAAGGATGTTTTCATTAATCAAGAACGAAAGTTAGGGGATCGAAGATGATTAGATACCATCGTAGTCTTAACCATAAACT…	0	0	0	0	0	0	0	0	0	0	0	0	0	0	0	0	0	0	0	209	0	0	0	0	0	0	0	0	0	0	k:Eukaryota	d:Stramenopiles	p:Ochrophyta	c:Bacillariophyta	o:Bacillariophyta_X	f:Raphid-pennate	g:Navicula	s:Navicula_sp.
asv252	TGGATTTCTGCTGAGGACGATCGGTCCGCCCTCTGGGTGTGTATCTGGCTCGGCCTTGGCATCTTCTTGGAAAACGCAACTGCACTTGACTGTGTGGTGCGGTATCCAGGACCTTTACTTTGAGGAAATTAGAGTGTTTCAAGCAGGCGCACGCCTTGAATACATTAGCATGGGATAATAAGATAGGACCTTTGTTCTATTTTGTTGGTTTCTAGAGCTGAGGTAATGATTAATAGGGATAGTTGGGGGCATTCGTATTTAACAGTCAGAGGTGAAATTCTTGGATTTGTTAAAGACGGACTACTGCGAAAGCATTTGCCAAGGATGTTTTCATTGATCAAGAACGAAAGTTAGGGGATCGAAGACGATCAGATACCGTCGTAGTCTTAACCATAAACC…	0	0	0	0	0	0	0	0	0	0	0	0	0	0	0	0	0	0	0	0	0	0	0	0	0	0	0	21	188	0	k:Eukaryota	d:Alveolata	p:Dinoflagellata	c:Dinophyceae	o:Gymnodiniales	f:Gymnodiniaceae	g:Polykrikos	NA
asv253	TGAATTTTTGTTGGGGGGAGCACCTGGCGCTTTGTGCCTAGTGTCTCGCTTCAACATTTTGCCGTTGTGCTCTTAATTGAGTGCGCGGCGAGTTTTACTTTGAGAAAAATAGAGTGTTTCAAGCAGGCTTTGCCTTGAATACTGCAGCATGGAATAATGATATAGACCTACATTCCTATTCGTTGGTTTGAGGAATGAGTGATGATTAATAGGGATAGTTGGGGGCATTTGTATTCGACTGTCAGAGGTGAAATTCTTAGATCTGTCGGAGACAAACTACTGCGAAAGCATTTGCCAAGGATATTCTCATTGATCAAGAACGAAAGTTAGGGGATCGAAGACGATCAGATACCGTTGTAGTCTTAACCGTAAACTATGCCGACTAGAGATTGGAGGGCG…	0	0	21	14	0	0	67	45	0	0	0	0	0	0	0	0	0	0	13	0	0	0	0	0	10	0	12	0	0	26	k:Eukaryota	d:Alveolata	p:Apicomplexa	c:Gregarinomorphea	o:Gregarinomorphea_X_GRE3	f:Gregarinomorphea_X_GRE3_X	g:Gregarinomorphea_X_GRE3_XX	s:Gregarinomorphea_X_GRE3_XX_sp.
asv254	TGAATTTCTGCTGTGAGGGGGCGTCGATTTGTTCGTGCCACCTCCTGCATCCGCTTTGGAATCTGGATGGGTATTTGTTTACTGGCCAGGTAGAAGAGGCATTTTACTTTGAAGAAATTAGAGTGTTCCAAGCAGGCTTTTGCTTGAATACATCAGCATGGAATAATGGAATAGGACATTGCAAATTTTAGAGATTGGTTTGCATGTAATGATTAACAGGGACAGTTGGGGGCATTCGTATTCATCAGTCAGAGGTGAAATTCTTGGATTTGTTGAAGACGAACTAATGCGAAAGCATTTGCCAAGGATGTTTTCATTAATCAAGAACGAAAGTTAGGGGATCAAAGACGATTAGATACCGTCGTAGTCCTAACTATAAACTATACCGACTAGGGATTG…	0	0	0	0	0	0	0	0	0	0	0	0	0	0	0	0	0	0	0	117	0	74	0	0	0	0	0	0	16	0	k:Eukaryota	d:Alveolata	p:Ciliophora	c:Phyllopharyngea	o:Cyrtophoria_8	f:Dysteriidae	g:Dysteriidae_X	s:Dysteriidae_X_sp.
asv255	TGGATTTCTGCTGAGGACGACCGGTCCGCCCTCTGGGTGAGTATCTGGCTCGGCCTGGGCATCTTCTTGGAGAACGTAGCTGCACTTGACTGTGTGGTGCGGTATCCAAGACCTTTACTTTGAGGAAATTAGAGTGTTTCAAGCAGGCACACGCCTTGAATACATTAGCATGGAATAATAAGATAGGACCTTGGTTCTATTTTGTTGGTTTCTAGAGCTGAGGTAATGATTAATAGGGATAGTTGGGGGCATTCGTATTTAACTGTCAGAGGTGAAATTCTTGGATTTGTTAAAGACGGACTACTGCGAAAGCATTTGCCAAGGATGTTTTCATTGATCAAGAACGAAAGTTAGGGGATCGAAGACGATCAGATACCGTCCTAGTCTTAACCATAAACC…	0	0	1	5	0	26	38	54	0	0	0	0	0	1	0	1	0	0	0	0	0	0	0	0	14	0	0	24	42	0	k:Eukaryota	d:Alveolata	p:Dinoflagellata	c:Dinophyceae	o:Peridiniales	f:Thoracosphaeraceae	NA	NA
asv256	TGGATTTGTGGCTTATGGTGGGTCCCGGGCACTTGTTGTCTGAGTGATTTGCCATTGCCATCCTTGGGTGGAACCTGTGTGGCATTAGGTTGTCGTGCAGGGGATGCCCATCGTTTACTGTGAAAAAATTAGAGTGTTCAAAGCAGGCTTATGCCGTTGAATATATTAGCATGGAATAATAAGATAGGACTTTTTCGCTATTTTGTTGGTTTGCGCGAAGAGGTAATGATTAATAGGGACAGTTGGGGGTATTCGTATTCCATTGTCAGAGGTGAAATTCTTGGATTTTTGGAAGACGAACTACTGCGAAAGCATTTACCAAGGATGTTTTCATTAATCAAGAACGAAAGTTAGGGGATCGAAGATGATTAGATACCATCGTAGTCTTAACCATAAACT…	0	0	0	0	0	0	0	0	0	0	0	0	0	0	59	95	0	52	0	0	0	0	0	0	0	0	0	0	0	0	k:Eukaryota	d:Stramenopiles	p:Ochrophyta	c:Bacillariophyta	o:Bacillariophyta_X	f:Raphid-pennate	g:Navicula	NA
asv257	TGAATTTCTGGCCGGAGGCCAAGACCTCTCTGAGGTTTTGGTTGATTATCTAGGCCATCCTCTCGGGAACCATGGGCTCACTTCAATGGGAGACATGCGGAACGGGACTTTTACTTTGAAAAAATTAGAGTGTTTCAGGCAGGCTTACGCCCGAATATTACAGCTGAGAATAATGGAATAGGACTGGGTCCGTTTTGTTGGTTTTTACAGGATTCGGTAATGATTAAAAGGGACAGTTGGGGGCATTAGTATTTAATTGTCAGAGGTGAAATTCTTGGATTTATTAAAGACTAACTAATGCGAAAGCATTTGCCAAGGATGTTTTCATTAATCAAGAACGAAAGTTAGGGGATCAAAGACGATCAGATACCGTCGTAGTCTTAACTATAAACTATACCG…	0	0	0	0	0	0	0	0	0	0	0	0	0	0	0	6	0	0	0	0	195	0	0	0	0	0	0	0	0	0	k:Eukaryota	d:Alveolata	p:Ciliophora	c:Phyllopharyngea	o:Synhymenia	f:Orthodonellidae	g:Orthodonellidae_X	s:Orthodonellidae_X_sp.
asv258	TGGATTTCTGCTGAGGATGACCGGTCCGCCCACTGGGCAGGTATCTGGCTCAGCCTTGGCATCTTCCTGAAGAACGTAGCTGCACTTGACTGTGTGGTGCGGTATTTAGGACATTTACTTTGAGGAAATTAGAGTGTTTCAAGCAAGCGCACGCCTTGAATACATTAGCATGGAATAATAAGATAGGACCTCGGTTCTATTTTGTTGGTTTCTAGAGCTGAGGTAATGATTGATAGGGATAGTTGGGGGCATTCGTATTTAACTGTCAGAGGTGAAATTCTTGGATTTGTTAAAGACGGACTACTGCGAAAGCATTTGCCAAGGATGTTTTCATTGATCAAGAACGAAAGTTAGGGGATCGAAGACGATCAGATACCGTCCTAGTCTTAACCATAAACT…	0	0	18	46	48	0	0	0	0	0	0	0	0	0	0	0	0	0	43	0	0	0	0	0	0	0	0	21	0	24	k:Eukaryota	d:Alveolata	p:Dinoflagellata	c:Dinophyceae	NA	NA	NA	NA
asv259	TGAATTTTTGTTGGGGGGAGCACCTGGCGCTTTGTGCCTAGTGTCTCGCTTCAACATTTTGCCGTAGTGCTCTTCATTGAGTGCTCGGCGAGTTTTACTTTGAGAAAAATAGAGTGTTTCAAGCAGGCTTTGCCTTGAATACTGCAGCATGGAATAATGATATAGACCTACATTCCTATTCGTTGGTTTGAGGAATGAGTGATGATTAATAGGGATAGTTGGGGGCATTTGTATTCGACTGTCAGAGGTGAAATTCTTAGATTTGTCGAAGACAAACAACTGCGAAAGCATTTGCCAAGGATATTCTCATTGATCAAGAACGAAAGTTAGGGGATCGAAGACGATCAGATACCGTCGTAGTCTTAACCATAAACTATGCCGACTAGAGATTGGAGGGCG…	0	0	0	56	0	0	32	58	0	0	0	0	0	0	0	0	0	0	24	0	0	0	0	0	0	0	0	0	0	30	k:Eukaryota	d:Alveolata	p:Apicomplexa	c:Gregarinomorphea	o:Gregarinomorphea_X_GRE3	f:Gregarinomorphea_X_GRE3_X	g:Gregarinomorphea_X_GRE3_XX	s:Gregarinomorphea_X_GRE3_XX_sp.
asv260	TGGATCTACAATCAAGGCTTGCGGTCGTTCGTTCTGAACGTACTGCACAGTCTGATTGATATATTCGGTTTGCGATTGATGCTCTTCATTGAGTGTTTTTCGTTGCCGGAACGTTTACCTTGAAAAAATTGAAGTGCTCAAAGCAGGCTCACGCCTGAACATTGCTGCATGGGATAATAGAATAGGACTTCGGTTCTATTTTGTTGGTTTTCGGAACACGGAGTAATGATTAATAGGGACAGACGGGGGCATTGGTACTGCTGCGTTAGAGGTGAAATTCTTGGATCGTAGCAAGACCAACTACTGCGAAAGCATTTGCCAAGAATGTTTTCATTAATCAAGAACGAAAGTTAGAGGTTCGAAGGCGATCAGATACCGCCCTAGTTCTAACCGTAAACG…	0	0	138	0	0	33	0	15	0	0	0	0	0	0	0	0	0	0	0	0	0	0	0	0	0	10	0	0	0	0	k:Eukaryota	d:Opisthokonta	p:Metazoa	c:Nematoda	o:Enoplea	f:Enoplea_X	NA	NA
asv261	TGGATTTCTGCCAAGGAGAATCGAATTCCCATTCAGGGTATTCAATTTCAATTCCAAGGCATCCTTTTGGGCTGCGCTGCTGCACTTAACTGTGTGGTGCGGGTTCCAAATCTTTTACTTTGAGGAAATTAGAGTGTTTAAAGCAGGCATCTGCCGTGAATACGCTAGCATGGAATAATAAGATAGGACTTTGGTTCTATTTTGTTGGTTTCTAGAGCCGAAGTAATGATTAATAGGGACAGTCGGGGGCATTCGTACTTAACTGTCAGAGGTGAAATTCTTGGATTAGTTAAAGACGAACTACTGCGAAAGCATTTGCCAAGGATGTTTTCATTGATCAAGAACGAAAGTTAGGGGATCGAAGACGATCAGATACCGTCCTAGTCTTAACCATAAACC…	0	0	0	12	22	0	0	0	0	0	0	0	0	0	8	9	0	87	35	0	0	0	0	0	0	8	0	11	0	0	k:Eukaryota	d:Alveolata	p:Dinoflagellata	c:Dinophyceae	NA	NA	NA	NA
asv262	CGAATTTCGGATTTGGCCTACTGGTCTACCTTATGGTCAGTACTGGTATGGCTGTATCTTACCTTCTGGGGAACGTTTGTGCTCTTTATTGAGTGTGAATGGGAACCAGGACATTTACTTTGAAAAAATTAGAGTGTTTAAGGCAGGCTTATGCTTGAATACATTAGCATGGAATAATGAAATAGGACTTTGGTTCTATTTTGTTGGTTTCTAGGACCAAAGTAATGATCAATAGGAACAGTTGGGGGCATTAGTATTGAAACGTTAGAGGTGAAATTCTTGGATCGTTTCAAGACTAACTACTGCGAAAGCATTTGCCAAGGATGTTTTCACTGATCAAGAACGAAAGTTAGGGGATCGAAGACGATCAGATACCGTCGTAGTCTTAACCATAAACTA…	0	0	25	35	32	23	35	15	0	0	0	0	0	0	0	0	0	0	0	0	5	0	0	0	0	0	0	9	0	11	k:Eukaryota	d:Opisthokonta	p:Fungi	c:Cryptomycota	o:Cryptomycotina	f:Cryptomycotina_X	g:Cryptomycotina_XX	s:Cryptomycotina_XX_sp.
asv263	CGAACCTCTGGGCAGGACCGGCTCCCTCTGGGCTGCCATCGTCCTAGTCCATCCGCTCGGGGACTTGGTTGTAGTTCATTCTGCGCCATGCACAACCGTGCTCTTTACTTTGAAGAAATTAGAGTGTTTCAGGCAGGCTTTCGCTTGTATACACCAGCATGGAATAATAGAAAAGGACTACTTCTATTTTATTGGTACATTAGGAGTAGTAATGATTAACAGGAACAGTTGGGGGCATTCGTATTTAGTAGTTAGAGGTGAAATTCTTGGATTTACTAAGGACGAACTAATGCGAAAGCATTTGCCAAGGATGTTTTCATTGATCAAGAACGAAAGTTAGGGGATCAAAGACGATTAGATACCGTCCTAGTCCTAACCATAAACTATACCGACTCGGGA…	0	0	0	0	0	0	0	0	0	0	0	0	85	62	0	0	0	11	0	32	0	0	0	0	0	0	0	0	0	0	k:Eukaryota	d:Alveolata	p:Ciliophora	c:Phyllopharyngea	o:Cyrtophoria_2	f:Lynchellidae_1	g:Chlamydonellopsis	s:Chlamydonellopsis_calkinsi
asv264	TGAATTTAGAAGGGGAAACTCTTCTGTTTGTCCTCACCCCTGCATCCGATTTGTTGCTTGGGTGATCAAACTTTTACTGTGAGAAAACTAAAGTGCTCAAAGCAGGCTAACGCTTGAATATTAAAGCATGGAATAATAAAATAGGACTTTATTCATTTTATTGGTTATTGAATGAAGTAATGATTAACAGAAACAGTTGGGGGCATTCGTATTTAATTGTCAGAGGTGAAATTCTTGGATTTATTAAAGACGAACCAGTGCGAAAGCATTTGCCAAGGATGTTTTCATTAATCAAGAACGAAAGTTAGGGGATCAAAGACGATTAGATACCGTCGTAGTCCTAACCATAAACTATGCCGACTAGGGATTGGTGAGGTGAACCCTCATCAGCACCTAATG…	0	0	0	0	0	0	0	0	0	0	0	0	0	0	0	0	0	0	0	190	0	0	0	0	0	0	0	0	0	0	k:Eukaryota	d:Alveolata	p:Ciliophora	c:Phyllopharyngea	o:Suctoria	f:Ephelotidae	g:Ephelota	s:Ephelota_sp.
asv265	TGAAGTTCAGCAGAAGATCCAGTTCTGATTGTCATTCGTGCAGTCTGTCTGGAACTTTCGCTGTGAGGTGTGTTGATGTCCTTCACTGGGCAATCCAATTCACCCATTTTACTTTGAGAAACATAGGGTGTTCCAAGCATGTTAATGGCATGTATATTCCAGCATGGAATAAATGGCTCCCGGTGAAATTCTTAGATTTGTTAAGGACTAACTACTGCGAAAGCATTTGCCAAGGATGTCTCCATTAATCAAGAACGAAAGTTAGGGGATCGAAGACGATCAGATACCGTCGTAGTCTTAACCATAAACCATGCCAACTAGAGATTAGTGGTCGTCACTGTTACGACACCTTTTGGATCTTTCGAGAAATCAAAGTTTTTGGGTTCTGGGGGGAGTATG…	0	0	0	0	26	31	0	6	0	0	0	0	0	0	0	0	0	0	0	0	0	0	0	0	9	12	37	66	0	0	k:Eukaryota	d:Alveolata	NA	NA	NA	NA	NA	NA
asv266	TGAATTTCTGAAGGGCTGTCTTCCTTAGGGTTGCACGGCCTCTTCATCCGCGCCGGAAGGCACTACATCATTGATTAGTGTTGGATGCGTGTTTTACTTTGAAGAAATTAGAGTGTTCCAGGCAGGCTTTGCGTGAATACATCAGCATGGAATAATGGAATAGGACAAGTCAATTTTATTGGTTATTTGGCTTGTAATGATTAACAGGGACAGTTGGGGGCGTTTGTATTCAATAGTCAGAGGTGAAATTCTTGGATTTGTTGAAGACAAACTAATGCGAAAGCATTCGCCAAGGATGTTTTCATTAATCAAGAACGAAAGTTAGGGGATCAAAGACGATTAGATACCGTCGTAGTCCTAACCATAAACTATACCGACTAGGGATTGGCAAGGGGATAG…	0	0	143	0	0	0	0	42	0	0	0	0	0	0	0	0	0	0	0	0	0	0	0	0	0	0	0	0	0	0	k:Eukaryota	d:Alveolata	p:Ciliophora	c:Phyllopharyngea	o:Cyrtophoria_8	f:Dysteriidae	g:Trochilia	s:Trochilia_sp.
asv267	TGGATTTGTGGTTGGAGCGTTCGGTCCGACACAGTGTGTGGGTACTTGATCGTTCCGTCCATCTTTGGTTTGAATCTTCGTGGCATTAAGTTGTCGTGGAGGGGAGGGCCATCATTTACTGTGAAAAAATCAGAGTGTTCAAAGCAGGCTTATGCCGTTGAATATATTAGCATGGAATAATGAGATAGGACCTTGGTACTATTTTGTTGGTTTGCGCACCGAGGTAATGATTAATAGGGACAGTTGGGGGTATTCGTATTCCATTGTCAGAGGTGAAATTCTTGGATTTCTGGAAGACGAACTACTGCGAAAGCATTTACCAAGGATGTTTTCATTAATCAAGAACGAAAGTTAGGGGATCGAAGATGATTAGATACCATCGTAGTCTTAACCATAAAC…	0	0	0	0	0	0	0	0	0	0	0	0	68	60	14	7	0	13	0	23	0	0	0	0	0	0	0	0	0	0	k:Eukaryota	d:Stramenopiles	p:Ochrophyta	c:Bacillariophyta	o:Bacillariophyta_X	f:Araphid-pennate	g:Licmophora	NA
asv268	TGGATTTCTGCTTAGGGTGGCTGGTCCGCCCTCTGGGTGAGTATCTGGCACAGCCTGAGCATTCTTCTTGAAAGCACAACTGCACTTGACTGTGTGGTGTGGTATTGAGAACCTTTACTTTGAGGAAATCAGAGTGTTTCAAGCAGGCGTTTGCCTTGAATACATTAGCATGGAATAATATTATAGGGCCTTGGTTCTATTTTGTTGGTTTCTAGAACTGAGGTAATGATTAATAGGGATAGTTGGGGGCATTCGTATTTAATTGTCAGAGGTGAAATTCTTGGATTTGTTAAAGACGGACTACTGCGAAAGCATTTGCCAAGGATGTTTTCATTGATCAAGAACGAAAGTTAGGGGATCGAAGACGATCAGATACCGTCCTAGTCTTAACCATAAACC…	0	0	0	0	0	0	0	0	0	0	0	0	0	185	0	0	0	0	0	0	0	0	0	0	0	0	0	0	0	0	k:Eukaryota	d:Alveolata	p:Dinoflagellata	c:Dinophyceae	o:Gonyaulacales	f:Goniodomataceae	g:Alexandrium	s:Alexandrium_ostenfeldii
asv269	TGAATTTCTGGCCGGCGCTGTTCACGGCTCTCGCAGTCGGTTCAGGAGCCTGGTCATCCGTATGGGAAGCTAGCACGTCCTTCAGTGGTCGGCTAGTGGATCATACACTTTACTTTGAAAAAATTAGAGTGTTTCAGGCAGGCAATTGCTTGGATACTGCAGCATGGAATAATGGAATAGGACTTTGACCTATTTGTTGGTTTCTTGAGGTCAAAGTAATGATTAATAGGGACAGTTGGGGGCATCCGTATTTAATTGTCAGAGGTGAAATTCTTGGATTTATTAAAGACGAACTTATGCGAAAGCATTTGCCAAGGATGTTTTCATTAATCAAGAACGAAAGTTAGGGGATCAAAGACGATCAGATACCGTCCTAGTCTTAACCATAAACTATACCGA…	0	0	0	0	44	140	0	0	0	0	0	0	0	0	0	0	0	0	0	0	0	0	0	0	0	0	0	0	0	0	k:Eukaryota	d:Alveolata	p:Ciliophora	c:Colpodea	o:Colpodea_X	f:Colpodida	NA	NA
asv270	TGTGAGTTTTGGAAGAAATTGTTGTCTGTCAACAAATTTCATTTATGGCCGTATCGGCTGAAGTTACTTTGAGAAAAATTGCGTGTTTCAAGCGGGCTTTGTGCTTACATGGTGTACCATGGAACAGCATCGTGGTCCCTGGGCTGATTTTTCCCTTGCAGTTCCGGGATGCGTGTTTGAAAGGAGTGGTTGGGGGCATTCGTACTGATCAGTCAGAGGTGAAATTCTTAGATTTGTTCAAGACGAACCAGTGCGAAAGCATCTGCCAAAGATACTTTCATTAATCAAGAACGAAAGTTAGGGGATCGAAGACGATCAGATACCGTCGTAGTCTTAACTGTAAACCATGCCGACCAGAGATCGGTAGAATTCAATGTTGAAACCGCCGGCACCTAAAGA…	0	0	122	0	0	33	17	0	0	0	0	0	0	0	0	0	0	0	0	0	0	0	0	0	11	0	0	0	0	0	k:Eukaryota	d:Alveolata	p:Apicomplexa	NA	NA	NA	NA	NA
asv271	TGGACTTCTGCTTTGGTTGGCTGGTCTACCCACTGGGTAAGTATCTGGCATGGCTGAAGCATGTGTTGCAAATATACTATTGCACTTGACTGTGTGGTGTGGTATTTATCGCTTTTACTTTGAGAAAAACAGAGTGTTCCACGCAGGCGGATGTCTTGAATATGTGAGCATGGAATAATGAATCAAGGCTTTGGTTTGTTGTTGGTTCAAAACCTTGGGTAATGATGAATAGGGATAGTTGGGGGCACTTGTATTTAATTGTCAGAGGTGAAATTCTTGGATTTGTTAAAGACAAACCACTGCGAAAGCATTTGCCAAAAATGTTTTCATTGATCAAGAACGAAAGTTAGGGGATCGAAGACGATCAGATACCGTCCTAGTCTTAACCATAAACTATGC…	0	0	0	0	0	0	0	0	0	0	0	0	0	0	0	0	0	0	0	0	0	58	0	0	0	0	20	0	0	105	k:Eukaryota	d:Alveolata	p:Dinoflagellata	c:Dinophyceae	o:Gonyaulacales	f:Pyrophacaceae	g:Fragilidium	s:Fragilidium_sp.
asv272	TGAATTTCTGGCGGTCTAGAAAGGCTTCTGTCTTTCAGGACCGTCATCCGCTCTGAAAACTCGTACAATTTTTATTTGCGTGTAGAAGGGGTAATTTACTTTGAAGAAATTAGAGTGTTCCAGGCAAGCTTTGCTTGAATATTACAGCATGGAATAATGGAAAAGGACTATCCATATCGTTGGTTAATGTGATGGTAATGATTAACAGGGACAGTTGGGGGCATTCGTACTGGGCAGTTAGTGGTAAAATACGTTGACCTGCTCAAGACGCACTAATGCGAAAGCATTTGCCAAGGATGTTTTCATTAATCAAGAACGAAAGTTAGGGGATCGAAGACGATTAGATACCGTCGTAGTCCTAACTATAAACTATACCAACTAGGGATTGGCAGGGAATTT…	0	0	0	0	0	0	0	0	0	0	0	0	0	140	13	29	0	0	0	0	0	0	0	0	0	0	0	0	0	0	k:Eukaryota	d:Alveolata	p:Ciliophora	c:Phyllopharyngea	o:Cyrtophoria_7	f:Hartmannulidae	g:Aegyriana	s:Aegyriana_oliva
asv273	TGGATTTCTGCCGAGGACGACCGGTCCGCCCTCCGGGTGAGTATCTGGCTCGGCCTGGGCATCTTCTTGGAGAACGTAACTGCACTTGGCTGTGTGGTGCGGTATTCAGGACTTTTACTTTGAGGAAATTAGAGTGTTTCAAGCAGGCACACGCCTTGAATACATTAGCATGGAATAATAAGATAGGACCTCGGTTCTATTTTGTTGGTTTCTAGATCTGAGGTAATGATTAATAGGGATAGTTGGGGGCATTCGTATTTAACTGTCAGAGGTGAAATTCTTGGATTTGTTAAAGACGGACTACTGCGAAAGCATTTGCCAAGGATGTTTTCATTGATCAAGAACGAAAGTTAGGGGATCGAAGACGATCAGATACCGTCCTAGTCTTAACCATAAACC…	0	0	0	0	0	0	0	0	0	0	0	0	0	0	0	0	0	0	0	0	32	34	0	0	41	30	18	27	0	0	k:Eukaryota	d:Alveolata	p:Dinoflagellata	c:Dinophyceae	o:Peridiniales	f:Heterocapsaceae	NA	NA
asv274	CAGTGCTTACACTCTTTCCCTACACGACGCTCTTCCGATCTGCAGTTAAAAAGCTCGTAGTTGGATTTCTGCTGAGGACGACCGGTCCGCCCTCTGGGTGAGCATCTGGTTATGCCTGAGCATTTACTTGGAAAACACAACTGCACTTGACTGTGTGGGGTGGTATCCAAGGCTTTTACTTTGAGGAAATCAGAGTGCTTCCAGCAGGCACATGCCTTTGGGTTCCGGGGGGAGTATGGTCGCAAGGCTGAAACTTAAAAGATCGGAAGAGCACACGTCTGAACTCCAGTCACAACGCACAATCTCGTATGCCGTCTTCTGCTTGAAAAAA	0	0	0	0	0	0	0	0	0	0	0	0	0	0	0	0	0	0	0	0	0	0	0	0	0	0	0	181	0	0	k:Eukaryota	d:Alveolata	p:Dinoflagellata	c:Dinophyceae	NA	NA	NA	NA
asv275	TGGATTTGTGGCATACGGTGGGTTCCGGGCACTTGTTGTCTGAGTAACTTGCTGTTGCCATCCTTGGGTGGAACCTGTGTGGCATTAGGTTGTCGTGCAGGGGATGCCCATCATTTACTGTGAAAAAATTAGAGTGTTCAAAGCAGGCTTATGCCGTTGAATATATTAGCATGGAATAATAAGATAGGACTTTTTTGCTATTTTGTTGGTTTGCGCAAAGAGGTAATGATTAATAGGGACAGTTGGGGGTATTCGTATTCCATTGTCAGAGGTGAAATTCTTGGATTTTTGGAAGACGAACTACTGCGAAAGCATTTACCAAGGATGTTTTCATTAATCAAGAACGAAAGTTAGGGGATCGAAGATGATTAGATACCATCGTAGTCTTAACCATAAACT…	0	0	37	55	0	12	9	14	0	0	0	0	0	0	0	0	0	0	0	6	0	0	0	0	0	0	0	0	30	17	k:Eukaryota	d:Stramenopiles	p:Ochrophyta	c:Bacillariophyta	o:Bacillariophyta_X	f:Raphid-pennate	g:Navicula	s:Navicula_sp.
asv276	TGAAACGGTGTTTGCCATTCAGTGGCCACGAAAGTGTGTTGTTGAATGGCATCCATTTCCTCACGTTTTATATGTGAGGACTGTTACTTTGAGGAAATCAGAGTGCTCCAAGCAAGCTGTGCTAATGAATGTTACAGCATGGTATGACACTATAAGACTGAGATGCATTGGTCAATGCGTTTTAGTAATGATTAATAGGAATAGTCGGGGGCATCCGTATTCATTAGTAAGAGGTGAAATTCTTAGACTTAATGAAGACGAACAAAGGCGAAAGCATTTGCCAAGGATATTTTCATTGATCAAGAACGAAAGTTAGGGGATCGAAGACGATCAGATACCGTCGTAGTCTTAACCGTAAACTATGCCGACCAGGGATTGGAAATCCATTCATATATGCTT…	0	0	55	0	25	0	22	43	0	0	0	0	0	0	0	0	0	0	0	0	0	0	0	0	0	0	0	0	0	34	k:Eukaryota	NA	NA	NA	NA	NA	NA	NA
asv277	TGGATTTCTGCCGAGGAGAATCGAATTCCTGATCAGGGTATTCAAATTCAATTCCAAGGCATCCTTTTGGATTACGCTGCTGCACTTAGCTGTGTGGTGCGGGTTCCAAATCTTTTACTTTGAGGAAATTAGAGTGTTTAAAGCAGGCATCTGCCTTGAATACGCTAGCATGGAATAATAAGATAGGACTTTGGTTCTATTTTGTTGGTTTCTAGAGCCGAAGTAATGATTAATAGGGACAGTCGGGGGCATTCGTACTTAACTGTCAGAGGTGAAATTCTTGGATTAGTTAAAGACGAACTACTGCGAAAGCATTTGCCAAGGATGTTTTCATTGATCAAGAACGAAAGTTAGGGGATCGAAGACGATCAGATACCGTCCTAGTCTTAACCATAAACC…	0	0	0	0	0	0	0	0	0	0	0	0	0	0	0	0	0	73	105	0	0	0	0	0	0	0	0	0	0	0	k:Eukaryota	d:Alveolata	NA	NA	NA	NA	NA	NA
asv278	TGGATTTCTGCTGATGGTGGCTGGTCCGCCCTCTGGGTGAGTATCTGGCACAACCACAGCACTTTCCAAAAACATAACTGCACTTGACTGTGTGGTGTGGTATTGGGAAATTTTACTTTGAGGAAATCAGAGTGTTTCAAGCAGGCATCCGCCTTGAATACATTAGCATGGAATAATATTATAGGATCTTGGTTCTATTTTGTTGGTTTTTATAGCCGAGGTAATGACAAATAGGGATAGTTGGGGGCATTCGTATTTAATTGTCAGAGGTGAAATTCTTGGATTTATTAAAGACGGACTACTGCGAAAGCATTTGCCAAGGATGTTTTCATTGATCAAGAACGAAAGTTAGGGGATCGAAGACGATCAGATACCGTCCTAGTCTTAACCATAAACCAT…	0	0	0	0	0	0	0	0	0	0	0	0	0	0	0	0	0	176	0	0	0	0	0	0	0	0	0	0	0	0	k:Eukaryota	d:Alveolata	p:Dinoflagellata	c:Dinophyceae	o:Gonyaulacales	f:Goniodomataceae	g:Alexandrium	s:Alexandrium_taylorii
asv279	TGAATTTCTGGGGGGGTGTTTCAAGGTACGTCCTGATTCTGCCCCCTCATCCGCTTTGGAACCAGGATGGGTATTTAGTTATCGGCCTGGCGAAGGGGCATTTTACTTTGAAGAAATTAGAGTGTTCCAGGCAAGCATTTGCTTGAATACATCAGCATGGAATAATGGAATAGGACAAGCTTCATTTTATTGGCTATTGAACTTGTAATGATTAACAGGGACAGTTGGGGGCATTCGTATTCAGTTGTCAGAGGTGGAATTCTTGGATTAACTGAAGACGAACTAATGCGAAAGCATTTGCCAAGGATGTTTTCATTAATCAAGAACGAAAGTTAGGGGATCAAAGACGATTAGATACCGTCGTAGTCCTAACTATAAACTATACCGACTAGGGATTGG…	0	0	0	0	0	0	0	0	0	0	0	0	0	0	0	0	0	0	0	85	91	0	0	0	0	0	0	0	0	0	k:Eukaryota	d:Alveolata	p:Ciliophora	c:Phyllopharyngea	o:Cyrtophoria_8	f:Dysteriidae	g:Dysteria_1	s:Dysteria_1_sp.
asv280	TGAATTTCTGTACAGTCCCAGTTCTGGCTTCTGTCAAGCTGTGGATTGTGCATCCGCTTGCAAATCTAGCCCGGCCTTTACTGGTCGACTAGGGGAGTAAGCCCTTTACTTTGAAAAAATTAGAGTGTTTCAGGCAGGCAATGGCTCGAATACATTAGCATGGAATAATGGAATAGGACTTTTGTCCATTTGGTTGGTTATTGGATGAGAGTAATGATTAAAAGGGACAGTTGGGGGCATTAGTATTTAATAGTCAGAGGTGAAATTCTTGGATTTATTAAAGACTAACTTATGCGAAAGCATTTGCCAAGGATGTTTTCATTAATCAAGAACGAAAGTTAGGGGATCAAAGACGATCAGATACCGTCCTAGTCTTAACTATAAACTATACCGACTCGG…	0	0	0	10	0	0	0	0	0	0	0	0	0	0	0	0	0	0	0	165	0	0	0	0	0	0	0	0	0	0	k:Eukaryota	d:Alveolata	p:Ciliophora	c:Oligohymenophorea	o:Scuticociliatia_1	f:Philasterida	NA	NA
asv281	CGATTGCACAATTGGACAATACAATCCTAACGGAGCGTGGCGTCTATTCCAACCGCATGTCAGGTCGGAGGGTCGAGATGTGCATTCATCTCTGACCGGTTACCTTGAGTAAATCAAAGTTCTCCAACCAGATCTTGGGATCATGAATGATAAAGCATGGGATAATTCATATTGCTGTCAATGAATTGGTTACGCTTGTATCCAAGTCATGCCGTGATTAATAGAGGTGGTTTGGGGGCATTGGTATTGAATGGCGAGAGGTGAAATTCTTAGACCCATTCAAGACCGACTACTGCGAAAGCATTTGCCCAGGACACTCTCATTGATCAAGAGCGAAGGTGAGGGGATCGAAGACGATCAGATACCGTCGTAGTCCTTACCGTAAATTCTGCCGACTAA…	0	0	0	0	0	0	0	0	0	0	0	0	0	0	175	0	0	0	0	0	0	0	0	0	0	0	0	0	0	0	NA	NA	NA	NA	NA	NA	NA	NA
asv282	TGGATCTTGGGACGTAAAGGTCGGTCCGCCTACTCGGTGTGCACCTGCCCTTCCGTCCCTTTTGTCGGCGGCGTGCTCCTGGCCTTAATTGGCTGGGTCGCGGTTCCGGCGCTGTTACTTTGAAAAAATTAGAGTGCTCAAAGCAAGCTTATGCTCTGAATACATTAGCATGGAATAACGTGATAGGAGTCTGGTCCTATTGTGTTGGCCTTCGGGACCGGAGTAATGATTAATAGGGACTGTCGGGGGCATTCGTATTTCATTGTCAGAGGTGAAATTCTTGGATTTATGAAAGACGGACCACTGCGAAAGCATTTGCCAAGGATGTTTTCATTAATCAAGAACGAAAGTTGGGGGCTCGAAGACGATCAGATACCGTCCTAGTCTCAACCATAAACG…	0	0	0	57	0	0	0	0	0	0	0	0	0	47	0	0	0	0	69	0	0	0	0	0	0	0	0	0	0	0	k:Eukaryota	d:Archaeplastida	p:Streptophyta	c:Embryophyceae	o:Embryophyceae_X	f:Embryophyceae_XX	g:Embryophyceae_XXX	s:Embryophyceae_XXX_sp.
asv283	TGGACTTCTGGCAGGGCGCCGAGTGCCGCTCCGGTGCGCACGAGGGCCCGGCCATCCTTCTGCAAACGTCGAGGGCGTTCACTCGTCAGCGGCGGGACCAGTTAATTTACCTTGAGAAAATTAGAGTGTTTCAGGCAGGCTTAGCCGGAATACATTAGCATGGAATAATGGAATAGGACTTAGTCTCTTTGTTGGTTCGGGGGACTGGAGTAATGATTAATAGGGATAGTTGGGGGCATTAGTATTTATTAGCTAGAGGTGGAATTCTCTAATTTGATAAAGACTAACTTATGCGAAAGCATTTGCCAAGGATGTTTTCATTAATCAAGAACGAAAGTTAGGGGATCAAAGACGATCAGATACCGTCCTAGTCTTAACCATAAACTATGCCGACTCGGG…	0	0	0	0	0	0	0	0	0	0	0	0	0	0	0	0	0	0	0	0	0	0	0	0	0	0	0	0	0	173	k:Eukaryota	d:Alveolata	p:Ciliophora	c:Spirotrichea	o:Strombidiida	f:Strombidiidae_K	g:Strombidium_K	s:Strombidium_K_sp.
asv284	TGAACCTTGGGTTGGGCAGAGCGGTCCGCCCCTGGTGTGCACCGGTCTGCTCGTCCCTTCTACCGGCGATGCGCTCCTGGCCTTAACTGGCCGGGTCGTGCCTCCGGTGCTGTTACTTTGAAGAAATTAGAGTGCTCAAAGCAAGCCTACGCTCTGGATACATTAGCATGGGATAACATCATAGGATTTCGGTCCTATTCTGTTGGCCTTCGGGATCGGAGTAATGATTAACAGGGACAGTCGGGGGCATTCGTATTTCATAGTCAGAGGTGAAATTCTTGGATTTATGAAAGACGAACAACTGCGAAAGCATTTGCCAAGGATGTTTTCATTAATCAAGAACGAAAGTTGGGGGCTCGAAGACGATCAGATACCGTCCTAGTCTCAACCATAAACGAT…	0	0	0	0	0	0	0	0	0	0	0	0	40	58	0	0	0	0	57	17	0	0	0	0	0	0	0	0	0	0	k:Eukaryota	d:Archaeplastida	p:Streptophyta	c:Embryophyceae	o:Embryophyceae_X	f:Embryophyceae_XX	g:Embryophyceae_XXX	s:Embryophyceae_XXX_sp.
asv285	TCCTTTTCTGGCAGGGTCAACTGGTCCATCCTCTGGGTGAGAACTTAGCTTGACTGTGCTACACTTTGGGAAGCTTGTCTACATTCGAATGTGTGGGCAGCGATCCAGATTCTTACTTTGAGGAAATTAGAATGTTTCAAGCAAGCGGTCGCCTTGAATATATGAGCATGGAATACTACGCGACTGCCTCGGTGCACCTTCGATTGGTTTCTATGGTTGAGGTAAGATTTTGTAGGGCCAGATGAGGGCATTTGTATTTAACTGTCAGAGGTGAAATTCTTGGATTTGTTAAAGACGGTCCAATGCGAAAGCATTTGCCAAGAATGTTCTCATTGATCAAGAACGAAAGTTAGGGGATCGAAGACGATCAGATACCGTCCTAGTCTTAACCATAAACAA…	0	0	0	0	0	0	0	0	0	0	0	0	0	0	0	137	0	0	0	0	0	0	0	0	0	0	0	35	0	0	k:Eukaryota	d:Alveolata	p:Dinoflagellata	c:Dinophyceae	NA	NA	NA	NA
asv286	TGAATTTCTGGGGGGGCTGCTTTGGCTAACGCCTGGCGGCCCCTTCATCCGCCTTGGAACCAGGAAGGGTATTTGTTTACTGGCCTGGGGAAGTGGCATTTTACTTTGAAGAAATTAGAGTGTTCATAGCAGGCTATTGCTTGAATATATCAGCATGGAATAATGGAATAGGACATCGTCCGTCTCTTGGTGATTGGACATGTAATGATTAACAGGGACAGTTGGGGGCATTCGTATTCGTTAGTCAGAGGTGAAATTCTTGGATTTGACGAAGACGAACTAATGCGAAAGCATTTGCCAAGGATGTTTTCATTAATCAAGAACGAAAGTTAGGGGATCAAAGACGATTAGATACCGTCGTAGTCCTAACTATAAACTATACCGACTAGGGATTGGCGG…	0	0	0	0	0	0	0	0	0	0	0	0	34	0	0	70	0	0	66	0	0	0	0	0	0	0	0	0	0	0	k:Eukaryota	d:Alveolata	p:Ciliophora	c:Phyllopharyngea	o:Cyrtophoria_8	f:Dysteriidae	g:Dysteria_2	s:Dysteria_2_sp.
asv287	TGGATTTCTGCTGAGGACGACCGGTCCGCCCTCTGGGTGAGTATCTGGCTCGGCCTGGGCATCTTCTTGGAGAACGTAGCTGCACTTGACTGTGTGGTGCGGTATCCAGGACTTTTACTTTGAGGAAATTAGAGTGTTTCAAGCAGGCACACGCCTTGAATACATTAGCATGGAATAATAAGATAGGACCTTGGTTCTATTTTGTTGGTTTCTAGAGCTGAGGTAATGATTAATAGGGATAGTTGGGGGCATTCGTATTTAACTGTCAGAGGTGAAATTCTTGGATTTGTTAAAGACGGACTACTGCGAAAGCATTTGCCAAGGATGTTTTCATTGATCAAGAACGAAAGTTAGGGGATCGAAGACGATCAGATACCGTCCTAGTCTTAACCATAAACC…	0	0	0	0	169	0	0	0	0	0	0	0	0	0	0	0	0	0	0	0	0	0	0	0	0	0	0	0	0	0	k:Eukaryota	d:Alveolata	p:Dinoflagellata	c:Dinophyceae	o:Peridiniales	f:Thoracosphaeraceae	g:Scrippsiella	s:Scrippsiella_sp.
asv288	TGAATTTCTGTTGAGGGTGGTTGGTCCGCCCTCTGGGTGAGTATCTGACACAACCTGAACATGTTCTTGATTGCACAACTGTACTTGACTGTGTGGGGTGGTATTGAGAAGGTTTACTTTGAAGAAATCAGCGTGTTTCAAGCAAGTGTTGCTTTGAATACAAAAGCATGGAATAATGTTCAAGGACTTTGGTTTCATTTTGTTGGTTTCTGGAATCTGGGTAATGACAAATAGGGATAGTTGGTGGTATTTGTATTTAATTGTCAGAGGTGAAATTCTTGGATTTATTAAAGACAAACTATTGCGAAAGCATTTGCCAAGGATGTTTTCATTGATCAAGAACGAAAGTTAGGGGATCGAAGACGATCAGATACCGTCCTAGTCTTAACCATAAACTAT…	0	0	0	0	0	0	0	0	0	0	0	0	36	81	0	0	0	52	0	0	0	0	0	0	0	0	0	0	0	0	k:Eukaryota	d:Alveolata	p:Dinoflagellata	c:Dinophyceae	o:Gonyaulacales	f:Goniodomataceae	g:Coolia	s:Coolia_sp.
asv289	TGGATTTCGGATGGGATCTGCCGGTCCGTCTTTGAGATGTGTACTGGTAGGTCCTATCTTGTTGTCGGGGACTAGCTCCTGGGCTTCACTGTCCGGGACTAGGAGCCGACGAAGTTACTTTGAGTAAATTAGAGTGTTCAAAGCAAGCCTACGCTCTGAATATATTAGCATGGAATAACACGATAGGACTCTGGCTTATCTTGTTGGTCTGTGAGACCAGAGTAATGATTAAGAGGGACAGTCGGGGACATTCGTATTTCATTGTCAGAGGTGAAATTCTTGGATTTATGAAAGACGAACTTCTGCGAAAGCATTTGTCAAGGATGTTTTCATTAATCAAGAACGAAAGTTGGGGGCTCGAAGACGATTAGATACCGTCCTAGTCTCAACCATAAACGA…	0	0	0	0	0	0	0	0	0	0	0	0	33	41	35	60	0	0	0	0	0	0	0	0	0	0	0	0	0	0	k:Eukaryota	d:Archaeplastida	p:Chlorophyta	c:Chlorodendrophyceae	o:Chlorodendrales	f:Chlorodendraceae	g:Tetraselmis	s:Tetraselmis_sp.
asv290	TGGATTTCTGCTGAGGACGACCGGTCCGCCCTCTGGGTGAGTATCTGGCTCGGCCTGGGCATCTTCTTGGAGAACGTAGCTGCACTTGACTGTGTGGTGCGGTATCCAAGACTTTTACTTTGAGGAAATTAGAGTGTTTCAAGCAGGCACACGCCTTGAATACATTAGCATGGAATAATAAGATAGGACCTCGGTTCTATTTTGTTGGTTTCTAGAGCTGAGGTAATGATTAATAGGGATAGTTGGGGGCATTCGTATTTAACTGTCAGAGGTGAAATTCTTGGATTTGTTAAAGACGGACTACTGCGAAAGCATTTGCCAAGGATGTTTTCATTGATCAAGAACGAAAGTTAGGGGATCGAAGACGATCAGATACCGTCCTAGTCTTAACCATAAACT…	0	0	0	2	4	3	0	5	0	0	0	0	0	0	0	0	0	0	0	28	0	3	0	0	32	44	0	46	1	0	k:Eukaryota	d:Alveolata	p:Dinoflagellata	c:Dinophyceae	o:Dinophyceae_X	f:Dinophyceae_XX	g:Dinophyceae_XXX	s:Dinophyceae_XXX_sp.
asv291	TGGATTTCTGTTGAGGATGACCGGTCCGCCCTCTGGGTGTGCATCTGGCTCAGCCTTGACATCTTCCTAAAGAACGTATCTGCACTTCATTGTGTGGTGCGGTATTTAGGACATTTACCTTGAGGAAATTAGAGTGTTTCAAGCAAGCGCATGCCTTGAATATATTAGCATGGAATAATAAGATAGGACCTCAGTTCTATTTTGTTGGTTTCTAGAGCTGAGGTAATGGTCGATAGGGATAGTTGGGGGCATTCGTATTTAACTGTCAGAGGTGAAATTCTTGGATTTGTTAAAGACGGACTACTGCGAAAGCATTTGCCAAGGATGTTTTCATTGATCAAGAACGAAAGTTAGGGGATCGAAGACGATCAGATACCGTCCTAGTCTTAACCATAAACT…	0	0	0	0	0	0	0	0	0	0	0	0	0	0	0	168	0	0	0	0	0	0	0	0	0	0	0	0	0	0	k:Eukaryota	d:Alveolata	p:Dinoflagellata	c:Dinophyceae	o:Suessiales	f:Symbiodiniaceae	g:Symbiodinium	s:Symbiodinium_sp.
asv292	TGGACTTCTGCTTCAGCTGGCTGGTCCATCTTCTGGATGCGCATTGGCCAGGGGGAGGCAGTTGGAAAGAGCATTTCTGCACTTGGCTGTGTGGTGTGGTCTGCCCATTTGTACTTTGAGGAAAAAAGAGTGTTCCACACAGGTAATGGCCATGGATTGGTGAGCATGGAATATGCTTAAGGGTTTGAGTTTTTGGTTGGTTTTCAAGACATGAACAATGATGAAGAGGGATTGATGGGGGCGCTTGCATTCTGCAGTCAGAGGTGAAATTCTTGGATTTTCAGACGACACACAATTGCGAAGGCATTTGTCAATCATGTTTTCATTTATCAAGAACGAAAGTTAGGGGATCAAAGACGATCAGATACCGTCCTAGTCTTAACCATAAACTATGCCATC…	0	0	0	0	0	0	53	114	0	0	0	0	0	0	0	0	0	0	0	0	0	0	0	0	0	0	0	0	0	0	k:Eukaryota	d:Alveolata	NA	NA	NA	NA	NA	NA
asv293	TGGATTTCGGGTTGGCTTCAGCGGTCTCGCTTTGCGTTTGTACTGCTGCAGCCTGCCTTCTTGTCGGGGACGGGCCTTCGGGCTTAATTGCTTGGGGCCCGGAGTCGACGATGTTACTTTGAGTAAATTAGAGTGTTCAAAGCAAGCCTACGCTCTGAATATAATAGCATGGGATAACACGACAGGACTCTGGCCTATCGTGTTGGTCTGTAGGACCAGAGTAATGATTAAGAGGGACAGTCGGGGGCATTCGTATTCCGTTGTCAGAGGTGAAATTCTTGGATTTACGGAAGACGAACATCTGCGAAAGCATTTGCCAAGGATGTTTTCATTGATCAAGAACGAAAGTTGGGGGCTCGAAGACGATTAGATACCGTCGTAGTCTCAACCATAAACGAT…	0	0	0	0	0	0	0	0	0	0	0	0	0	0	0	0	0	46	101	0	0	0	0	0	0	0	0	0	0	19	k:Eukaryota	d:Archaeplastida	p:Chlorophyta	c:Ulvophyceae	o:Ulvales-relatives	f:Ulvales-relatives_X	NA	NA
asv294	CGGATTTTGGGGCAGCCCGTGCTGTGCGCGTAGTGCGTGCGGCGCTGGGATGTTCTTTTGTGGAGGGCGGCGCGTCGTGGCTTTGCTGTCGCGGCGTGTCGGCGCCACCGTTTACTGTGAAAAAATTAGAGTGTTCAAAGCAGGCGTTTGCCATGAATACATTAGCATGGAATAATAGAATAGGACTTGGTTTCTATTTTGTTGGTTTGTGAGAGCCGAGTAATGATTAAGAGGGACGGTTGGGGGCATTTGTATTCCAGCGTCAGAGGTGAAATTCTTGGATTGCTGGAAGACAAACCGCTGCGAAAGCGTCTGCCAAGGACGTTTTCATTGATCAAGAACGAAAGTAAGGGGATCGAAGACGATCAGATACCGTCGTAGTCTTTACTATAAACGATG…	0	0	18	0	34	99	14	0	0	0	0	0	0	0	0	0	0	0	0	0	0	0	0	0	0	0	0	0	0	0	k:Eukaryota	d:Archaeplastida	p:Rhodophyta	c:Florideophyceae	o:Colaconematales	f:Colaconematales_X	g:Colaconema	NA
asv295	TGGACCATTGCATGGGGGGGTGGTCTGCCTGCTGGGTAAGAACCATGCCCCTGTGTGTACATGTATAACTTTGCATTGCGCTTGACTGTGTGGTGTTATCGTTTTGCAAACTAACTTTGAGGAAATCAATGTGCTTCACGCAAGTGTGTGCTGTGAATACAATAGCATGGGATAAAACACATTTTGCGCGTAAACTTGTTTGTTGGTTCACATCACGCGTATAGTAGACAGAAACAGTTGGGGGCATTTGTATTTGACTGTAAGAGGTGAAATTCTTGGATTCGTCAAAGACAATCTAATGCAAATGCATTTGCCAAGTATGTTTTCCTTGATCAAGAGCGAAAGTTAGGTGATCGAAGATGATCAGATACCGTTGTAGTCCTAACCATAAACCATGCC…	0	0	0	94	0	0	0	48	0	0	0	0	0	0	0	23	0	0	0	0	0	0	0	0	0	0	0	0	0	0	NA	NA	NA	NA	NA	NA	NA	NA
asv296	TGAAATTCTGAAGGGCTGAACATCCTACTGGGTGTTCTGGCCACTTCATCCGCGTCGGAAGGCTTAGTACCATCGTGTCTAGGTTCAGAAGCGCGTTTTACTTTGAAGAAATTAGAGTGTTCCAGGCAAGCTTTGCTTGAATACATCAGCATGGAATAATGGAATAGGACAGGTCGATTTTATTGGTTATTTGACTTGTAATGATTAACAGGGACAGTTGGGGGCATTCGTATTCAATAGTCAGAGGTGAAATTCTTGGATTTGTTGAAGACGCACTAATGCGAAAGCATTTGCCAAGGATGTTTTCATTAATCAAGAACGAAAGTTAGGGGATCAAAGACGATTAGATACCGTCGTAGTCCTAACTATAAACTATACCGACTAGGGATTGGCAGGAAG…	0	0	0	0	0	0	0	0	0	0	0	0	0	0	0	0	0	0	0	0	0	0	0	0	0	0	0	0	164	0	k:Eukaryota	d:Alveolata	p:Ciliophora	c:Phyllopharyngea	o:Cyrtophoria_8	f:Dysteriidae	g:Dysteriidae_X	s:Dysteriidae_X_sp.
asv297	CGAAGTTCGGGGTTCGGGGACTGGCCTGGCGATGCCAGGACTGGTGACTGGATCCTTTCTTCAGATGAATGCGGCCACTCTTAAGTGAGGGGTTGCCTAGTCTGGACGTTTACTGTGAAAAAATTAGAGTGTTCAAAGCAGGCTTAGCCATGAATACACTAGCATGGAATAATAGAATAGGACTTTGGTTCTATTTTGTTGGTTTCTAGGATCGAAGTAATGATTAATAGGGATAGTTGGGGGCATTCGTATTTCATTGTCAGAGGTGAAATTCTTGGATTTATGAAAGACGAACAAATGCGAAAGCATCTGCCAAGGATGTTTTCATTGATCAAGAACGAAAGTTAGGGGATCGAAGACGATCAGATACCGTCGTAGTCTTAGCCATAAACTATGCCG…	0	0	18	25	13	18	19	8	0	0	0	0	0	0	0	0	0	0	0	0	0	4	0	0	0	0	0	13	22	23	k:Eukaryota	d:Archaeplastida	p:Rhodophyta	c:Stylonematophyceae	o:Porphyridiales-2	f:Stylonematales-Group-II	g:Rhodosorus	NA
asv298	TGGATTTCAAGAGTCGCATCCGGGATAACCGGCATGCTCTCTACGGTCATCTGACTGTTACTGTGAGAAAATTAGAGTGTTTCAAGCAGGCGATTGCAGGAATACATTAGCATGGAATAACGATGTGTCTGGAATTTGGTTAATTCTAGATTACTTTTAATAGGGACAGTTGGGGGCATTAGTATTTAATTGTCAGAGGTGAAATTCTTGGATTATTTAAAGACTAACGTATGCGAAAGCATTTGCCAAAGATGTTTTCATTAATCAAGAACTAAAGATAGGGGATCAAAGACGATCAGATACCGTCGTAGTCCTATCTATAAACTATGCCGACTAGAGATTGGAGCGGAAAAGCACCGCTTCAGTATCTTATGAGAAATCAAAGTCTTTGGGTTCTGG…	0	0	0	0	0	0	0	0	0	0	0	0	56	80	0	0	0	0	0	25	0	0	0	0	0	0	0	0	0	0	k:Eukaryota	d:Alveolata	p:Ciliophora	c:Litostomatea	o:Haptoria_5	f:Pleurostomatida	NA	NA
asv299	TGAATTTCTGGCCAGAGGCCAAGGTCTCTTCGAGGCTTTGTTTTTCTAGGCCATCCTCTCGGGAACCATAGGCTCACTTCAATGGGAGATATGCGGAACGGGACTTTTACTTTGAAAAAATTAGAGTGTTTCAGGCAGGCTTACGCCCGAATATTACAGCTGAGAATAATGGAATAGGATTGAGTCCGTTTTGTTGGTTTTTACAGGATTCAGTAATGATTAAAAGGGACAGTTGGGGGCATTAGTATTTAATTGTCAGAGGTGAAATTCTTGGATTTATTAAAGACTAACTAATGCGAAAGCATTTGCCAAGGATGTTTTCATTAATCAAGAACGAAAGTTAGGGGATCAAAGACGATCAGATACCGTCGTAGTCTTAACTATAAACTATACCGTCTA…	0	0	0	0	0	0	0	0	0	0	0	0	0	159	0	0	0	0	0	0	0	0	0	0	0	0	0	0	0	0	k:Eukaryota	d:Alveolata	p:Ciliophora	c:Phyllopharyngea	o:Synhymenia	f:Orthodonellidae	g:Orthodonellidae_X	s:Orthodonellidae_X_sp.
asv300	TGAATTTCTGTTGGGGCTAGAGACCTACGGGGATCAGGCCTACAACATCCGCCTAGGGAACCAAGCATGTCCTTAATTGGGCTGCTTGTGGAACTGGCATTTTACTTTGAAGAAATTAGAGTGTTTCTAGCAGGCTTTGCTTGAATACATCAGCATGGAATAATGGAAAAGGACAGAAGCCATTTGATTGGTTATTGGATTCTGTAATGATTAACAGGGACAGTTGGGGGCACTCGTATTCGTTTGTCAGCGGTGAAATGCTTTGATTAGGCGAAGACGAACTAATGCGAAAGCATTTGCCAAGGATGTTTTCATTAATCAAGAACGAAAGTTAGGGGATCAAAGATGATTAGATACCGTCGTAGTCCTAACTATAAACTATACCGACTAGGGATTGGC…	0	0	0	0	0	0	0	0	0	0	0	0	61	61	0	0	0	0	8	28	0	0	0	0	0	0	0	0	0	0	k:Eukaryota	d:Alveolata	p:Ciliophora	c:Phyllopharyngea	o:Cyrtophoria_8	f:Dysteriidae	g:Microxysma	s:Microxysma_acutum
asv301	TGGATTTGTGGCTGTCGCATGCGGCCCGCATTCGTGCGGTGTTTGCTAGCGTCGCCATCCTTGGGTGGAACCTGTGTGGCATTAAGTTGTCGTGCAGGGGATGCCCATCGTTTACTGTGAAAAAATTAGAGTGTTCAAAGCAGGCTTACGCCGTTGAATATATTAGCATGGAATAATAAGATAGGACCTTGGTACTATTTTGTTGGTTTGCGCACCAAGGTAATGATTAATAGGGACAGTTGGGGGTATTCGTATTCCATTGTCAGAGGTGAAATTCTTGGATTTTTGGAAGACGAACTACTGCGAAAGCATTTACCAAGGATGTTTTCATTAATCAAGAACGAAAGTTAGGGGATCGAAGATGATTAGATACCATCGTAGTCTTAACCATAAACTATG…	0	0	0	0	0	0	0	0	0	0	0	0	53	35	0	0	0	0	0	70	0	0	0	0	0	0	0	0	0	0	k:Eukaryota	d:Stramenopiles	p:Ochrophyta	c:Bacillariophyta	o:Bacillariophyta_X	f:Raphid-pennate	g:Raphid-pennate_X	s:Raphid-pennate_X_sp.
asv302	TGAACCTTGGGATGGGTCCACTCGTCCGCCTTTTGGTGTGCACTGGTGGGCCCGTCCCTTCTACCGGCGATGCGGTCCTGGCCTTAATTGGCCGGGTCGTGCCATCGGTGCTGTTACTTTGAAGAAATTAGAGTGCTCAAAGCAAGCCTACGCTCTGTATACATTAGCATGGGATAACATGATAGGATTCCTTTCCTATTCTGTTGGTCTTCAGGATCGGAGTAATGATTAACAGGGACAGTCGGGGGCATTCGTATTTCATAGTCAGAGGTGAAATTCTTGGATTTATGAAAGACGAACAACTGCGAAAGCATTTGCCAAGGATGTTTTCATTAATCAAGAACGAAAGTTGGGGGCTCGAAGACGATCAGATACCGTCCTAGTCTCAACCATAAACGA…	0	0	0	0	0	0	0	0	0	0	0	0	32	32	0	0	0	76	0	0	0	18	0	0	0	0	0	0	0	0	k:Eukaryota	d:Archaeplastida	p:Streptophyta	c:Embryophyceae	o:Embryophyceae_X	f:Embryophyceae_XX	g:Parietaria	s:Parietaria_judaica
asv303	TCGATTTCTGTGGGCGGGCTTTGGAAAACCCTGCGGGGTGATCCGTGCCCGTTCACATCCTTCTGTTAACCTTACTGGCTTTCACTAGTCAGTTTGGAGCTCAGATACTTTACCTTGAGGAAATTAGAGTGTTTCAGGCAGGCTTGCGCCGGAATACATTAGCATGGAATAATAGAACAGGACTCCTTTTCATTGTTGGTCTATGATGGGAGTAATGATTAATAGGGATAGTTGGGGGCATTAGTATTTAAATGTCAGAGGTGAAATTCTTTGATTTTTTAAAGACTAACTTATGCGAAAGCATTTGCCAAGAATGTTTTCATTAATCAAGAACGAAAGTTAGGGGATCAAAGACGATCAGATACCGTCCTAGTCTTAACCATAAACTATGCCGACTAG…	0	0	156	0	0	0	0	0	0	0	0	0	0	0	0	0	0	0	0	0	0	0	0	0	0	0	0	0	0	0	k:Eukaryota	d:Alveolata	p:Ciliophora	c:Spirotrichea	o:Euplotia	f:Aspidiscidae	g:Aspidisca	s:Aspidisca_sp.
asv304	CGGATTTTGGCGTGGTACTTCTGAGGTCCCTGATTGGGTTCCGAGGTTAGTCCCGCCTTTGTGGATGGAGGCGTGGTGGTGCTTAACTGTATTGCTGCGTTTTCGCCACTGTTTACTGTGAAAAAATTAGAGTGTTCAAAGCGAGCGATTGCCATGAATACATTAGCATGGAATAATAGAATAGGACCTGATCCTGTTTTGTTGGTTTGTCGGTATTAGGTAATGATTAAGAGGGACGGTCGGGGGCATTTGTATTCCAGGGTTAGAGGTGAAATTCTTGGATCCTTGGAAGACAAACAGCTGCGAAAGCGTCTGCCAAGGACGTTTTCATTGATCAAGAACGAAAGTAAGGGGATCGAAGACGATCAGATACCGTCGTAGTCTTTACTATAAACTATG…	0	0	0	0	0	55	0	0	0	0	0	0	13	0	0	9	0	70	0	9	0	0	0	0	0	0	0	0	0	0	k:Eukaryota	d:Archaeplastida	p:Rhodophyta	c:Florideophyceae	o:Ceramiales	f:Rhodomelaceae	NA	NA
asv305	TGAATTTCTAATTAGTTATTAATGGTCCTTAAAGCCTTAATAGCTAGTTATCCGACACTGAACCATGACGGTCATTAAGTTAACCCCATGGAGAATTGTCATTTTACTTTGAAAAAATTAGAGTGTTTCAGGCAGGCATTTGCCCGAATATCTTAGCATGGAATAATGGAATAGGACTTTGGTTCATTTTATTGGTTATTGAATCAGAGTAATGATTAATAGGGACAGTTGGGGGCATTAGTATTTAATTGTCAGAGGTGAAATTCTTGGATTTATTAAAGACTAACTTATGCGAAAGCATTTGCCAAGGATGTTTTCATTAATCAAGAACGAAAGTTAGGGGATCAAAGACGATCAGATACCGTCCTAGTCTTAACTATAAACTATACCGACTCAGGA…	0	0	0	0	0	0	0	0	0	0	0	0	65	53	37	0	0	0	0	0	0	0	0	0	0	0	0	0	0	0	k:Eukaryota	d:Alveolata	p:Ciliophora	c:Oligohymenophorea	o:Apostomatia	f:Foettingeriidae	g:Synophrya	s:Synophrya_sp.
asv306	TGGATTTCTGCCGAGGACGACCGGTCTGCCCACTGGGTGTGTATCTGGCTCGGCCTGGGCATCTTCTTGGAGAACGTATCTGCACTTGACTGTGTGGTGCGGTATCCAGGACCTTTACTTTGAGGAAATTAGAGTGTTTCAAGCAGGCACACGCCTTGAATACATTAGCATGGAATAATAAGATAGGACCTCGGTTCTATTTTGTTGGTTTCTAGAACTGTGGTAATGATTAATAGGGATAGTTGGGGGCATTCGTATTTAACTGTCAGAGGTGAAATTCTTGGATTTGTTAAAGACGGACTACTGCGAAAGCATTTGCCAAGGATGTTTTCATTGATCAAGAACGAAAGTTAGGGGATCGAAGACGATCAGATACCGTCCTAGTCTTAACCATAAACC…	0	0	0	0	0	0	19	0	0	0	0	0	23	0	14	0	0	0	0	0	78	20	0	0	0	0	0	0	0	0	k:Eukaryota	d:Alveolata	p:Dinoflagellata	c:Dinophyceae	o:Peridiniales	f:Thoracosphaeraceae	g:Thoracosphaeraceae_X	s:Thoracosphaeraceae_X_sp.
asv307	TGGATTTGTGGCACGCTGCACGGTCCGATTGTCGGTACTGTTGCGGTGGGCCATCCTTGGGTGGAGCCAGTGTGGCATTAGGTTGTCGTGTTGGGGATGCCCATCGTTTACTGTGAAAAAATCAGAGCGTTCAAAGCAGGCTTACGCCGTTGAATGTATTAGCATGGAATAATAAGATAGGACCTTGGTACTATTTTGTTGGTTTGCGCACCGAGGTAATGATCAATAGGGACAGTTGGGGGTATTCGTATTCCATTGTCAGAGGTGAAATTCTTGGATTTCTGGAAGACGAACTACTGCGAAAGCATTTACCAAGGATGTTTTCATTAATCAAGAACGAAAGTTAGGGGATCGAAGATGATTAGATACCATCGTAGTCTTAACCATAAACTATGCCGA…	0	0	0	0	0	0	0	0	0	0	0	0	0	0	32	40	0	13	15	6	26	21	0	0	0	0	0	0	0	0	k:Eukaryota	d:Stramenopiles	p:Ochrophyta	c:Bacillariophyta	o:Bacillariophyta_X	f:Raphid-pennate	NA	NA
asv308	TGGATTTCTGGCAGGGCGCCGAGCACCACTGCTGTGTGTGCGAGGACCCGGCCATCCTTCTGTCAACTTTCGGTTGTGATTCATTTCACGCCAGAGCGATCAGATAATTTACCTTGAGAAAATTAGAGTGTTTCAGGCAGGCTTAGCCGGAATACATTAGCATGGAATAATTGAATAGGACTACTGTCCCGTTGTTGGTTACGTGGATAGGAGTAATGATTAATAGGGATAGTTGGGGGCATTAGTATTTATTAGCTAGAGGTGGAATTCTCTAATTTGATAAAGACTAACTTATGCGAAAGCATTTGCCAAGGATGTTTTCATTAATCAAGAACGAAAGTTAGGGGATCAAAGACGATCAGATACCGTCCTAGTCTTAACCATAAACTATGCCGACTC…	0	0	0	38	0	22	13	0	0	0	0	0	0	0	0	0	0	0	0	0	0	0	0	0	0	0	8	14	0	57	k:Eukaryota	d:Alveolata	p:Ciliophora	c:Spirotrichea	o:Strombidiida	NA	NA	NA
asv309	TGAATTTCTGGCCATCTAGCTAAGCCATGTGCGAGGCAGGAAGGTCATCCGCGTTGAAAGTACGTATGCTGAATAAGCTGCGTGTAGAAGGCGTATTTTACTTTGAAGAAATTAGAGTGTTCCAGGCAAGCGATGCTTGAATATTACAGCATGGAATAATGGAATAGGACTATCCTTTTTTGTTGGTTAAAGGATCAGTAATGATTAACAGGGACAGTTGGGGGCATTCGTACTGGGCAGTCAGTGGTAAAATACGATGACCTGCTCAAGACGCACTAATGCGAAGGCATTTGCCAAGGATGTTTTCATTAATCAAGAACGAAAGTTAGGGGATCAAAGATGATTAGATACCATCGTAGTCCTAACTATAAACTATACCAACTAGGGATTGGCAGGGGA…	0	0	0	0	0	0	0	0	0	0	0	0	74	17	0	0	0	9	0	0	51	0	0	0	0	0	0	0	0	0	k:Eukaryota	d:Alveolata	p:Ciliophora	c:Phyllopharyngea	o:Cyrtophoria_7	f:Hartmannulidae	g:Heterohartmannula	s:Heterohartmannula_fangi
asv310	TGGACTTCTGCTTTGGTTGGCTGGTCTACCCACTGGGTAAGTATCTGGCATGGCTGAAGCATGTGTTGCAAATATACTATTGCACTTGACTGTGTGGTGTGGTATTTATCGCTTTTACTTTGAGAAAAACAGAGTGTTCCACGCAGGCGGATGTCTTGAATATGTGAGCATGGAATAATGAATCAAGGCTTTGGTTTGTTGTTGGTTCAAAACCTTGGGTAATGATGAATAGGGATAGTTGGGGGCACTTGTATTTAATTGTCAGAGGTGAAATTCTTGGATTTGTTAAAGACAAACCACTGCGAAAGCATTTGCCAAAAATGTTTTCATTGATCAAGAACAAAAGTTAGGGGATCGAAGACGATCAGATACCGTCCTAGTCTTAACCATAAACTATGC…	0	0	0	0	0	0	0	0	0	0	0	0	0	0	0	0	0	0	0	0	0	0	0	0	50	45	0	56	0	0	k:Eukaryota	d:Alveolata	p:Dinoflagellata	c:Dinophyceae	o:Gonyaulacales	f:Pyrophacaceae	g:Fragilidium	NA
asv311	TGGATTTTGGGTCCGGGGGACCGGTCCGCCGTTCCGGTGTGCACTGGTCCCCCGTTCCTTCTTGCCGGGGACGCGCTCCTGGGCTTCACTGTCTGGGACGCGGAGTCGGCGACGTTACTTTGAAAAAATTAGAGTGTTCAAAGCAAGCCATCGCTCTGAATACATTAGCATGGAATAACACGATAGGACTCTGGTCTTATTTTGTTGGTTTTCGAGGCTGGAGTAATGATTAATAGGGACAGTCGGGGGCATCCGTATTTCATTGTCAGAGGTGAAATTCTTGGATTTATGAAAGACGAACTTCTGCGAAAGCATTTGCCAAGGATGTTTTCATTGATCAAGAACGAAAGTTGGGGGCTCGAAGATGATCAGATACCATCCTAGTCTCAACCATAAACG…	0	0	27	0	19	22	20	27	0	0	0	0	0	0	0	0	0	0	0	0	0	0	0	0	0	0	0	35	0	0	k:Eukaryota	d:Archaeplastida	NA	NA	NA	NA	NA	NA
asv312	TGGACTACTGCATGGGTTGGGTGGTCTGCCTACTGGGTAAGAACCATGCCCCCTTGTGTATATGCAAAATTCAATATTGCGCTTGACTGTGTGGTCTTGTTGCTTGCACACCTACTTTGAGGAAATCAATGTGTTTCACGCAGGTGTGTGCCGTGAATACAATAGCATGGGATAATCTTAAATCTGCGCGTTAATATGTTTGTTGGTTCAAACTATGCGTTTAGTGAAAAGGAATAGTTGGGGGCATCTGTATTTGACTGTAAGAGGTGAAATTCTTGGATTTGTCAAAGACAACCTAATGCGAATGCATTTGCCAAACATGTTTTTGTTGATCAAGAGCGAAAGTTAGGGGATCGAAGATGATCAGATACCGTCGTAGTCCTAACCATAAACCATGCC…	0	0	0	0	0	0	0	0	0	0	0	0	0	0	0	0	0	0	0	0	0	0	0	0	20	0	0	130	0	0	k:Eukaryota	d:Alveolata	p:Dinoflagellata	c:Dinophyceae	o:Gonyaulacales	f:Pyrophacaceae	g:Pyrophacus	s:Pyrophacus_steinii
asv313	TGGATTTCTGTCAAGGACAACTGGTCCGCCCTCCGGGTGAGCACATAGTTTGGTCTTGACATCTTGCTGGAAGCTGTTGCTGCACTTGGCTGTGTGGCGCAGTGTTCAGCACTTTCACTTTGAGGAAATTGGAGTGTTTCAAGCAGGCACATGCCTTTGGACACAGTAATTGTTGGGGGCATCCGAATTTAGCCGTCAGAGGTGAAATTCTTGGATCTGCTAAAGACGGACAACTGCGAAAGCGTTTGCCCAGGATGTTTTCATTGATCAAGAACGAAAGTTAGGGGATCGAAGACGATCAGATACCGTCCTAGTCTTAACCATAAACTATGCCAACTAGGGATTGGTGGTCGTTAGTTGCACGACCCCATCAGCACCTGATGAGAAATCAAAGTCTTT…	0	0	19	0	5	4	0	0	0	0	0	0	0	0	0	0	0	0	0	0	2	0	0	0	24	45	16	0	16	17	k:Eukaryota	d:Alveolata	p:Dinoflagellata	c:Dinophyceae	o:Gymnodiniales	f:Gymnodiniaceae	g:Amphidinium	s:Amphidinium_massartii
asv314	TGGATTTCGGGCGTGGAAGTTCGGTCCGCCGTTTCGGTGTGCACTGTTGTTCTGCGTCTTTCTGCCGGGGACGCGCTTCTGGCCTTAATTGGCTGGGACGTGGATTCGGCGTGGTTACTTTGAAAAAATTAGAGTGTTCAAAGCAAGCTAAAGCTCTGAATACATTAGCATGGAATAACGCGAGAGGACTCGGTCCTTATTTTGTTGGTCTTCAAGGATGGAGTAATGATTAAGAGGGACGGTTGGGGGCATTCGTATTTCATTGTCAGAGGTGAAATTCTTGGATTTATGAAAGACGAACTACTGCGAAAGCTTCTGCCAAAGACGTTTTCATTGATCAAGAACGAAAGTTGGGGGCTCGAAGATGATCAGATACCATCCTAGTCTCAACCATAAACG…	0	0	0	14	0	0	24	0	0	0	0	0	0	0	0	0	0	0	12	0	0	0	0	0	0	0	20	22	29	27	k:Eukaryota	d:Archaeplastida	p:Chlorophyta	c:Pyramimonadophyceae	o:Pseudoscourfieldiales	f:Pycnococcaceae	g:Pycnococcus	s:Pycnococcus_provasolii
asv315	CGAACCTCTGGGCCGGGCAGGCGTCCATAGGACAGCCATCGTCCGAGTTCATCCGTCTGGGGACTTGTTTGTAGTTTGTTCTGCGGCATGCACAACCAGGCACTTTACTTTAAGGAAATTAGAGTGTTTCAAGCAGACTTTCGTTTGAATGCATTAGTATGGAATAATAGAAAAGGACTACTTTTATTTTATTGGTACATTAAGAGTGGTAATGATTAACAGGAACAGTTGGGGGCATTCGTATTTAGTAGTTAGAGGTGAAATTCTTGGATTTACTAAGGACGAACTAATGCGAAAGCATTTGCCAAGGATGTTTTCATTGATCAAGAACGAAAGTTAGGGGATCAAAGACGATTAGATACCGTCCTAGTCCTAACCATAAACTATACCGACTCGGGA…	0	0	0	0	0	0	0	0	0	0	0	0	66	82	0	0	0	0	0	0	0	0	0	0	0	0	0	0	0	0	k:Eukaryota	d:Alveolata	p:Ciliophora	c:Phyllopharyngea	o:Cyrtophoria_2	f:Lynchellidae_1	g:Chlamydonellopsis	NA
asv316	TGAAATTCCGGCGATTCGTCGCCTGTCGGGGAGGTTTAAGGATAATGTAAAAATTTTCTTTACATCAAGCCGACTTTTACTGTGAACAAATTAAAGTGCTTAAAGCAGGCAATCGCTTGAATATTTTAGCATGGAATAATAGAATATGACTTTATTCATTTTTTTGGTTATTGGATGAAGTAATGGTTAACAGAAACAGTTGGGGGTATTCGTATTTAATAGTCAGAGGTGAAATTCTTAGATTTATTAAAGACGAACTAATGCGAAAGCATTTACCAAGGATGTTTTCATTAATCAAGAACGAAAGTTAGGGGATCAAAGACGATCAGATACCGTCGTAGTCCTAACCATAAACTATACCGACTAGGGATTGGCGAGGAAAACCCTCGTCAGCACCTA…	0	0	0	0	0	0	0	147	0	0	0	0	0	0	0	0	0	0	0	0	0	0	0	0	0	0	0	0	0	0	k:Eukaryota	d:Alveolata	p:Ciliophora	c:Phyllopharyngea	o:Suctoria	f:Endogenida_2	g:Endogenida_2_X	s:Endogenida_2_X_sp.
asv317	TGAATTTCTGGTTGGGTGCGCGTTGCTTCTGTGACTCGCTCCCTGCCATCCACATGAGAACCTTTCTCGGCCTTCGCTGGTCGGTCTGGGGATCATGTACTTTACTTTGAAAAAATCAGAGTGTTTCAGGCAGGCGTTTGCATGAATACACAAGCATGGAATAATGGAATAGGACTAAAGTCCATTTTATTGGTTATTGGACATTAGTAATGATTAATAGGGACAGTTGGGGGCATTAGTATTTAATTGTCAGAGGTGAAATTCTTGGATTTATTAAAGACTAACTTATGCGAAAGCATTTGCCAAGGATGTTTTCATTAATCAAGAACGAAAGTTAGGGGATCAAAGACGATCAGATACCGTCCTAGTCTTAACTATAAACTATACCGACTAGGGATT…	0	0	0	0	0	0	0	0	0	0	0	0	0	147	0	0	0	0	0	0	0	0	0	0	0	0	0	0	0	0	k:Eukaryota	d:Alveolata	p:Ciliophora	c:Prostomatea_3	o:Prostomatea_3_X	f:Holophryidae	g:Holophryidae_X	s:Holophryidae_X_sp.
asv318	TGGATTTCTGGCAATGCGCTGATGTCGGCCGTGTGCTCGTGCAGATGCGCGTTTCCATCCTTCTGTTAACGTTTCTTGGTATTCATTTACTGGTTTCGGGCTCAGATATTTTACCTTGAGAAAATTAGAGTGTTTCAGGCAGGCTTGCGCCGGAATACATTAGCATGGAATAATAGAATAGGACTACGGTTCCTTTTGTTGGTTTGAGGGCCGAAGTAATGATTAATAGGGATAGTTGGGGGCATTAGTATTTAATTGTCAGAGGTGAAATTCTTTGATTTGTTAAAGACTAACCTATGCGAAAGCATTTGCCAAGGATGTTTTCATTAATCAAGAACGAAAGTTAGGGGATCAAAGACGATCAGATACCGTCCTAGTCTTAACCATAAACTATGCCGA…	0	0	50	81	0	0	0	0	0	0	0	0	0	0	0	0	0	0	0	0	0	0	0	0	0	0	0	0	15	0	k:Eukaryota	d:Alveolata	p:Ciliophora	c:Spirotrichea	o:Euplotia	f:Gastrocirrhidae	g:Gastrocirrhus	s:Gastrocirrhus_monilifer
asv319	CGAAGTTCTGGCTGGCCCCATTTCCGGCTTCGGTCGACTTGGGGCCTAGTCATCCGCTTGAGAACCTTTGTCGTCCTTCACTGGTCGCTTAGGGGAACAGGCACTTTACTTTGAAAAAATTAGAGTGTTTCAGGCAGGCTATCGCCCGAATACTCCAGCATGGAATAATGGAATAGGACTTTGTTCTATTTTGTTGGTTATTAGGACAAAGTAATGATTAATAGGGACAGTTGGGGGCATTCGTACTTAATTGTCAGAGGTGAAATTCTTGGATTTATTAAAGACGAACTAATGCGAAAGCATTTGCCAAGGATGTTTTCATTGATCAAGAACGAAAGTTAGGGGATCAAAGACGATCAGATACCGTCCTAGTCTTAACCATAAACTATACCGACTAGG…	0	0	0	0	0	0	0	0	0	0	0	0	55	55	0	0	0	25	0	11	0	0	0	0	0	0	0	0	0	0	k:Eukaryota	d:Alveolata	p:Ciliophora	c:Colpodea	o:Colpodea_X	f:Platyophryida	NA	NA
asv320	TGGATTTCTGGGAGGGTGCCAATGTCCGCTGAGGCGTGTTGCAGCGGCGCCCTCTCATCCTTCTGTTAACGTTTCTTGGTATTCAGTTACTGGTCTCGGGCTCAGATATTTTACCTTGAGAAAATTAGAGTGTTTCAGGCAGGCTCGCGCCGGAATACATTAGCATGGAATAATAGAATAGGACTTTGGTCTCCTTTGTTGGTTTGAGGGGCTGAAGTAATGATTAATAGGGATAGTTGGGGGCATTAGTATTTAATTGTCAGAGGTGAAATTCTCGGATTTGTTAAAGACTAACTTATGCGAAAGCATTTGCCAAGGATGTTTTCATTAATCAAGAACGAAAGTTAGGGGATCAAAGACGATCAGATACCGTCCTAGTCTTAACCATAAACTATGCCG…	0	0	0	0	0	0	0	0	0	0	0	0	55	49	19	0	0	0	0	22	0	0	0	0	0	0	0	0	0	0	k:Eukaryota	d:Alveolata	p:Ciliophora	c:Spirotrichea	o:Hypotrichia	f:Oxytrichidae	NA	NA
asv321	TGAATTTCTGGCTTTCTAGTTAAGCTCCGGCGAGACAGGAAAGTCATCCGCGTTGAAAGTACGTATGCTGAATAAGCTGCGTGTAGAAGGCGTATTTTACTTTGAAGAAATTAGAGTGTTCCAGGCAAGCAATGCTTGAATATTACAGCATGGAATAATGGAATAGGACTATCCATTCTGTTGGTTAATGGATCAGTAATGATTAACAGGGACAGTTGGGGGCATTCGTACTGGGCAGTCAGTGGTAAAATACGATGACCTGCTCAAGACGCACTAATGCGAAAGCATTTGCCAAGGATGTTTTCATTAATCAAGAACGAAAGTTAGGGGATCAAAGACGATTAGATACCGTCGTAGTCCTAACTATAAACTATACCAACTAGGGATTGGCAGGGGATC…	0	0	0	0	0	0	0	0	0	0	0	0	16	60	0	0	0	16	0	48	0	0	0	0	0	5	0	0	0	0	k:Eukaryota	d:Alveolata	p:Ciliophora	c:Phyllopharyngea	o:Cyrtophoria_7	f:Hartmannulidae	NA	NA
asv322	TGAATTTCTAGCTAGTTAATAGTTGGTCTCCCGATCACTATTAGGTAGTTATCCGACACTGAACCATGACGGTTATTAAGTTAACCCCGTGGAGAATTGTCATTTTACTTTGAAAAAATTAGAGTGTTTCAGGCAGGCATTTGCCCGAATATCTTAGCATGGAATAATGGAATAGGACTTTGGTTCATTTTATTGGTTATTGAATCATCGTAATGATTAATAGGGACAGTTGGGGGCATTAGTATTTAATTGTCAGAGGTGAAATTCTTAGATTTATTAAAGACTAACTTATGCGAAAGCATTTGCCAAGGATGTTTTCATTAATCAAGAACGAAAGTTAGGGGATCGAAGACGATCAGATACCGTCCTAGTCTTAACTATAAACTATACCGACTCAGG…	0	0	0	0	0	0	0	0	0	0	0	0	0	145	0	0	0	0	0	0	0	0	0	0	0	0	0	0	0	0	k:Eukaryota	d:Alveolata	p:Ciliophora	c:Oligohymenophorea	o:Apostomatia	f:Foettingeriidae	NA	NA
asv323	TGGATTTCTGCCGAGGATGACCGGTCCGCCCTGTGGGTGTGCATCTGGCTCAGCCTTGGCATCTTCCTGAAGAACGTAGCTGCACTTGACTGTGTGGTGCGGTATTTAGGACATTTACTTTGAGGAAATTAGAGTGTTTCAAGCAAGCGCACGCTTTGAATACATTAGCATGGAATAATAAGATAGGACCTCGGTTCTATTTTGTTGGTTTCTAGAGCTGAGGTAATGATTGATAGGGATAGTTGGGGGCATTCGTATTTAACTGTCAGAGGTGAAATTCTTGGATTTGTTAAAGACGGACTACTGCGAAAGCATTTGCCAAGGATGTTTTCATTGATCAAGAACGAAAGTTAGGGGATCGAAGACGATCAGATACCGTCCTAGTCTTAACCATAAACT…	0	0	144	0	0	0	0	0	0	0	0	0	0	0	0	0	0	0	0	0	0	0	0	0	0	0	0	0	0	0	k:Eukaryota	d:Alveolata	p:Dinoflagellata	c:Dinophyceae	NA	NA	NA	NA
asv324	TGAATTTCTAATTAGTTAAGTACGGGGTCCTCCTCTGCTTGGCTGGTTATCCGACAATGAACCATGTCGGTTATTAAGTTAACCCCATGGAGAACTGTCATTTTACTTTGAAAAAATTAGAGTGTTTCAGGCAGGCAATTGCCCGAATATCTTAGCATGGAATAATGGAATAGGACTTTGGTTCATTTTATTGGTTATTGAATCAGAGTAATGATTAATAGGGACAGTTGGGGGCATTAGTATTTAATTGTCAGAGGTGAAATTCTTGGATTTATTAAAGACTAACTTATGCGAAAGCATTTGCCAAGGATGTTTTCATTAATCAAGAACGAAAGTTAGGGGATCAAAGACGATCAGATACCGTCCTAGTCTTGACTATAAACTATACCGACTCAGGAT…	0	0	0	0	0	0	0	0	0	0	0	0	0	144	0	0	0	0	0	0	0	0	0	0	0	0	0	0	0	0	k:Eukaryota	d:Alveolata	p:Ciliophora	c:Oligohymenophorea	o:Apostomatia	f:Foettingeriidae	NA	NA
asv325	TGGATTTCGGGGTGGCCTGGCTGGTCCATCGCAAGATGTGTACTGGTCAGCTGCCCTTCCTCTCGAAAGCCCCGACTGCTCTTCACTGTGGTGGTCGGGTAGTTCGAGACGTTTACTTTGAAAAAATTAGAGTGTTCAAGGCAGGCTGTCGCCTGAATACATTAGCATGGAATAATGGAAGAGGACCTTGGTCCTATTTTGTTGGTTTCTGGGGCCGAAGTAATGATTAAGAGGGACAGTTGGGGGCATTCGTATTTAATTGTCAGAGGTGAAATTCTTGGATTTATGAAAGACGAACTAGTGCGAAAGCATTTGCCAAGGATGTTTTCATTAATCAAGAACGAAAGTTAGGGGTTCGAAGACGATCAGATACCGTCGTAGTCCTAACCATAAACTATG…	0	0	0	0	0	0	0	0	0	0	0	0	0	0	18	40	0	44	0	0	26	15	0	0	0	0	0	0	0	0	k:Eukaryota	d:Opisthokonta	p:Metazoa	c:Porifera	o:Porifera_X	f:Demospongiae	g:Hymeniacidon	s:Hymeniacidon_kitchingi
asv326	CAAATTTTTTTTGTTTGATTCAATTATTAAAATTGTTTTTGATAAAGTAATATTATATTTTAATATTAATTATGATAAGTAAATTGTTCAATTTAATATAAGCTTTAGTTGATTCATTTTACTATTATATATTATATATTTTAATTTTGGAAGCTAAAACTAAAATTAAATATATTGTATAGGAACAAAGGGGGGTATCTATATTTATTTGGGAGAGGTGAAATTCTATGATCAAATAAAGATAAACTGGGGCGAAAGCGGTTACCTAGATTGTATCCGATGATCAAGAACTTAAGTTAGGGAATCGAAGATGATTAGATACCGTTGTAGTCCTAACTTTAAACTTTACTAACTAATTGTTGGATATAATATAATTCCCTATGATTGATAAGAAATTAA…	0	0	42	25	14	0	0	0	0	0	0	0	0	0	0	0	0	61	0	0	0	0	0	0	0	0	0	0	0	0	k:Eukaryota	NA	NA	NA	NA	NA	NA	NA
asv327	CGGAAGTTGGCGGGCGAGCTGGGGCGTCTTCGCGGACGGACCTGGATCGGCCGCCTTTGTGGAGGGGGGCGCGGGGCCGCTTGAGTGCGGGCTCGTTGTCGCTGCCACCGTTTACTGTGAAAAAATTAGAGTGTTCAAAGCGGGCGTTTGCCATGAATACCTTAGCATGGAATAATAGAATAGGACCTGTGTTCTGTTTTATTGGTTTGTGAGGACCGGGTAATGATTAAGAGGGACGGTTGGGGGCATTTGTATTCCGGCGTCAGAGGTGAAATTCTTGGATTGTCGGAAGACAAACGGCTGCGAAAGCGTCTGCCAAGGACGTTTTCATTGATCAAGAACGAAAGTAAGGGGATCGAAGACGATCAGATACCGTCGTAGTCTTTACTATAAACTATG…	0	0	0	0	0	0	0	0	0	0	0	0	0	0	0	0	0	58	0	13	71	0	0	0	0	0	0	0	0	0	k:Eukaryota	d:Archaeplastida	p:Rhodophyta	c:Florideophyceae	o:Gigartinales	f:Gigartinales_X	g:Peyssonnelia	NA
asv328	TGGAACGATCCACTTGCTTAGCCGTCTCTTTCTTAGAGCGCGAGGCAGGTGTGGGCTTTTCGAAAGCCTCTGTTACTTTGAGAAAAATTGAGTGTTTCAGGCGGGCCAGAGCTGAAATAGTGTACCATGGAATAACCAAGTGGCTATCCCTCTTTTTCTTTGGTTTTGGACGGGATAGTTCGTGGTTGATACGAACAGTCGGGGGCCTTTGTATTGAACAGTCAGAGGTGAAATTCTATGATTTGTTCAAGACAAACTAATGCGAAAGCATCGGTCATGGATGTTTTGATTAATCAAGAACGAAAGTTAGGGGATCCAAGACGATCAGATACCGTCGTAGTCTTAACCGTAAACTATGCCGACTAGAGATCGGTGGATATCTTTAGTGATTCCTTCGGC…	0	0	0	141	0	0	0	0	0	0	0	0	0	0	0	0	0	0	0	0	0	0	0	0	0	0	0	0	0	0	k:Eukaryota	d:Alveolata	p:Apicomplexa	c:Gregarinomorphea	o:Gregarinomorphea_X_GRE1	f:Gregarinomorphea_X_GRE1_X	g:Gregarinomorphea_X_GRE1_XX	s:Gregarinomorphea_X_GRE1_XX_sp.
asv329	TGGATTTGTGGTGTACTTCGGCGGCCCGTCACAATGTGATGGAGTTTGCTGAAGTCGCCATCCTTGGGTGGATCCTGTGTGGCATTCAGTTGTCGTGCAGGGGATGCCCATCGTTTACTGTGAAAAAATTAGAGTGTTCAAAGCAGGCTTATGCCGTTGAATATATTAGCATGGAATAATAAGATAGGACCTTGGTACTATTTTGTTGGTTTGCGCACCAAGGTAATGATTAATAGGGACAGTTGGGGGTATTCGTATTTCATTGTCAGAGGTGAAATTCTTGGATTTTTGAAAGACGAACTACTGCGAAAGCATTTACCAAGGATGTTTTCATTAATCAAGAACGAAAGTTAGGGGATCGAAGATGATTAGATACCATCGTAGTCTTAACCATAAACT…	0	0	0	0	0	0	0	0	0	0	0	0	83	58	0	0	0	0	0	0	0	0	0	0	0	0	0	0	0	0	k:Eukaryota	d:Stramenopiles	p:Ochrophyta	c:Bacillariophyta	o:Bacillariophyta_X	f:Raphid-pennate	g:Cylindrotheca	NA
asv330	TGGATTTCGGGCGGGTGACGGCGGTCCGCCTCTGGTGTGCACTGCCGGCATCCGCCTTTCTGTCGGGGACGGGCTCCTGGGCTTCATTGCTTGGGACTCGGGTTCGACGTGGTTACTTTGAGTAAATTAGAGTGTTCAAAGCAGGCGATCGCCCTGAATACATTAGCATGGAATAGCACGATAGGACTCTGGCCTATTCTGCTGGTCTGTAGGACCGGAGTAATGATTAAGAGGGACAGTCGGGGGCATTCGTATTTCATTGTCAGAGGTGAAATTCTTGGATTTATGAAAGACGAACTTCTGCGAAAGCATTTGCCAAGGATGTTTTCATTGATCAAGAACGAAAGTTGGGGGCTCGAAGACGATTAGATACCGTCGTAGTCTCAACCATAAACGATG…	0	0	24	23	8	16	19	36	0	0	0	0	0	0	0	0	0	0	0	0	0	0	0	0	5	0	0	0	9	0	k:Eukaryota	d:Archaeplastida	p:Chlorophyta	c:Chlorophyceae	o:Chlamydomonadales	f:Chlamydomonadales_X	g:Chlamydomonas	s:Chlamydomonas_sp.
asv331	TGAATTTCTGTCAGGAGTGACCGGGCCTTTGGATGAACTTCCATTGTTTTTTGCTCTGTTGTCATCTCTAGACATCCTGAATTATTTTTTTATGAAATAATTCTCTTTTACTGTTAGCAAAATAGAGTGTTCCAAGCAAAGCGTAGTTTTGAATACATTAGAATGGAATAATAAGATAGGACTTTGGTGCTATTTTGTTGGTTTGCACACCAAGGTAATGATTAATAGGGACAGTTGGGGGTATTCGTATTTAATTGTCAGAGGTGAAATTCTTGGATTTATGAAAGACGAACTACTGCGAAAGCATTTACCAAGGATGTTTTCATTAATCAAGAACGAAAGTTAGGGGATCGAAGATGATTAGATACCATCGTAGTCTTAACCGTAAACTATGCCGAC…	0	0	0	0	0	0	0	0	0	0	0	0	0	0	0	0	0	0	0	0	0	0	0	0	0	0	140	0	0	0	k:Eukaryota	d:Stramenopiles	p:Sagenista	c:Labyrinthulomycetes	o:Thraustochytrida	f:Thraustochytriaceae	g:Thraustochytriaceae_HK10	s:Thraustochytriaceae_HK10_sp.
asv332	TGAAGTTCAGCAGAAGATCCAGTTCTGATTGTCATTCGTGCAGTCTGTCTGGAACTTTCGCTGCTTCACTGGGCAATCCAATTCACCCATTTTACTTTGAGAAACATAGGGTGTTCCAAGCATGTTAATGGCATGTATATTCCAGCATGGAATAAATGGCTTAGACTTCAGGTTTTGCTTTTGGTTCGCGGGACTGAAGTAATGGGTTAATAGGGATAGTCGGGGGCATTGGTATTTAACTGTCAGAGGTGAAATTCTTAGATTTGTTAAGGACTAACTACTGCGAAAGCATTTGCCAAGGATGTCTCCATTAATCAAGAACGAAAGTTAGGGGATCGAAGACGATCAGATACCGTCGTAGTCTTAACCATAAACCATGCCAACTAGAGATTAGTGGTC…	0	0	37	5	12	4	0	8	0	0	0	0	0	0	0	0	0	0	0	0	0	0	0	0	0	5	31	34	0	3	k:Eukaryota	NA	NA	NA	NA	NA	NA	NA
asv333	TGAAGTTCAGCAGAAGATCCAGTTCTGATTGTCATTCGTGCAGTCTGTCTGGAACTTATGGGTTAATAGGGATAGTCGGGGGCATTGGTATTTAACTGTCAGAGGTGAAATTCTTAGATTTGTTAAGGACTAACTACTGCGAAAGCATTTGCCAAGGATGTCTCCATTAATCAAGAACGAAAGTTAGGGGATCGAAGACGATCAGATACCGTCGTAGTCTTAACCATAAACCATGCCAACTAGAGATTAGTGGTCGTCACTGTTACGACACCTTTTGGATCTTTCGAGAAATCAAAGTTTTTGGGTTCTGGGGGGAGTATGGT	0	0	0	6	13	12	5	0	0	0	0	0	0	0	6	0	0	0	0	0	0	0	0	0	2	0	39	27	2	27	k:Eukaryota	NA	NA	NA	NA	NA	NA	NA
asv334	TGGATTTCTGCTGAGGATGACCGGTCCGCCCTCTGGGTGAGTATCTGGCTCAGCCTTGGCATCTTCCTGAAGAACGTATCTGCACTTGACTGTGTGGTGCGGTATTTAGGACATTTACTTTGAGGAAATTAGAGTGTTTCAAGCAAGCGCACGCCTTGAATACATTAGCATGGAATAATAAGATAGGACCTCGGTTCTATTTTGTTGGTTTCTAGAGCTGAGGTAATGATTGATAGGGATAGTTGGGGGCATTCGTATTTAACTGTCAGAGGTGAAATTCTTGGATTTGTTAAAGACGGACTACTGCGAAAGCATTTGCCAAGGATGTTTTCATTGATCAAGAACGAAAGTTAGGGGATCGAAGACGATCAGATACCGTCCTAGTCTTAACCATAAACT…	0	0	0	0	0	0	37	0	0	0	0	0	0	0	0	0	0	0	0	0	0	0	0	0	0	0	0	49	0	53	k:Eukaryota	d:Alveolata	p:Dinoflagellata	c:Dinophyceae	NA	NA	NA	NA
asv335	TGGATTTTGGGTTTGGTAAAATCGGTCTGCGTTATGTAGTACTGACTTGCCTGCCCTTCTTCTCGAGGCCTATGGGTGCACTTAACCGTGTGTTCATAGTGTTCGGGACTTTTACCGTGAGAAAATTAGAGTGTTCATAGCAGGCTTTTGCTTGAATATTGCAGCATGGAATAATGGAATAGGATCATGATCTTATTTTGTTGGTTTCTAAGATCAAGATAATGATTAATAGGGATAGTTGGGGGCATTAATATTTAGTTGTCAGAGGTGAAATTCTTAGATTTACAAAAGATTAACTTCTGCGAAAGCATTTGCCAAGGATGTTTTCGTTAATCAAGAACGAAAGTTGAGGGATCGAAGACGATCAGATACCGTCGTAGTCTTAACCATAAACTATGC…	0	0	0	0	0	0	0	0	0	0	0	0	0	0	0	73	0	0	0	17	49	0	0	0	0	0	0	0	0	0	k:Eukaryota	d:Opisthokonta	p:Mesomycetozoa	c:Ichthyosporea	o:Ichthyosphonida	f:Abeoformidae_Group_MAIP_1	g:Abeoformidae_Group_MAIP_1_X	s:Abeoformidae_Group_MAIP_1_X_sp.
asv336	TGGAGTTCTGCCAGGTGCCACCTGTCCGCCCCAGTGGTGAGTACGTGGTGCGCATTTGGCCCTTTCAAGGGGAGCGTATTTGCACTTAATTGTGTGGTGCGGGATCCTTGACTTTTACTTTGAGGAAATAAGAGTGTTCCAAGCAGGCTCTCGTCGTGCATAGCTCAGCATGGAATAATAGCATTGGACCTCGATTCTAAGCTGTTGGTTGCCAGAAGCGAGGTAATGATGAAGAGGGATAGTTGGGGGCATTCGTATTTAACTGTCAGAGGTGAAATTCTTGGATTTGTTAAAGACGGACTACTGCGAAAGCATCTGCCATGGATGTTTTCATTGATCAAGAACGAAAGTTAGGGGATCGAAGACGATCAGATACCGTCCTAGTCTTAACTATAAACC…	0	0	0	20	37	8	14	0	0	0	0	0	0	0	0	0	0	30	28	0	0	0	0	0	0	0	0	0	0	0	k:Eukaryota	d:Alveolata	p:Dinoflagellata	c:Syndiniales	o:Dino-Group-I	f:Dino-Group-I-Clade-1	g:Dino-Group-I-Clade-1_X	s:Dino-Group-I-Clade-1_X_sp.
asv337	TGAACTTCTGATTGGTCGCTGGATGAACTTATGCTCTCCAGTCAATCAATCATCCGTCTGCAAACCTGCTTTCTTCCTTAACTGGCTAGAGCAGGAGAGTTGACATTTTACCTTGAAAAAATTAGAGTGTTTCAGGCAGGTCTGGCCGGAATACATTAGCATGGAATAATGGAAAAGGACTTATGTCTATTGTTGGTTTTTTAGACGTAGGTAATGATTAATAGGGACAGTTGGGGGCATTAGTATTTAATTGTCAGAGGTGAAATTCTTGGATTTATTAAAGACTAACTTATGCGAAAGCATTTGCCAAGGATGTTTTCATTAATCAAGAACGAAAGTTAGGGGATCAAAGACGATCAGATACCGTCGTAGTCTTAACTATAAACCATACCGACTCGG…	0	0	0	0	0	0	0	0	0	0	0	0	0	0	0	0	0	0	0	0	0	137	0	0	0	0	0	0	0	0	k:Eukaryota	d:Alveolata	p:Ciliophora	c:Oligohymenophorea	o:Peniculia	f:Peniculida	g:Peniculida_X	s:Peniculida_X_sp.
asv338	TGAACCTTGGGCCTGGTTGGCCGGTCCGCCTCACCGCGTGCACTGGTCCGACCGGGTCTTTCCTTCTAGGGAACCTCATGCCCTTCACTGGGTGTGCTGGGGAACTAGGACTTTTACTTTGAAAAAATTAGAGTGTTCAAAGCAGGCCTATGCTCGAATACATTAGCATGGAATAATAGAATAGGACGTGTGGTTCTATTTTGTTGGTTTCTAGGACCGCCGTAATGATTAATAGGGATAGTCGGGGGCGTCAGTATTCCGTTGTCAGAGGTGAAATTCTTGGATTTACGGAAGACTAACTACTGCGAAAGCATTCGCCAAGGATGTTTTCATTAATCAGTGAACGAAAGTTAGGGGATCGAAGACGATCAGATACCGTCGTAGTCTTAACCATAAACT…	0	0	33	0	27	0	0	0	0	0	0	0	16	17	0	0	0	0	24	0	0	0	0	0	0	19	0	0	0	0	k:Eukaryota	d:Opisthokonta	p:Fungi	c:Ascomycota	o:Pezizomycotina	f:Leotiomycetes	NA	NA
asv339	TGGATTTCGGGTTGGCTTCAGCGGTCTCGCTTTGCGTTTGTACTGCTGCAGCCTACCTTCTTGCTGGGGACGGTCCCACGGGCTTAATTGCTTGGGGTCCGGAATCAGCGATGTTACTTTGAGTAAATTAGAGTGTTCAAAGCAAGCCTACGCTCTGAATATAATAGCATGGGATAACACGACAGGACTCTGGCCTATCGTGTTGGTCTATAGGACCAGAGTAATGATTAAGAGGGACAGTCGGGGGCATTCGTATTCCGTTGTCAGAGGTGAAATTCTTGGATTTACGGAAGACGAACATCTGCGAAAGCATTTGCCAAGGATGTTTTCATTGATCAAGAACGAAAGTTGGGGGCTCGAAGACGATTAGATACCGTCGTAGTCTCAACCATAAACGAT…	0	0	0	0	0	22	0	0	0	0	0	0	0	0	0	0	0	114	0	0	0	0	0	0	0	0	0	0	0	0	k:Eukaryota	d:Archaeplastida	p:Chlorophyta	c:Ulvophyceae	o:Ulvales-relatives	f:Ulvales-relatives_X	g:Acrochaete	s:Acrochaete_endozoica
asv340	TGGATTTGTGGATGAATAGATCGGTCCCACACAATGTGCGGGTACCTGATTTGTTCGTCCATCCTTGGGTGGATGCTGTGTGGCATTAAGTTGTCGTGCAGTGGATGCCCATCGTTTACTGTGAAAAAATTAGAGTGTTCAAAGCAGGCTTACGCCGTTGAATATATTAGCATGGAATAATGAGATAGGACCTCGGTACTATTTTGTTGGTTTGCGCACCGGGGTAATGATTAACAGGGACAGTTGGGGGTATTCGTATTCCATTGTCAGAGGTGAAATTCTTGGATTTCTGGAAGACGAACTACTGCGAAAGCATTTACCAAGGATGTTTTCATTAATCAAGAACGAAAGTTAGGGGATCGAAGATGATTAGATACCATCGTAGTCTTAACCATAAAC…	0	0	0	0	0	0	0	0	0	0	0	0	60	42	0	0	0	17	0	14	0	3	0	0	0	0	0	0	0	0	k:Eukaryota	d:Stramenopiles	p:Ochrophyta	c:Bacillariophyta	o:Bacillariophyta_X	f:Araphid-pennate	NA	NA
asv341	TGGATTTCTGAATGGATGCCGATGCCCGCCTGTTGGCGTGTGCAAAGGTGCCTATTCATCCTTCTGTTAAGGTTTCTTAGTATTCATTTACTGGTTTCCGGCTCAGATATTTTACCTTGAATAAATTAGAGTGTTTCAGGCAAGCTTGGTCTTGAATACATTAGCATGGAATAATAGAATAGGACTCTAGATCCTTTGTTGGTTTCTGGATTTGGAGTAATGATTAATAGGGATAGTTGGGGGCATTAGTATTTAATTGTCAGAGGTGAAATTCTTGGATTTATTAAAGACTAACTTATGCGAAAGCATTTGCCAAGGATGTTTTCATTAATCAAGAACGAAAGTTAGGGGATCGAAGACGATCAGATACCGTCGTAGTCTTAACCATAAACTATGCCG…	0	0	0	0	0	0	0	0	0	0	0	0	0	42	25	0	0	45	0	24	0	0	0	0	0	0	0	0	0	0	k:Eukaryota	d:Alveolata	p:Ciliophora	c:Spirotrichea	o:Euplotia	f:Uronychiidae	g:Diophrys	NA
asv342	TGGATTTCTACCCGTTTTGCCCAATCTGCTTCGCTTAGCGTTGTAGGTATTGGCGCTGAAGCGTGTATCCTATCATGAAGTAGTGGCTCCGGTCATTGCTGAATGGTTCTTTTACTTTGAAAAAATTAGAGTGTTTAAAGCAGGCTTGCGCAATGAATACATTAGCATGGAATAATAACATAGGACTTTGGTCTCTATTTTGTTGGTTTCTAGAACTGAAGTAATGATTGATAGGGATAGTTGGGGGTGCTAGTATTGAGCGGCCAGAGGTGAAATTCTTAGATTCGCTCAAGACTAACTTATGCGAAAGCATTCACCAAGGATGTCTTCTTTAATCAAGAACGAAAGTTGGGGGATCGAAGACGATCAGATACCGTCGTAGTCTCAACCATAAACTAT…	0	0	46	0	0	0	0	18	0	0	0	0	0	0	0	18	0	0	32	0	0	0	0	0	0	0	0	0	11	10	k:Eukaryota	d:Rhizaria	p:Cercozoa	c:Filosa-Imbricatea	o:Filosa-Imbricatea_X	f:Novel-clade-2	g:Novel-clade-2_X	s:Novel-clade-2_X_sp.
asv343	AGACGCTAACACTCTTTCCCTACACGACGCTCTTCCGATCTGCAGTTAAAAAGCTCGTAGTTGGATTTCTGCTGAGGACGACCGGTCCGCCCTCTGGGTGAGCATCTGGTTATGCCTGAGCATTTACTTGGAAAACACAACTGCACTTGACTGTGTGGGGTGGTATCCAAGGCTTTTACTTTGAGGAAATCAGAGTGCTTCCAGCAGGCACATGCCTTTGGGTTCCGGGGGGAGTATGGTCGCAAGGCTGAAACTTAAAAGATCGGAAGAGCACACGTCTGAACTCCAGTCACATATGCTGATCTCGTATGCCGTCTTCTGCTTGAAAAAA	0	0	0	0	134	0	0	0	0	0	0	0	0	0	0	0	0	0	0	0	0	0	0	0	0	0	0	0	0	0	k:Eukaryota	d:Alveolata	p:Dinoflagellata	c:Dinophyceae	NA	NA	NA	NA
asv344	TGGATTTCTGCGGGCGCTGCGTCGGCTCCCGAGTGGAGAAGGCGGGGCGCGCGCATCGTTCTGTCAGCTCGGGCCTGGCTCTCGCAGTCGGGCACGCGCGCAGATGTTTTACCTTGAGGAAATTAGAGTGTTTCAGGCAGGCTTAGCCGGAATACGCTAGCATGGAATAATGGCGAGGACTTGGGCCTCATTCGTTGGTTTGGGGGCCAGAGTAATGGTTAATAGGGACAGTTGGGGGCATTAGTATTTAATTGTCAGAGGTGAAATTCTTGGATTTTTTAAAGACTAACTTGTGCGAAAGCATTTGTCAAGGATGTTTTCATTAATCAAGAACGAAAGTTAGGGGATCAAAGACGATCAGATACCGTCCTAGTCCTATACCATAAACTATGCCGACTC…	0	0	59	57	0	0	0	0	0	0	0	0	0	0	0	0	0	0	0	0	0	0	0	0	0	0	0	0	17	0	k:Eukaryota	d:Alveolata	p:Ciliophora	c:Spirotrichea	o:Licnophoria	f:Licnophoridae	g:Licnophora	s:Licnophora_lyngbycola
asv345	CGAATTTCGGGTGCATCACAGTGATCCGCCTCTGGTGAGTATTGCTGTTGATGCATCTTTCTGTCGAGGACAGGCTCTCAGTCTTAATTGATTGGGACCTGGGCTCGGCGAGGTTACTTTGAGTAAATTAGAGTGTTCAAAGCAGGCGATCGCCTTGAATACATTAGCATGGAATAGCACGATAGGACTCTGGCCTATCTTGCTGGTCTGTAGGACCGGAGTAATGATTAAGAGGGACAGTCGGGGGCATTGGTATTTCCGAGCTAGAGGTGAAATTCTTGGATTTCGGAAAGACCAACTACTGCGAAAGCATTTGCCAAGGATGTTTTCATTGATCAAGAACGAAAGTAGGGGGCTCGAAGACGATTAGATACCGTCGTAGTCTCTACCATAAACGAT…	0	0	0	32	0	0	0	0	0	0	0	0	0	0	0	0	0	0	70	19	0	0	0	0	0	0	0	0	0	12	k:Eukaryota	d:Archaeplastida	p:Chlorophyta	c:Chlorophyceae	o:Chlamydomonadales	f:Chlamydomonadales_X	g:Heterotetracystis	s:Heterotetracystis_akinetos
asv346	TGGACTTCTGCTGAGGACGACCGGTCCGCCCTCTGGGTGAGTATCTGGCTCGGCCTGGGCATCTTCTTGGGGAACGTAGCTGCACTTGACTGTGTGGTGCGGTATCCAGGACTTTTACTTTGAGGAAATTAGAGTGTTTCAAGCAGGCACACGCCTTGAATACATTAGCATGGAATAATAAGATAGGACCTTGGTTCTATTTTGTTGGTTTCTAGAGCTGAGGTAATGATTAATAGGGATAGTTGGGGGCATTCGTATTTAACTGTCAGAGGTGAAATTCTTGGATTTGTTAAAGACGGACTACTGCGAAAGCATTTGCCAAGGATGTTTTCATTGATCAAGAACGAAAGTTAGGGGATCGAAGACGATCAGATACCGTCCTAGTCTTAACCATAAACC…	0	0	0	0	0	0	0	48	0	0	0	0	0	0	0	0	0	0	0	0	0	17	0	0	0	0	0	34	0	34	k:Eukaryota	d:Alveolata	p:Dinoflagellata	c:Dinophyceae	o:Peridiniales	f:Thoracosphaeraceae	g:Scrippsiella	s:Scrippsiella_sp.
asv347	TGAATTTCTGAGGGGGTGTTTCAAGGTACGTCCTGTTACTGCCCTCTCATCCGCTTTGGAACCAGGAGGGGTATTAAGTTATCGGCCTGGGGAAGGGGCATTTTACTTTGAAGAAATTAGAGTGTTCCAGGCAGGCTTTTGCTTGAATACATCAGCATGGAATAATGGAATAGGACAATGTTCATTTTATTGGCTATTGAACTTGTAATGATTAACAGGGACAGTTGGGGGCATTCGTATTCATTTGTCAGAGGTGGAATTCTTGGATTAACTGAAGACGAACTAATGCGAAAGCATTTGCCAAGGATGTTTTCATTAATCAAGAACGAAAGTTAGGGGATCAAAGACGCTTAGATACCGTCGTAGTCCTAACTATAAACTATACCGACTAGGGATTGG…	0	0	0	0	0	0	0	0	0	0	0	0	0	49	0	45	0	0	39	0	0	0	0	0	0	0	0	0	0	0	k:Eukaryota	d:Alveolata	p:Ciliophora	c:Phyllopharyngea	o:Cyrtophoria_8	f:Dysteriidae	g:Dysteria_1	s:Dysteria_1_sp.
asv348	CGGACTTCTGCTGTGGATGACTGGTCTGCCTTCTGGGCGAGTACTTGGTCGTGCCAAGCATACTCTTGGATAATGCTTCTGCACTTGACTGTGTGGTGTGATGTCTAAGCCCTTTACTTTGAGGAAATCAGAGTGCTTCCAGCAGGCAAATGTTTTGAATACATTAGCATAGGATAATAAGATGAGACTTTCAATTTTCTTATTGGTTCGTAGAATTGTAGTAATGATTAATAAGGATAGTTAGGGGCATTTGTATTCAACTGTCAGAGGTGAAATTCTTGGATTTGTTAAAGACAAACAACTGCGAAAGCATTTGTCAAGGATGTTTTTTTTGATCAAGAACGAAAGTTAGGGGATCGAAGACGATCAGATACCGTCCTAGTCTTAACCATAAACTAT…	0	0	0	0	0	0	0	0	0	0	0	0	0	0	0	132	0	0	0	0	0	0	0	0	0	0	0	0	0	0	k:Eukaryota	d:Alveolata	p:Dinoflagellata	c:Dinophyceae	o:Gonyaulacales	f:Gonyaulacaceae	g:Gonyaulax	s:Gonyaulax_polygramma
asv349	TGGATTTTGGGTTTGGTAAAATCGGTCTGCGTTAAGTAGTACTGACTTGCCTGCCCTTCTTCTCGAGGCCTATGGGTGCACTTAACCGTGTGTTCATAGTATTCGGGACTTTTACCGTGAGAAAATTAGAGTGTTCAAAGCAGGCTTTTGCTTGAATATTGCAGCATGGAATAATGGAATAGGATCATGATCTTATTTTGTTGGTTTCTAAGATCAAGATAATGATTAATAGGGATAGTTGGGGGCATTAATATTTAGTTGTCAGAGGTGAAATTCTTAGATTTACAAAAGATTAACTTCTGCGAAAGCATTTGCCAAGGATGTTTTCGTTAATCAAGAACGAAAGTTGAGGGATCGAAGACGATCAGATACCGTCGTAGTCTTAACCATAAACTATGC…	0	0	0	0	0	0	0	0	0	0	0	0	0	0	0	0	0	0	0	0	0	0	0	0	53	79	0	0	0	0	k:Eukaryota	d:Opisthokonta	p:Mesomycetozoa	c:Ichthyosporea	o:Ichthyosphonida	f:Abeoformidae_Group_MAIP_1	g:Abeoformidae_Group_MAIP_1_X	s:Abeoformidae_Group_MAIP_1_X_sp.
asv350	TGAATTTCTGTCAGGAGCGACCGGGCCTTTGGATGAACTTCCATTGTTTTTGCTCTGTTTGTCGTCTCTAGACATCCTGAAATATTTTTTTTAATATTTCTCTTTTACTGTTAGCAAAATAGAGTGTTCCAAGCAAAGCGTAGTTTTGAATACATTAGAATGGAATAATAAGATAGGACTTTGGTGCTATTTTGTTGGTTTGCACACCAAGGTAATGATTAATAGGGACAGTTGGGGGTATTCGTATTTAATTGTCAGAGGTGAAATTCTTGGATTTATGAAAGACGAACTACTGCGAAAGCATTTACCAAGGATGTTTTCATTAATCAAGAACGAAAGTTAGGGGATCGAAGATGATTAGATACCATCGTAGTCTTAACCGTAAACTATGCCGACTTG…	0	0	0	35	0	31	0	0	0	0	0	0	0	0	0	0	0	0	0	0	0	0	0	0	0	65	0	0	0	0	k:Eukaryota	d:Stramenopiles	p:Sagenista	c:Labyrinthulomycetes	o:Thraustochytrida	f:Thraustochytriaceae	g:Thraustochytriaceae_HK10	s:Thraustochytriaceae_HK10_sp.
asv351	TGGATTTGTGGTGTACTTCGGCGGCCCGTCACTTAGTGATGGAGCTTGCTGAAGTCGCCATCCTTGGGTGGATCCTGTGTGGCATTAAGTTGTCGTGCAGGGGATGCCCATCGTTTACTGTGAAAAAATTAGAGTGTTCAAAGCAGGCTTATGCCGTTGAATATATTAGCATGGAATAATAAGATAGGACCTTGGTACTATTTTGTTGGTTTGCGCACCAAGGTAATGATTAATAGGGACAGTTGGGGGTATTCGTATTTCATTGTCAGAGGTGAAATTCTTGGATTTCTGAAAGACGAACTACTGCGAAAGCATTTACCAAGGATGTTTTCATTAATCAAGAACGAAAGTTAGGGGATCGAAGATGATTAGATACCATCGTAGTCTTAACCATAAACT…	0	0	0	0	0	0	0	0	0	0	0	0	0	0	0	0	0	0	0	131	0	0	0	0	0	0	0	0	0	0	k:Eukaryota	d:Stramenopiles	p:Ochrophyta	c:Bacillariophyta	o:Bacillariophyta_X	f:Raphid-pennate	g:Cylindrotheca	s:Cylindrotheca_closterium
asv352	TGGATCTCAGTTCACGTTAAGTGGTCCACTTGCCGGTGGTTACTACTTAGCTGAACATTTTACAGACCTGTCTTGTGATGCTCTTCACCGGGTGTCATGAGCGATCTGTACGTTTACTTTGAAAAAATTAGAGTGCTTAAAGCAGGCGTAACGCCCGAATAATCTTGCATGGAATAATGGAATAGGACCTCGGTTCTATTTTGTTGGTCTTCGGATCCTGAGGTAATGATTAAGAGGGACAGACGGGGGCATTCGTATTGCGGCGCTAGAGGTGAAATTCTTGGACCGTCGCAAGACGAACTACAGCGAAAGCATTTGCCAAGAATGTTTTCATTAATCAAGAACGAAAGTTAGAGGTTCGAAGGCGATCAGATACCGCCCTAGTTCTAACCATAAACG…	0	0	0	113	0	17	0	0	0	0	0	0	0	0	0	0	0	0	0	0	0	0	0	0	0	0	0	0	0	0	k:Eukaryota	d:Opisthokonta	p:Metazoa	c:Arthropoda	o:Chelicerata	f:Arachnida	g:Arachnida_X	s:Arachnida_X_sp.
asv353	TGAATTTCTGCCGAGGAGGATTGGAGACCCTATCAAGGTTTTCATATTCCATTCCAAGGCATCCTTTTGGATAACGCTGCTGCACTTAACTGTGTGGTACGGTTTCCAAATCTTTTACTTTGAGGAAATTAGAGTGTTTAAAGCAGGCATTTGCCTTGAATACGCTAGCATGGAATAATAAGATAGGACTTCGGTTCTATTTTGTTGGTTTCTAGAGCCGAAGTAATGATTAATAGGGACAGTCGGGGGCATTCGTACTTAACTGTCAGAGGTGAAATTCTTGGATTAGTTAAAGACGAACTACTGCGAAAGCATTTGCCAAGGATGTTTTCATTGATCAAGAACGAAAGTTAGGGGATCGAAGACGATCAGATACCGTCCTAGTCTTAACCATAAACC…	0	0	0	3	0	0	0	0	0	0	0	0	0	0	0	0	0	0	71	22	25	9	0	0	0	0	0	0	0	0	k:Eukaryota	d:Alveolata	NA	NA	NA	NA	NA	NA
asv354	TGAATCTCTGGTTTGCCTGACCGGGCCTTTGGATGAATGTCCACTGTTTGCTTGTTTGTCGGGCGCGCCATCTTGGCAATGCTTTATTGGTGTTGCCTCGTTCACTGTAAAGAAAGCAGAGTGTTCAAAGCAGGTCGTAGATCTGAATGTTTATTATGGGATGATAAGATAGGGCTTGTGCGCTATTTTGTTGGTTTGCACGCGCAAGTAATGATTGATGGGAACAGTTGGGGCTATTCGTATTTGGCAGCTAGAGGTGAAATTCTTGGATTTGCAAAAGACGAACTACGGCGAAGGCATTTAGCAAAGATGTTTTCTTCAATCAAGAACGAAAGTCAGGGGATCGAAGATGATTAGATACCATCGTAGTCTTGACCGTAAACGATGCCGACTAGCGAT…	0	0	0	0	71	59	0	0	0	0	0	0	0	0	0	0	0	0	0	0	0	0	0	0	0	0	0	0	0	0	k:Eukaryota	d:Stramenopiles	p:Sagenista	c:Labyrinthulomycetes	o:Thraustochytrida	f:Thraustochytriaceae	g:Aurantiochytrium	s:Aurantiochytrium_sp.
asv355	CGAAACTTGGCGGATGAATTGCTTAGTCCTCACGGATGTTAGCGAGTCAGCCGCCTTAGTGGAGGGCGGTCTAGTGGTCCTTTACTGGATTGTTAGATTGCTGCCACCATTTACTGTGAAAAAATTAGAGTGTTCAAAGCAGGCGTTTGCCGTGAATACATTAGCATGGAATAATAGAATAGGACCTGGTTTCTATTTTGTTGGTTTGTTATAATCGGGTAATGATTAAGAGGGATGGTTGGGGGCATTTATATTCCAGCGCTAGAGGTGAAATTCTTGGATTGTTGGAAGATAAACAGCTGCGAAAGCGTCTGCCAAGGACATTTTCATTGATCAAGAACGAAAGTAAGGGGATCGAAGACGATCAGATACCGTCGTAGTCTTTACTATAAACTATGA…	0	0	0	0	0	0	0	0	0	0	0	0	19	51	0	0	0	0	0	10	0	0	0	0	0	0	0	0	50	0	k:Eukaryota	d:Archaeplastida	p:Rhodophyta	c:Florideophyceae	o:Rhodymeniales	f:Rhodymeniales_X	g:Gastroclonium	s:Gastroclonium_ovatum
asv356	TGAAATTCCGGCGTTTACGCCTGTCTGGGATATCATGGATCATGAAAATGTTTTATGGCTAGACCAGACTTTACTGTGAACAAAATAAAGTGCTCAAAGCAGGCAATAGCTTGAATAATCTAGCATGGAATAATACAATATGACTTTATTCATTTTATTGGTCATTGGATGAAGTAATGATTAACAGGAACAGTTGGGGGCATTCGTATTTAATAGTCAGAGGTGAAATTCATAGATTTATTAAAGACGAACTAATGCGAAAGCATTTGCCAAGGATGTTTTCATTAATCAAGAACGAAAGTTAGGGTATCGAAGACGATCAGATACCGTCGTAGTCCTAACCATAAACTATACCGACTAGGGATTGGTAGGGAATAACCCTATCAGCACCTAATGAGA…	0	0	0	0	0	0	0	0	0	0	0	0	14	0	7	0	0	40	22	31	16	0	0	0	0	0	0	0	0	0	k:Eukaryota	d:Alveolata	p:Ciliophora	c:Phyllopharyngea	o:Suctoria	NA	NA	NA
asv357	CGGATTTCTGCCGAGGACGACCGGTCCGCCCTCTGGGTGAGTATCTGGCTCGGCCTGGGCATCTTCTTGGAAAGCGTGGCTGCACTTGATTGTGTGGCGCGGTAGCCAGGACTTTTACTTTGAGGAAATTAGAGTGTTTCAAGCAGGCGCATGCTTTGAATACTTTAGCATGGAATAATAAGATAGGACCTCTGTTCTATTTTGTTGGTTTCTAGAGCAGAGGTAATGATTAATAGGGATAGTTGGGGGCACTCGTATTTAACTGTCAGAGGTGAAATTCTTGGATTTGTTAAAGACGAACTACTGCGAAAGCATTTGCCAGGGATGTTTTCATTGATCAAGAACGAAAGTTAGGGGATCGAAGACGATCAGATACCGTCCTAGTCTTAACCATAAACA…	0	0	129	0	0	0	0	0	0	0	0	0	0	0	0	0	0	0	0	0	0	0	0	0	0	0	0	0	0	0	k:Eukaryota	d:Alveolata	p:Dinoflagellata	c:Dinophyceae	o:Prorocentrales	f:Prorocentraceae	g:Prorocentrum	s:Prorocentrum_concavum
asv358	GTTCCATGACACTCTTTCCCTACACGACGCTCTTCCGATCTGCAGTTAAAAAGCTCGTAGTTGGATTTCTGCTGAGGACGACCGGTCCGCCCTCTGGGTGAGCATCTGGTTATGCCTGAGCATTTACTTGGAAAACACAACTGCACTTGACTGTGTGGGGTGGTATCCAAGGCTTTTACTTTGAGGAAATCAGAGTGCTTCCAGCAGGCACATGCCTTTGGGTTCCGGGGGGAGTATGGTCGCAAGGCTGAAACTTAAAAGATCGGAAGAGCACACGTCTGAACTCCAGTCACAGAAGGACATCTCGTATGCCGTCTTCTGCTTGAAAAAA	0	0	0	0	0	0	0	0	0	0	0	0	0	0	0	0	0	0	0	0	0	0	0	0	0	0	129	0	0	0	k:Eukaryota	d:Alveolata	p:Dinoflagellata	c:Dinophyceae	NA	NA	NA	NA
asv359	TGAAACGGTGTTTGCTATTCAGTGGCCACGAAAGTGTGTTGTTGGATGGCATCCATTTCCTCACGTTTTATATGTGAGGACTGTTACTTTGAGGAAATCAGAGTGCTCCAAGCAAGCTGTGCTAATGAATGTTACAGCATGGTATGACACTATAAGACTGAGATGCATTGGTCAATGCGTTTTAGTAATGATTAATAGGAATAGTCGGGGGCATCCGTATTCATTAGTAAGAGGTGAAATTCTTAGACTTAATGAAGACGAACAAAGGCGAAAGCATTTGCCAAGGATATTTTCATTGATCAAGAACGAAAGTTAGGGGATCGAAGACGATCAGATACCGTCGTAGTCTTAACCGTAAACTATGCCGACCAGGGATTGGAAATCCATTCATATATGCTT…	0	0	49	0	43	0	0	36	0	0	0	0	0	0	0	0	0	0	0	0	0	0	0	0	0	0	0	0	0	0	k:Eukaryota	NA	NA	NA	NA	NA	NA	NA
asv360	TGGATTTCTGCCGAGGACAACCGGTCCGCCCTCCGGGTGAGTATCTGGCTTGGCCTGGGCATCTTCTTGGAGAACGTCGCTGCACTTGACTGTGTGGCGCGGTATCCAGGACTTTTACTTTGAGGAAATTAGAGTGTTTCAAGCAGGCACACGCCTTGAATACATTAGCATGGAATAATAAGGTAGGACCTTGGTTCTATTTTGTTGGTTTCTAGAGCTGAGGTAATGGTTAATAGGGATAGTTGGGGGCATTCGTATTTAACTGTCAGAGGTGAAATTCTTGGATTTGTTAAAGACGGACTACTGCGAAAGCATTTGCCAAGGATGTTTTCATTGATCAAGAACGAAAGTTAGGGGATCGAAGACGATCAGATACCGTCCTAGTCTTAACCATAAACT…	0	0	0	128	0	0	0	0	0	0	0	0	0	0	0	0	0	0	0	0	0	0	0	0	0	0	0	0	0	0	k:Eukaryota	d:Alveolata	p:Dinoflagellata	c:Dinophyceae	o:Peridiniales	f:Thoracosphaeraceae	g:Posoniella	s:Posoniella_tricarinelloides
asv361	TGAATTTCTGGCGGTCTAGAAAAACTTCGGTTTTTCAGGACCGTCATCCGCTCTGAAAACTCGTACAATTTTTATTTGCGTGTAGAAGGGGTAATTTACTTTGAAGAAATTAGAGTGTTCCAGGCAAGCTTTGCTTGAATATTACAGCATGGAATAATGGAAAAGGACTATCCATATCGTTGGTTAATGTGATGGTAATGATTAACAGGGACAGTTGGGGGCATTCGTACTGGGCAGTTAGTGGTAAAATACGTTGACCTGCTCAAGACGCACTAATGCGAAAGCATTTGCCAAGGATGTTTTCATTAATCAAGAACGAAAGTTAGGGGATCGAAGACGATTAGATACCGTCGTAGTCCTAACTATAAACTATACCAACTAGGGATTGGCAGGGAATTT…	0	0	0	0	0	0	0	0	0	0	0	0	68	42	0	0	0	0	0	18	0	0	0	0	0	0	0	0	0	0	k:Eukaryota	d:Alveolata	p:Ciliophora	c:Phyllopharyngea	o:Cyrtophoria_7	f:Hartmannulidae	g:Aegyriana	s:Aegyriana_oliva
asv362	TGGATTTCTGTCAAGGACAACTGGTCCGCCCTCCGGGTGAGCACATAGTTTGGTCTTGACATCTTGCTGGAAGCTGTTGCTGCACTTGGCTGTGTGGCGCAGTGTTCAGCACTTTCACTTTGAGGAAATTGGAGTGTTTCAAGCAGGCACATGCCTTTGGACACAGTAGCATGGAATAATTAGATTGGGCTTTTGCTCCAATTTGTCGGTTTCTGGAGCTGAGGTGAGTAAGGGGGATCGAAGACGATCAGATACCGTCCTAGTCTTAACCATAAACTATGCCAACTAGGGATTGGTGGTCGTTAGTTGCACGACCCCATCAGCACCTGATGAGAAATCAAAGTCTTTGGGTTCTGGGGGGAGTATGGT	0	0	0	0	0	0	0	0	0	0	0	0	0	0	0	0	0	0	0	0	0	0	0	0	31	61	10	11	8	7	k:Eukaryota	d:Alveolata	p:Dinoflagellata	c:Dinophyceae	o:Gymnodiniales	f:Gymnodiniaceae	g:Amphidinium	s:Amphidinium_massartii
asv363	TGGATTTCTGCCGAGGACGACCGGTCCGCCCTCTGGGTGAGCATCTGGCTCGGCCTGGGCATCTTCTTGGAGAACGTATCTGCACTTGACTGTGTGGTGCGGTATTCAGGACTTTTACTTTGAGGAAATTAGAGTGTTTCAAGCAGGCACACGCCTTGAATACATTAGCATGGAATAATAAGATAGGACCTCGGTTCTATTTTGTTGGTTTCTAGATCTGAGGTAATGATTAATAGGGATAGTTGGGGGCATTCGTATTTAACTGTCAGAGGTGAAATTCTTGGATTTGTTAAAGACGGACTACTGCGAAAGCATTTGCCAAGGATGTTTTCATTGATCAAGAACGAAAGTTAGGGGATCGAAGACGATCAGATACCGTCCTAGTCTTAACCATAAACC…	0	0	0	0	0	0	0	0	0	0	0	0	0	0	0	29	0	0	61	0	0	0	0	0	0	0	18	19	0	0	k:Eukaryota	d:Alveolata	p:Dinoflagellata	c:Dinophyceae	NA	NA	NA	NA
asv364	TGGATTTCGGGTTGGCCTCAGCGGTCTCGCTTTGCGTTTGTACTGCTGCGGCCCGCCTTCTTGCCGGGGACGGGCCTTCGGGCTTAATTGCTTGGGGCCCGGAGTCGGCGATGTTACTTTGAGTAAATTAGAGTGTTCAAAGCAAGCCTACGCTCTGAATATAATAGCATGGGATAACACGACAGGACTCTGGCCTATCGTGTTGGTCTGTAGGACCAGAGTAATGATTAAGAGGGACAGTCGGGGGCATTCGTATTCCGTTGTCAGAGGTGAAATTCTTGGATTTACGGAAGACGAACATCTGCGAAAGCATTTGCCAAGGATGTTTTCATTGATCAAGAACGAAAGTTGGGGGCTCGAAGACGATTAGATACCGTCGTAGTCTCAACCATAAACGAT…	0	0	0	4	0	0	0	0	0	0	0	0	0	0	4	7	0	0	79	13	0	0	0	0	16	0	3	0	0	0	k:Eukaryota	d:Archaeplastida	p:Chlorophyta	c:Ulvophyceae	o:Ulvales-relatives	f:Ulvales-relatives_X	g:Desmochloris	s:Desmochloris_leptochaete
asv365	TGGATTTCTGAGAGATATGCTGTGGCCCTTTTTTGGTGCCCGCCGTCTCTCATCCTTCTGTTAACGATTCTTGGTATTCAGTTACTGGTTTCGGGCTCAGATATTTTACCTTGAGAAAATTAGAGTGTTCCAGGCAGGCTTGCGCCGGAATACATTAGCATGGAATAATAGAAAAGGACTTGGGTCTCCTTTGTTGGTTTGAGGGACTCTAGTAATGATTAATAGGGATAGTTGGGGGCATTAGTATTTAATTGTCAGAGGTGAAATTCTCGGATTTGTTAAAGACTAACTTATGCGAAAGCATTTGCCAAGGATGTTTTCATTAATCAAGAACGAAAGTTAGGGGATCAAAGACGATCAGATACCGTCGTAGTCTTAACCATAAACTATGCCGACTAG…	0	0	0	0	0	0	0	0	0	0	0	0	0	0	0	0	0	0	0	0	0	19	0	0	41	49	17	0	0	0	k:Eukaryota	d:Alveolata	p:Ciliophora	c:Spirotrichea	o:Hypotrichia	f:Pseudokeronopsidae	g:Apokeronopsis	s:Apokeronopsis_crassa
asv366	TGAATTTCTGTCACTTGCGGCTGGTACATCTTAACAGATGTTATTCAGATAGCTGTGACATTTATCTGTTTCAGTGTATGTCTTAATTGCGTACGCTGTTTAGCAGATCCTTTACTTTGAGTAAATTAGAGTGTTCCAAGCAAGTCATTGCTATGAATACTTCAGCATGGAATAATAACATAGGACTTTGGTTCTATTTTGTTGGTTTCAAGAGCTAAAGTAATGATTAATAGGGATAGTTGGGGGCATTCGTATTTAACAGTCAGAGGTGAAATTCTTAGATTTGTTAAAGACGAACTACTGCGAAAGCATTTGCCAAGGATGTTTTCATTAATCAAGAACGAAAGTTTGGGGATCAAAGACGATCAGATACCGTCGTAGTCTTAACTATAAACTATG…	0	0	21	26	0	0	0	0	0	0	0	0	0	0	0	0	0	0	9	0	0	0	0	0	0	0	0	7	62	0	k:Eukaryota	d:Alveolata	p:Apicomplexa	c:Coccidiomorphea	o:Marosporida	f:Rhytidocystidae	g:Rhytidocystidae_X	s:Rhytidocystidae_X_sp.
asv367	TGAAGTTCAGCAGAAGATCCAGTTCTGATTGTCATTCGTGCAGTCTGTCTGGAACTTTCGCTGTGAGGTGTGTTGATGTCCTTTACTGGGCAATCCAATTCACCCATTTTACTTTGAGAAACATAGGGTGTTCCAAGCATGTTAATGGCATGTATATTCCAGCATGGAATAAATGGCTTAGACTTCAGGGGATCGAAGACGATCAGATACCGTCGTAGTCTTAACCATAAACCATGCCAACTAGAGATTAGTGGTCGTCACTGTTACGACACCTTTTGGATCTTTCGAGAAATCAAAGTTTTTGGGTTCTGGGGGGAGTATGGT	0	0	0	15	0	16	22	7	0	0	0	0	0	0	0	0	0	0	0	0	0	0	0	0	7	0	11	31	0	15	k:Eukaryota	NA	NA	NA	NA	NA	NA	NA
asv368	TCGATTTCTGTAGTCAGGTTCTGGAAAACCCTGCGGGGTGATCTGCGCCTGGCTGCATCCTTCTGTTAACCTTATTGGCTTTCATTAGTCGGTTTGGAGCTCAGATACTTTACCTTGAGGAAATTAGAGTGTTTCAGGCAGGCTTGCGCCGGAATACATTAGCATGGAATAATAGAACAGGACTCTCGTTCATTGTTGGTCTATGGGGAGAGTAATGATTAATAGGGATAGTTGGGGGCATTAGTATTTAATTGTCAGAGGTGAAATTCTTTGATTTGTTAAAGACTAACTTATGCGAAAGCATTTGCCAAGAATGTTTTCATTAATCAAGAACGAAAGTTAGGGGATCAAAGACGATCAGATACCGTCCTAGTCTTAACCATAAACTATGCCGACTAG…	0	0	0	0	0	0	0	0	0	0	0	0	49	75	0	0	0	0	0	0	0	0	0	0	0	0	0	0	0	0	k:Eukaryota	d:Alveolata	p:Ciliophora	c:Spirotrichea	o:Euplotia	f:Aspidiscidae	g:Aspidisca	s:Aspidisca_aculeata
asv369	TGAAAGTCTCGGCGTTTTTCGTCTGTCTGGAAAGATTAAGGATACTGTAAAAGGTTTCCTTATTTGGAACAGACTTTTACTGTGAACAAATTAGAGTGCTTAAAGCAGGCTTTTGCTTGTATAGTTCAGCATGGAATAATAAAATACGACTTTATTCATTTTATTGGTTATTGGGTAAAGTAATGATTAACAGAAACAGTTGGGGGTATTCGTATTTAATAGTCAGAGGTGAAATTCTTAGATTTATTAAAGACGAACTAATGCGAAAGCATTTGCCAAGGATGTTTTCATTAATCAAGAACGAAAGTTAGGGGATCAAAGACGATCAGATACCGTCGTAGTCCTGACTATAAACTATGCCGACTAGGGATTGGTGAGGTACACCCTCATCAGCACCTA…	0	0	0	32	0	0	0	0	0	0	0	0	0	18	0	0	0	0	24	0	10	14	0	0	14	11	0	0	0	0	k:Eukaryota	d:Alveolata	p:Ciliophora	c:Phyllopharyngea	o:Suctoria	f:Suctoria_X	g:Suctoria_XX	s:Suctoria_XX_sp.
asv370	TGGATTTCTGTCTTAAGTGACCGTCCCACCTTCGGGTTGGTGACAGGTTCGCTAAAGACTTACGTTTTGTAAACACGGTATCACCTTGTTGTGGAACCGGTTTCTAAACACGTTACTTTGAGGAAATTAGAGTGTTTCAAGCAGGCGAAAGCCTTGAATACATTAGCATGGAATAATAAATTTGAACTTGGTTCTTTTTTGTTGGTTTCTGGAACTAAGGTATTGATTAATAGGAACAGTCGGGGGCATTCGTACTTAACAGTCAGAGGTGAAATTCTTGGATTTGTTAAAGACGAACTAATGCGAAAGCATTTGCCAAGGATGTTTTCATTGATCAAGAACGAAAGTTAGGGGATCGAAGACGATCAGATACCGTCCTAGTCTTAACCATAAACTATG…	0	0	97	0	0	0	10	15	0	0	0	0	0	0	0	0	0	0	0	0	0	0	0	0	0	0	0	0	0	0	k:Eukaryota	d:Alveolata	p:Dinoflagellata	NA	NA	NA	NA	NA
asv371	TGAATTTCTGTCTCGTCGGGAACCCTTCGGGGGACCCGGTGATTCATCCGCCCTGAAAGCTCGTACGCCTTAACAGCTGCGTGTCGAAGGGGTATTTTACTTTGAAGAAATTAGAGTGTTCCAGGCAAGCTAATGCTTGAATATTACAGCATGGAATAATGGAATAGGACTGTCCATTGGTTGGATTAGTAATGATTAACAGGGACAGTTGGGGGCATTCGTACTGGTCAGTTAGTGGTAAAATACGTTGACCTGATCAAGACGCACTAATGCGAAGGCATTTGCCAAGAATGTTTTCATTAATCAAGAACTAAAGAAAGGGGAGCTAAGGTGATTAGATACCGCTGTAATCCTTTCCGTAAACTATACCGACTAGGGATTGGTAGGGGACTCACCCCT…	0	0	0	0	0	0	0	0	0	0	0	0	72	50	0	0	0	0	0	0	0	0	0	0	0	0	0	0	0	0	k:Eukaryota	d:Alveolata	p:Ciliophora	c:Phyllopharyngea	o:Cyrtophoria_7	f:Hartmannulidae	NA	NA
asv372	TGATATTCTGGCAGGGTCGACTGGTCCACCTTCTGGGTGAGAATTTAGCTTGGCTCGGCCACTTTCTGGCGAAGCTTTTTCACACTTGATTGTGTGAGAAGCTGCTCAGATCTTTACTTTGAGGAAATTAGAGTGTTTCAAGCAGGCGCACGCCTTGAATATGTGAGCATGGAATAATAAGATCTTGCCTCGACTCTGCTTTTGTTGGTTCCCATTGTTGGGGTAAGGATTTGTAGGGCCAGTTGGGGGCATTCGTATTTAACTGTCAGAGGTGAAATTCTTGGATTTGTTAAAGATGGCCCAGTGCGAAAGCATTTGCCAAGAATGTTCTCATTGATCAAGAACGAAAGTTAGGGGATCGAAGATGATCAGATACCGTCCTAGTCTTAACCATAAACG…	0	0	0	0	0	0	0	0	0	0	0	0	0	0	0	0	0	0	0	0	0	0	0	0	0	0	0	122	0	0	k:Eukaryota	d:Alveolata	p:Dinoflagellata	c:Dinophyceae	NA	NA	NA	NA
asv373	TGGATTTCTGCCGAGGAGAATCGAATTCCTGATCAGGGTATTCAAATTCAATTCCAAGGCATCCTTTTGGATTACGCTGCTGCACTTAGCTGTGTGGTGCGGGTTCCAAATCTTTTACTTTGAGGAAATTAGAGTGTTTAAAGCAGGCATCTGCCTTGAATACGCTAGCATGGAATAATAAGATAGGACTTTGGTTCTATTTTGTTGGTTTCTAGAGCCGAAGTAATGATTAATAGGGACAGTCGGGGGCATTCGTACTTAACTGTCAGAGGTGAAATTCTTGGATTAGTTAAAGACGAACTACTGCGAAAGCATTTGCCAAGGATGTTTTCATTGATCAAGAACGAAAGTTAGGGGATCGAAGACGATCAGATACCGTCCTAGTCTTAACCATAAACC…	0	0	32	0	0	17	26	46	0	0	0	0	0	0	0	0	0	0	0	0	0	0	0	0	0	0	0	0	0	0	k:Eukaryota	d:Alveolata	p:Dinoflagellata	NA	NA	NA	NA	NA
asv374	TGAACTTCTGTACATTCCCAGTTCTGGCTTCGGTCAAGCTGTGGAGTGTGCATCCGCTTGCAAACTTAGACCGGCCTTCACTGGTCGACTAAGGGAGTAAGCCCTTTACTTTGAAAAAATTAGAGTGTTTCAGGCAGGCTTTGGCTCGAATACATTAGCATGGAATAATGGAATAGGACTTTTGTCCATTTGGTTGGTTATTGGACATAAGTAATGATTAAAAGGGACAGTTGGGGGCATTAGTATTTAATTGTCAGAGGTGAAATTCTTGGATTTATTAAAGACTAACTTATGCGAAAGCATTTGCCAAGGATGTTTTCATTAATCAAGAACGAAAGTTAGGGGATCAAAGACGATCAGATACCGTCCTAGTCTTAACTATAAACTATACCGACTCGG…	0	0	0	0	0	0	0	0	0	0	0	0	0	0	0	0	0	0	120	0	0	0	0	0	0	0	0	0	0	0	k:Eukaryota	d:Alveolata	p:Ciliophora	c:Oligohymenophorea	o:Scuticociliatia_1	f:Philasterida	NA	NA
asv375	TGGATTTCATGGTGTAGAAGGGAGTACCCTTTGAAGCCAATCAGTCTCAGGACTGTTACTGTGAGAAAATTAGAGTGTTTCAAGCAGGCGATTGCAGGAATACATTAGCATGGAATAACGAGTGTGTCTAGAATCTTGGTTAATTCTGGATTACGATTAATAGGGACAGTTGGGGGCATTAGTATTTAATTGTCAGAGGTGAAATTCTTGGATTTATTAAAGACTAACGTATGCGAAAGCATTTGCCAAGGATGTTTTCATTAATCAAGAACGAAAGATTGGGGATCAAAGACGATCAGATACCGTCGTAGTCCAATCTATAAACGATGCCGACTAGCGATTGGGATGATAATATCATCTCAGTAGCTTATGAGAAATCAAAGTCTTTGGGTTCTGGGG…	0	0	0	0	0	0	0	0	0	0	0	0	0	0	0	0	0	0	23	89	8	0	0	0	0	0	0	0	0	0	k:Eukaryota	d:Alveolata	p:Ciliophora	c:Litostomatea	o:Haptoria_6	f:Lacrymariidae	g:Lacrymariidae_X	s:Lacrymariidae_X_sp.
asv376	TGAAGTTCAGCAGAAGATCCAGTTCTGATTGTCATTCGTGCAGTCTGTCTGGAACTTTCGCTGTGAGGTGTGTTGATGTCCTTCACTGGGCAATCCAATTCACCCATTTTACTTTGAGAAACAAATTCTTAGATTTGTTAAGGACTAACTACTGCGAAAGCATTTGCCAAGGATGTCTCCATTAATCAAGAACGAAAGTTAGGGGATCGAAGACGATCAGATACCGTCGTAGTCTTAACCATAAACCATGCCAACTAGAGATTAGTGGTCGTCACTGTTACGACACCTTTTGGATCTTTCGAGAAATCAAAGTTTTTGGGTTCTGGGGGGAGTATGGT	0	0	0	0	24	0	0	11	0	0	0	0	0	0	0	0	0	0	0	2	0	0	0	0	0	11	28	32	11	0	k:Eukaryota	NA	NA	NA	NA	NA	NA	NA
asv377	TGGATTTCTGGACTTGCTTATTGATGCCACAGGCTGATTTAAGCGGTCCATAAGCCTGAATTTCAGGCCATTACTGTGAGAAAATTAGAGTGTTTCAAGCAGGTTATTGCAGGAATACATTAGCATGGAATAATATTAAGCATCTAGAATGTTGGTCAAGTTCTAGAGAGTGATTAATAGGGATAGTTGGGGGCATTAGTATTTAATTGTCAGAGGTGAAATTCTTGGATTTTTTAAAGACTAACTTATGCGAAAGCATTTGCCAAGGATGTTTTCATTAATCAAGAACGAAAGTTAGGGGATCAAAGACGATCAGATACCGTCGTAGTCTTAACCATAAACTATACCGACTAGGGATTGGAGGAGTACTTCATGCTCTTTCAGCACCTTATGAGAAAT…	0	0	0	0	0	0	0	0	0	0	0	0	0	60	0	27	0	0	0	32	0	0	0	0	0	0	0	0	0	0	k:Eukaryota	d:Alveolata	p:Ciliophora	c:Litostomatea	o:Haptoria_1	f:Helicoprorodontidae	g:Helicoprorodontidae_X	s:Helicoprorodontidae_X_sp.
asv378	TGAACCTTGGGCCTGGCTGGCCGGTCCGCCTCACCGCGTGTACTGGTCCGGCCGGGCCTTTCCTTCTGGGGAGCCGCATGCCCTTCACTGGGCGTGTCGGGGAACCAGGACTTTTACTTTGAAAAAATTAGAGTGTTCAAAGCAGGCCTTTGCTCGAATACATTAGCATGGAATAATAGAATAGGACGTGCGGTTCTATTTTGTTGGTTTCTAGGACCGCCGTAATGATTAATAGGGATAGTCGGGGGCATCAGTATTCAATTGTCAGAGGTGAAATTCTTGGATTTATTGAAGACTAACTACTGCGAAAGCATTTGCCAAGGATGTTTTCATTAATCAGTGAACGAAAGTTAGGGGATCGAAGACGATCAGATACCGTCGTAGTCTTAACCATAAACT…	0	0	0	0	0	0	0	0	0	0	0	0	0	6	0	0	0	0	113	0	0	0	0	0	0	0	0	0	0	0	k:Eukaryota	d:Opisthokonta	p:Fungi	c:Ascomycota	o:Pezizomycotina	f:Dothideomycetes	g:Dothideomycetes_X	s:Dothideomycetes_X_sp.
asv379	TGAATTTCTGTCAGGAGTGACCGGGCCTTTGGATGAACTTCCATTGTTTTTTGCTCTGTTTGTCATCTCTAGACATCCTAAATTATTTTTTAGAAATAATTTTCTTTTACTGTTAGCAAAATAGAGTGTTCCAAGCAAAGCGTAGTTTTGAATACATTAGAATGGAATAATAAGATAGGACTTTGGTGCTATTTTGTTGGTTTGCACACCAAGGTAATGATTAATAGGGACAGTTGGGGGTATTCGTATTTAATTGTCAGAGGTGAAATTCTTGGATTTATGAAAGACGAACTACTGCGAAAGCATTTACCAAGGATGTTTTCATTAATCAAGAACGAAAGTTAGGGGATCGAAGATGATTAGATACCATCGTAGTCTTAACCGTAAACTATGCCGACT…	0	0	0	24	30	0	23	0	0	0	0	0	0	0	0	0	0	0	0	0	0	0	0	0	0	0	0	0	41	0	k:Eukaryota	d:Stramenopiles	p:Sagenista	c:Labyrinthulomycetes	o:Thraustochytrida	f:Thraustochytriaceae	g:Thraustochytriaceae_HK10	s:Thraustochytriaceae_HK10_sp.
asv380	TGAATTTCTGTCAGGAGCGACCGGGCCTTTGGATGAACTTCCATTGTTTTTGCTCTGTTTGTCGTCTCTAGACATCCTAAATTATTTTTTATAAATAATTTTCTTTTACTGTTAGCAAAATAGAGTGTTCCAAGCAAAGCGTAGTTTTGAATACATTAGAATGGAATAATAAGATAGGACTTTGGTGCTATTTTGTTGGTTTGCACACCAAGGTAATGATTAATAGGGACAGTTGGGGGTATTCGTATTTAATTGTCAGAGGTGAAATTCTTGGATTTATGAAAGACGAACTACTGCGAAAGCATTTACCAAGGATGTTTTCATTAATCAAGAACGAAAGTTAGGGGATCGAAGATGATTAGATACCATCGTAGTCTTAACCGTAAACTATGCCGACTT…	0	0	38	13	0	0	0	44	0	0	0	0	0	0	0	0	0	0	0	0	0	0	0	0	0	0	0	22	0	0	k:Eukaryota	d:Stramenopiles	p:Sagenista	c:Labyrinthulomycetes	o:Thraustochytrida	f:Thraustochytriaceae	g:Thraustochytriaceae_HK10	s:Thraustochytriaceae_HK10_sp.
asv381	TGGACCTTGGACCTGGACAGGCGGTCCGCCTCACGGCGAGTACTGTCTTGCTGGGTCTTTCCTCTTGGTGATCTGTTGTTTCGGCAGCAGGGAACCAGGACCTTTACTTTGAAAAAATTAGAGTGTTCAAAGCAGGCTCGACGCCGGAATATATTAGCATGGAATAATAAAATAGGACGTGCGGTTCTATTTTGTTGGTTTTTGGAATCGCCGTAATGATTAATAGGGACAGTCGGGGGCATTAGTACTCACATGCTAGAGGTGAAATTCTTGGATTTTGTGAAGACTAACTTCTGCGAAAGCATTTGCCAAGGATGTTTTCATTAATCAAGAACGAAGGTTAGGGTATCGAAAACGATTAGATACCGTTGTAGTCTTAACAGTAAACTATGCCGACTA…	0	0	30	0	0	0	0	8	0	0	0	0	0	0	0	11	0	38	0	0	0	0	0	0	0	0	0	0	13	17	k:Eukaryota	d:Opisthokonta	p:Fungi	c:Basidiomycota	o:Ustilaginomycotina	f:Exobasidiomycetes	g:Exobasidiomycetes_X	s:Exobasidiomycetes_X_sp.
asv382	TGGATTTCGGATGGAGGCGACCGGTCCGCCGTTGCGGTGTGCACTGGACGCTTCTTTCTTGTTGTCGGGGACGCGCTTCTGGCCTTAACTGGCTGGGACGCGGAGTCGGCGCTGTTACTTTGAAAAAATTAGAGTGTTCAAAGCAGGCATCCGCTCTGAATACATTAGCATGGAATAACGCTATAGGACTCTGGTCCTATTGTGTTGGTCTTCGGGACCGGAGTAATGATTAAGAGGGACAGTTGGGGGCATTCGTATTTCATTGTCAGAGGTGAAATTCTTGGATTTATGAAAGACGAACTTCTGCGAAAGCATTTGCCAAGGATGTTTTCATTAATCAAGAACGAAAGTTGGGGGCTCGAAGACGATCAGATACCGTCCTAGTCTCAACCATAAACG…	0	0	0	0	0	0	0	0	0	0	0	0	44	61	0	0	0	0	0	0	0	0	0	0	0	0	0	0	0	12	k:Eukaryota	d:Archaeplastida	p:Chlorophyta	c:Pyramimonadophyceae	o:Pyramimonadales	f:Pyramimonadaceae	g:Pyramimonas	s:Pyramimonas_sp.
asv383	CGAAATCTTTTTCCAAGACGAGAACTGCCTCGTCTTGGTACAATGTTAACGCCCTGAGAAGAGGAGGCGAATCTCGCGGTTCCGATCTTGGGCGCTGACAAGTTACCGTGAAAAAATTATGGTGTTCAAGGCAAGCACAGGGTGCTCTGGATACATTAGCATGGGATAACACCGAATCGCTTCGGACCATGGGTGCGCTGAGAGCACAAGGGATCGAAGTAACCTAATAGGAGCAGTCGGGGGTAGTCGCATTCCATCGCTAGGGGTGAAATTCTTTGACCGATGGAAGACGAACAATAGCGAAAGCATCTACCAAGAATGTTTTCATTGATCAAGAACGAAAGTTGGGGGAGCAAAGACGATTAGGTACCGTCGTAGTCCCAACCGTAAACAATACCG…	0	0	45	13	30	15	6	0	0	0	0	0	0	0	0	0	0	0	0	0	0	0	0	0	0	0	0	2	5	0	NA	NA	NA	NA	NA	NA	NA	NA
asv384	TGGATTTCTGTCAAGGACAACTGGTCCGCCCTCCGGGTGAGTACACAGCTTGGTCTTGGCATCTTGTTGGAACCTGCACTGTGCTTGGCTGTATGGCGCAGGGTTCAGCACTTTCACTTTGAGGAAATTGGAGTGTTTCAAGCAGGCACATGCCTTTGGACACAGTAGCATGGAATAATTAGATTGGGCCTTTGCTCCATCTTGTCGGTTCATGGAGCTGAGGTGAGAGTTAATGGGAATTGTTGGGGGCATCCGTATTTAGCCGTCAGAGGTGAAATTCTTGGATCTGCTAAAGACGGACGACTGCGAAAGCGTTTGCCCAGGATGTTTTCATTGATCAAGAACGAAAGTTAGGGGATCGAAGACGATCAGATACCGTCCTAGTCTTAACCATAAACT…	0	0	0	0	0	0	0	0	0	0	0	0	0	0	0	0	0	0	0	0	83	33	0	0	0	0	0	0	0	0	k:Eukaryota	d:Alveolata	p:Dinoflagellata	c:Dinophyceae	o:Gymnodiniales	f:Gymnodiniaceae	g:Amphidinium	s:Amphidinium_sp.
asv385	TGGATTTCTGCTGAGGATGACCGGTCCGCCCTCCGGGTGAGTATCTGGCTCAGCCTTGGCATCTTCCTGAAGAACGTAACTGCACTTGACTGTGTGGTGCGGTATTTAGGACATTTACTTTGAGGAAATTAGAGTGTTTCAAGCAAGCTTACGCCTTGAATACATTAGCATGGAATAATAAGATAGGACCTCGGTTCTATTTTGTTGGTTTCTAGAGCTGAGGTAATGATTGATAGGGATAGTTGGGGGCATTCGTATTTAACTGTCAGAGGTGAAATTCTTGGATTTGTTAAAGACGGACTACTGCGAAAGCATTTGCCAAGGATGTTTTCATTGATCAAGAACGAAAGTTAGGGGATCGAAGACGATCAGATACCGTCCTAGTCTTAACCATAAACT…	0	0	20	0	0	0	0	0	0	0	0	0	0	0	0	0	0	82	0	0	0	0	0	0	0	0	0	13	0	0	k:Eukaryota	d:Alveolata	p:Dinoflagellata	c:Dinophyceae	NA	NA	NA	NA
asv386	CAAAACTGTGGCTTCCCTACGTTACCCTTTACATCTAGAATGTTATTGTATCCTGGTGGTCAGTTTAACTGATTCGTATTGCCACTCTTGATTGAGTTGACGATAGATTTCAGTACATTTACTGTGAGTAAATCTGAGTGTTCAAAGCAGGCATAACCTGAATGCTGTAGCATGGAATAATTATATACGACTATGTCACATTGACTGTAGTGCAATAGTAATGATTAAAAGAGGTAGTTAGGGGTGCTAGTACTTAGCGGTCAGCGGTGAAATGCAAAAACCCTCTAATGACTAACTAATGCGAAAGCATTCACCAAATATATTTTCTTTGATCAAGAACGAAAGTTGAGGGTTCGAAAACGATCAGATACCGTTGTAGTCTCAACCGTAAACCATACC…	0	0	20	0	9	67	9	10	0	0	0	0	0	0	0	0	0	0	0	0	0	0	0	0	0	0	0	0	0	0	NA	NA	NA	NA	NA	NA	NA	NA
asv387	TGGATTTCTGCCGAGGACGACCGGTCTGCCCACTGGGTGTGTATCTGGCTCGGCCTGGGCATCTTCTTGGAGAACGTATCTGCACTTGACTGTGTGGTGCGGTATCCAGGACTTTTACTTTGAGGAAATTAGAGTGTTTCAAGCAGGCACACGCCTTGAATACATTAGCATGGAATAATAAGATAGGACCTCGGTTCTATTTTGTTGGTTTCTAGAACTGTGGTAATGATTAATAGGGATAGTTGGGGGCATTCGTATTTAACTGTCAGAGGTGAAATTCTTGGATTTGTTAAAGACGGACTACTGCGAAAGCATTTGCCAAGGATGTTTTCATTGATCAAGAACGAAAGTTAGGGGATCGAAGACGATCAGATACCGTCCTAGTCTTAACCATAAACC…	0	0	0	0	79	0	0	0	0	0	0	0	0	0	0	0	0	0	0	0	0	0	0	0	0	36	0	0	0	0	k:Eukaryota	d:Alveolata	p:Dinoflagellata	c:Dinophyceae	o:Peridiniales	f:Thoracosphaeraceae	NA	NA
asv388	TGAATTTCTGTAGGGGGGTTCCATGGTTTAACCTGGTCTCCCCCTGCATCCGCTTTGGAACTGGAATGGGTATTTAGTTATTGGTCCAGCAGAAGAAGCATTTTACTTTGAAGAAATTAGAGTGTTCCAGGCAGGCTTTGCTTGAATACATCAGCATGGAATAATGGAATAGGACGTTGTGATTTTTATTGGTTGAATTACACGTAATGATTAACAGGGACAGTTGGGGGCATTCGTATTCATCAGTCAGAGGTGATATTCTTGGATTTGATGAAGACGAACTAATGCGAAAGCATTTGCCAAGGATGTTTTCATTAATCAAGAACGAAAGTTAGGGGATCAAAGACGATTAGATACCGTCGTAGTCCTAACTATAAACTATACCGACTAGGGATTGGC…	0	0	0	0	0	0	0	0	0	0	0	0	0	0	0	0	0	0	0	115	0	0	0	0	0	0	0	0	0	0	k:Eukaryota	d:Alveolata	p:Ciliophora	c:Phyllopharyngea	o:Cyrtophoria_8	f:Dysteriidae	g:Dysteriidae_X	s:Dysteriidae_X_sp.
asv389	TGGATTTCTGCTGAGGATGACCGGTCCGCCCTGTGGGTGTGCATCTGGCTCAGCCTTGGCATCTTCCTGAAGAACGTAGCTGCACTTGACTGTGTGGTGCGGTATTTAGGACATTTACTTTGAGGAAATTAGAGTGTTTCAAGCAAGCGCACGCTTTGAATACATTAGCATGGAATAATAAGATAGGACCTCGGTTCTATTTTGTTGGTTTCTAGAGCTGAGGTAATGATTGATAGGGATAGTTGGGGGCATTCGTATTTAACTGTCAGAGGTGAAATTCTTGGATTTGTTAAAGACGGACTACTGCGAAAGCATTTGCCAAGGATGTTTTCATTGATCAAGAACGAAAGTTAGGGGATCGAAGACGATCAGATACCGTCCTAGTCTTAACCATAAACT…	0	0	79	0	0	0	0	0	0	0	0	0	0	0	0	0	0	35	0	0	0	0	0	0	0	0	0	0	0	0	k:Eukaryota	d:Alveolata	p:Dinoflagellata	c:Dinophyceae	NA	NA	NA	NA
asv390	TGAATTTCTGGGGGGAAGCCTTGTCTAAGGACATGTGCATCCACTCCATCCACGCCGGAAGGCACTACATCATTGATTAGTGTTGGAAGCGTGTTTTACTTTGAAGAAATTAGAGTGTTCCAGGCAGGCTTTGCTTGAATACATCAGCATGGAATAATGGAATAGGACAGGTCAATTTTATTGGTTATTTGACTTGTAATGATTAACAGGGACAGTTGGGGGCGTTTGTATTCAATAGTCAGAGGTGAAATTCTTGGATTTGTTGAAGACAAACTAAAGCGAAAGCATTCGCCAAGGATGTTTTCATTAATCAAGAACGAAAGTTAGGGGATCAAAGACGATTAGATACCGTCGTAGTCCTAACCATAAACTATACCGACTAGGGATTGGCATGGGGAG…	0	0	0	31	0	0	0	0	0	0	0	0	45	0	0	0	0	13	25	0	0	0	0	0	0	0	0	0	0	0	k:Eukaryota	d:Alveolata	p:Ciliophora	c:Phyllopharyngea	o:Cyrtophoria_8	f:Dysteriidae	NA	NA
asv391	TGGATTTCTGGTGGGAGCGTCCGGTCCGCCGTAAGGTGTGTACTTGGTTGTCTCCTGTCATCCTTGTGGGAACTGCTCTGGCATTAAGTTGTCGGGGTTAGGGAACACATCGTTTACTGTGAAAAAATTAGAGTGTTTAAAGCAGGCTTATGCCGTTGAATACATTAGCATGGAATAATAAGATAGGACTTTGGCGTCTATTTTGTTGGTTTGCACACCAAGGTAATGATTAATAGGGATAGTTGGGGGTATTCGTATTTAATTGTCAGAGGTGAAATTCTTGGATTTATGAAAGACGAACTTCTGCGAAAGCATTTACCAAAGATGTTTTCATTAATCAAGAACGAAAGTTAGGGGATCGAAGATGATTAGATACCATCGTAGTCTTAACCATAAACT…	0	0	0	28	0	0	0	0	0	0	0	0	0	0	13	0	0	30	0	0	0	0	0	0	0	12	9	22	0	0	k:Eukaryota	d:Stramenopiles	p:Pseudofungi	c:MAST-1	o:MAST-1C	f:MAST-1C_X	g:MAST-1C_XX	s:MAST-1C_XX_sp.
asv392	CGGATGTTGGCGTTCGTCGGAGGGCGTCCTCACGGGCGGTTCTTTGGCGGGCGCCTTTGTGGATGGGGGCTGGTGCGCTGTTTCATTACAATGCGCTGGTCGCCGCCACCGTTTACTGTGAAAAAATTAGAGTGTTCAAAGCGGGCGTGGTGCCGTGAATACATTAGCATGGAATAATGGAATAGGACTTGTGTTCTGTTTTGTTGGTTTGTGAGGCGCGAGTAATGATTAAGAGGGACGGTTGGGGGCATTTGTATTTCGGCGCTAGAGGTGAAATTCTTGGATTGCCGAAAGACAAACAGCTGCGAAAGCGTCTGCCAAGGACGTTTTCATTGATCAAGAACGAAAGTAAGGGGATCGAAGACGATCAGATACCGTCGTAGTCTTTACTATAAACGA…	0	0	0	0	0	0	0	0	0	0	0	0	0	0	0	81	0	0	0	0	0	33	0	0	0	0	0	0	0	0	k:Eukaryota	d:Archaeplastida	p:Rhodophyta	c:Florideophyceae	o:Bonnemaisoniales	f:Bonnemaisoniaceae	g:Asparagopsis	s:Asparagopsis_armata
asv393	TGGATTTGTGGTTTGACCTGTGGTCCCATTTTGGGTACATGTGGGTCGTACCATGTTTGGGTGGATCTCGCTCGGCATTAGGTTGTCGTCCGGGGGATGCCCATCGTTTACTGTGAAAAAATTAGAGTGTTCAAAGCAGGCTTATGCCGATGAATATATTAGCATGGAATAATGAGATAGGACCTGGGTGCTATTTTGTTGGTTTGCGCGCCGAGGTAATGATTAACAGGAACGGTTGGGGGTCTTCGTATTCCATTGTCAGAGGTGAAATTCTTGGATTTCTGGAAGACGAACTACTGCGAAAGCATTGACCAAGGATGTTTTCATTAATCAAGAACGAAAGTTAGGGGATCGAAGATGATTAGATACCATCGTAGTCTTAACCATAAACTATGCCGA…	0	0	0	0	0	0	0	0	0	0	0	0	0	0	0	0	0	0	0	83	31	0	0	0	0	0	0	0	0	0	k:Eukaryota	d:Stramenopiles	p:Ochrophyta	c:Bacillariophyta	o:Bacillariophyta_X	f:Raphid-pennate	NA	NA
asv394	TGGATTTCTGCAGGGGACGACCGGTCCGCCCTCTGGGTGAGTATCTGGCTTGGCCTTTGCATCTTCTTGGAGAACGTAGCTGCACTTGACTGTGTGGTGCGGTATCCTTGACTTTTACTTTGAGGAAATTAGAGTGTTTCAAGCAGGCACACGCCTTGAATACATTAGCATGGAATAATAAGATAGGACCTTGGTTCTATTTTGTTGGTTTCTAGAGCTGAGGTAATGATTAATAGGGATAGTTGGGGGCATTCGTATTTAACTGTCAGAGGTGAAATTCTTGGATTTGTTAAAGACGGACTACTGCGAAAGCATTTGCCAAGGATGTTTTCATTGATCAAGAACGAAAGTTAGGGGATCGAAGACGATCAGATACCGTCCTAGTCTTAACCATAAACC…	0	0	0	0	0	0	0	0	0	0	0	0	51	62	0	0	0	0	0	0	0	0	0	0	0	0	0	0	0	0	k:Eukaryota	d:Alveolata	p:Dinoflagellata	c:Dinophyceae	o:Dinophyceae_X	f:Dinophyceae_XX	g:Dinophyceae_XXX	s:Dinophyceae_XXX_sp.
asv395	TGGATTTTGGGCGCAGGCGGCCGGTCCGTCGCAAGGCGTGCACTGGCCGACCTGGCCTTACCTTCGGTTCCCCGCCGGTGCTCTTGACTGAGTGTCGGCGGCGGCCGGAACGTTTACTTTGAAAAAATTAGAGTGTTCAAAGCAGGCGGCTCGCCTGAATAATGGTGCATGGAATAATGGAATAGGACCTCGGTTCTATTTTGTTGGTTTTCGGAGCGCGAGGTAATGATTAAGAGGGACAGACGGGGGCATTCGTACTGTGCCGTTAGAGGTGAAATTCTTGGATCGGCGCAAGACGAACGACTGCGAAAGCATTTGCCAAGAATGTTTTCTTTAATCAAGAGCGAAAGTCAGAGGTTCGAAGACGATCAGATACCGTCCTAGTTCTGACTATAAACG…	0	0	0	0	0	0	0	0	0	0	0	0	0	0	30	63	0	0	0	0	20	0	0	0	0	0	0	0	0	0	k:Eukaryota	d:Opisthokonta	p:Metazoa	c:Urochordata	o:Urochordata_X	f:Ascidiacea	g:Perophora	NA
asv396	TGGATTTCTGCTGAGGACGATCGGTCCGCCCTCTGGGTGAGTATCTGGCTCGGCCTTGGCATCTTCTTGGAGAACGTAGCTGTGCTTGACTGTATGGTGCGGTATTCAGGACTTTTACTTTGAGGAAATTAGAGTGTTTCAAGCAGGCACAGGCCTTGAATACATTAGCATGGAATAATAAGATAGGACCTTAGTTCTATTTTGTTGGTTTCTAGAGCTTAGGTAATGATTAATAGGGATAGTTGGGGGCATTCGTATTTAACTGTCAGAGGTGAAATTCTTGGATTTGTTAAAGATGGACTACTGCGAAAGCATTTGCCAAGGATGTTTTCATTGATCAAGAACGAAAGTTAGGGGATCGAAGACGATCAGATACCGTCCTAGTCTTAACCATAAACA…	0	0	112	0	0	0	0	0	0	0	0	0	0	0	0	0	0	0	0	0	0	0	0	0	0	0	0	0	0	0	k:Eukaryota	d:Alveolata	p:Dinoflagellata	c:Dinophyceae	o:Peridiniales	f:Blastodiniaceae	g:Blastodinium	s:Blastodinium_contortum
asv397	TGGATTTGTGGTTGGAGTGATCGGTCCAACACACTGTGTTGGTACTTGATTGCTCCGTCCATCCTTGGGTGGAATCTGTGTGGCATTAAGTTGTCGTGCAGGGGATGCCCATCATTTACTGTGAAAAAATTAGAGTGTTCAAAGCAGGCTTACGCCGTTGAATATATTAGCATGGAATAATGAGATAGGACCTTGGTACTATTTTGTTGGTTTGCGCACCGAGGTAATGATTAATAGGGACAGTTGGGGGTATTCGTATTCCATTGTCAGAGGTGAAATTCTTGGATTTCTGGAAGACGAACTACTGCGAAAGCATTTACCAAGGATGTTTTCATTAATCAAGAACGAAAGTTAGGGGATCGAAGATGATTAGATACCATCGTAGTCTTAACCATAAAC…	0	0	0	0	0	0	0	0	0	0	0	0	40	0	23	0	0	0	0	48	0	0	0	0	0	0	0	0	0	0	k:Eukaryota	d:Stramenopiles	p:Ochrophyta	c:Bacillariophyta	o:Bacillariophyta_X	f:Araphid-pennate	g:Licmophora	NA
asv398	TGGACTTCTGCCAAGGACGACAGGTCCGCCCTCTGGGTGTGCATTTGCTTCGTCCCGGGTATCTTCTTGAAGGGTGTGACTGCTCTTTGCTGGGTGGTTCATTCTTCTGGACTTTTACTTTGAGGAAATTAGAGTGCTTCAAGCAGGCATATGCTTTGAATACTTTGGCATGGAATAATGCATAAGGATTTCGGTTCGAGTTTGTTGGCTTCAAGGGCTGAAATAATGATTAATAGGGATGGTTGGGGGCATTCGTATTTAACTGTCAGAGGTGAAATTCTTGGATTTGTTAAAGACGGACTACTGCGAAAGCATTTGCCAAGGATGTTTTCATTGATCAAGAACGAAAGTTAGGGGATCGAAGACGATCAGATACCGTCCTAGTCTTAACCATAAACT…	0	0	0	0	0	0	14	0	0	0	0	0	0	0	0	0	0	57	39	0	0	0	0	0	0	0	0	0	0	0	k:Eukaryota	d:Alveolata	p:Dinoflagellata	c:Dinophyceae	o:Dinophyceae_X	f:Dinophyceae_XX	g:Dinophyceae_XXX	s:Dinophyceae_XXX_sp.
asv399	TGAATAAGAAATAGAGAGTGCTGAACCTCATCGAGGCCTCAGGACTGTCTATCACTCGGTTCTTTATGGATCGACTGCTACCTTGAAAAAATTGAAATGATACAAATATTTCTCTTTGCGCAATTATGCATGAGATAGCGAAACGTGTCACATTACGTCGTTGGTCAGTGATGGGCAAAACAATTAATAGGAGTACTTAGGAGTATGCGTACTCAGCGGCTAGAGGTGAAATTCTTAGACCCGCCGAAGACGAACAGTTGCGAAAGCGCTTGCTTGAAGTACCTTCATTAATCAAGAACCGAAGTTGGGGGATTGAAGACGATCAGATACCGTCGTAGTCTCAACCGTAAACCGTGCCAACAAGTCGTTAGAAAATTTTTATTTATGTTTTTTAGTGGC…	0	0	0	0	0	0	0	0	0	0	0	0	0	0	0	0	0	0	102	8	0	0	0	0	0	0	0	0	0	0	NA	NA	NA	NA	NA	NA	NA	NA
asv400	TGAATTTCTGTTGGGACGGTCTCTACAATAGGGACATGTCTACATCATCCGCATTAGGATCCTAGTTTGACATTCATTTGTCGGCTAGGTGAATGTGCATTTTACTTTGAAGAAATTAGAGTGTTCATAACAGGCCAAGCTTGAATACATCAGCATGGAATAATGGAATAGGACAGAATTCATTTTCATTGGTTATTGAGTTTTGTAATGATTAACAGGGACAGTTGGGGGCATTCGTATTCATTTGTCAGAGGTGGAATTCTTAGATTAAGTGAAGACGAACTAATGCGAAAGCATTTGCCAAGGATGTTTTCATTAATCAAGAACGAAAGTTAGGGGATCAAAGACGCTTAGATACCGTCGTAGTCCTAACTATAAACTATACCGACTAGGGATTGG…	0	0	0	0	13	0	0	0	0	0	0	0	48	48	0	0	0	0	0	0	0	0	0	0	0	0	0	0	0	0	k:Eukaryota	d:Alveolata	p:Ciliophora	c:Phyllopharyngea	o:Cyrtophoria_8	f:Dysteriidae	g:Dysteria_1	s:Dysteria_1_sp.
asv401	TGGATTTCTGCTGAGGACGACCGGTCCGCCCTCTGGGTGAGTATCTGGCTCGGCCTGGGCATCTTCTTGGAGAACGCAACTGCACTTGACTGTGTGGTGCGGTATCCAAGACTTTTACTTTGAGGAAATTAGAGTGTTTCAAGCAGGCACACGCCTTGAATACATTAGCATGGAATAATAAGATAGGACCTTGGTTCTATTTTGTTGGTTTCTAGAGCTGAGGTAATGATTAATAGGGATAGTTGGGGGCATTCGTATTTAACTGTCAGAGGTGAAATTCTTGGATTTGTTAAAGACGGACTACTGCGAAAGCATTTGCCAAGGATGTTTTCATTGATCAAGAACGAAAGTTAGGGGATCGAAGACGATCAGATACCGTCCTAGTCTTAACCATAAACC…	0	0	0	0	0	0	0	0	0	0	0	0	0	0	16	0	0	0	0	33	25	0	0	0	0	0	0	0	0	35	k:Eukaryota	d:Alveolata	p:Dinoflagellata	c:Dinophyceae	NA	NA	NA	NA
asv402	TGGATTTCTGTCAAGTACAACTGGTCCGCCCTCTGGGTGAGCACATAGTCTGGTCTTGGCATCTTGCTGGAAACTGTTGCTGCACTTGGCTGTGTGGCGCAGTGTCCAGCACTTTCACTTTGAGGAAATTGGAGTGTTTCAAGCAGGCAATGCCTTTGAACACAGTAGCATGGAATAATTAGATTGGGCTTTTGCTCCAATTTGTCGGTTTCTGGAGCTGAGGTGAGAATTAATGGGGATTGTTGGGGGCATCCGAATTCAGCCGTCAGAGGTGAAATTCTTGGATCGGCTAAAGACGGACAACTGCGAAAGCGTTTGCCCAGGATGTTTTCATTGATCAAGAACGAAAGTTAGGGGATCGAAGACGATCAGATACCGTCCTAGTCTTAACCATAAACT…	0	0	0	0	0	0	0	0	0	0	0	0	0	0	0	0	0	109	0	0	0	0	0	0	0	0	0	0	0	0	k:Eukaryota	d:Alveolata	p:Dinoflagellata	c:Dinophyceae	o:Gymnodiniales	f:Gymnodiniaceae	g:Amphidinium	s:Amphidinium_carterae
asv403	TGGACTTCTGCTTCAGCTGGCTCGTCCATCTTCTGGATGCGCATTGGCCAGGGGGGGGGGCAGTTGGAAAGCGCATTTCTGCACTTGGCTGTGTGGTGTGGTCTGCCCATTTGTACTTTGAGGAAAAAAGAGTGTTCCAGACAGGTAATGGCCATGGATTGATGAGCATGGAATATGCTTACGGGTGTGAGTTTTTGGTCGGTTTTCAAGACATGAGCAATGATGAAGAGGGATTGACGGGGGCGCTTGCATTCTGCAGTCAGAGGTGAAATTCTTGGATATTCAGACGACACACAATTGCGAAGGCATTTGTCAACCATGTCTTCATTTATTAGGAACGAAAGGTAGGGGGTCAAAAACGATCAGATACCGTCGTAGTCTTAACCATAAACTATGCCA…	0	0	0	0	0	0	0	108	0	0	0	0	0	0	0	0	0	0	0	0	0	0	0	0	0	0	0	0	0	0	NA	NA	NA	NA	NA	NA	NA	NA
asv404	TGAACTTCTGTACAGTCTCAGTTCTGGCTTAGGTCAAGCTGTTGGTTGTACATCCGCTTGCAAAGCTAGTTCGGCCTTAACTGGTCGGCTGGTAGAGTAAGCCTTTTACTTTGAAAAAATTAGAGTGTTTCAGGCAGGCAATGGCTCGAATACATTAGCATGGAATAATGGAATAGGACTTTTGTCCATTTGGTTGGTTATTGGACATGAGTAATGATTAAAAGGGACAGTTGGGGGCATTGGTATTTAACAGTCAGAGGTGAAATTCTTGGATTTGTTAAAGACTAACTTATGCGAAAGCATTTGCCAAGGATGTTTTCATTAATCAAGAACGAAAGTTAGGGGATCAAAGACGATCAGATACCGTCCTAGTCTTAACTATAAACTATACCGACTCAG…	0	0	0	0	0	0	0	0	0	0	0	0	31	61	0	0	0	0	0	16	0	0	0	0	0	0	0	0	0	0	k:Eukaryota	d:Alveolata	p:Ciliophora	c:Oligohymenophorea	o:Scuticociliatia_1	f:Philasterida	g:Philasterida_X	s:Philasterida_X_sp.
asv405	TGGATTTCGGGTGGGGTCTGCCGGTCCGTCGTTGCGATGTGCACTGGCCGGCCCTACCTTGTTGTCGGGGACTAGCTCCTGGGCTTTACTGTCCGGGACTAGGAGCCGGCGAAGTTACTTTGAGTAAATTAGAGTGTTCAAAGCAAGCCTACGCTCTGAATATATTAGCATGGAATAACACGATAGGACTCTGGCTTATCTTGTTGGTCTGTGAGACCAGAGTAATGATTAAGAGGGACAGTCGGGGACATTCGTATTTCATTGTCAGAGGTGAAATTCTTGGATTTATGAAAGACGAACTTCTGCGAAAGCATTTGTCAAGGATGTTTTCATTAATCAAGAACGAAAGTTGGGGGCTCGAAGACGATTAGATACCGTCCTAGTCTCAACCATAAACGA…	0	0	0	0	0	0	0	0	0	0	0	0	0	5	0	0	0	20	40	4	0	0	0	0	0	0	0	39	0	0	k:Eukaryota	d:Archaeplastida	p:Chlorophyta	c:Chlorodendrophyceae	o:Chlorodendrales	f:Chlorodendraceae	g:Tetraselmis	s:Tetraselmis_sp.
asv406	TGGATTTGTGGAGTTGGTGGTGGCGTCCATTAGCTTGGTTTTGCCGCCTCCTCTCCATCCTTGGGAGGAATCTGTGTGGCATTAGGTTGTCGTGCAGGGAAATCCCATCGTTTACTGTGAAAAAATTAGAGTGTTCAAAGCAGGCTTAGGCCGTTGAATATATTAGCATGGAATAATGAGATAGGTCTAGGGTCCTATTTTGTTGGTTTGCGGTTCCTAGAAATGATTAACAGGGACAGTTGGGGGTATTCGTATTCCATTGTCAGAGGTGAAATTCTTGGATTTTTGGAAGACGGACTACTGCGAAAGCATTTACCAAGGATGTTTTCATTAATCAAGAACGAAAGTTAGGGGATCGAAGATGATTAGATACCATCGTAGTCTTAACCATAAACTATG…	0	0	0	0	0	0	0	0	0	0	0	0	59	48	0	0	0	0	0	0	0	0	0	0	0	0	0	0	0	0	k:Eukaryota	d:Stramenopiles	p:Ochrophyta	c:Bacillariophyta	o:Bacillariophyta_X	f:Raphid-pennate	NA	NA
asv407	TGAATTTCTGGGGGGGTGTTTCAAGGTACGTCCTGATTCTGCCCCCTCATCCGCTTTGGAACCAGGATGGGTATTAAGTTATCGGCCTGGCGAAGGGGCATTTTACTTTGAAGAAATTAGAGTGTTCCAGGCAAGCATTTGCTTGAATACATCAGCATGGAATAATGGAATAGGACAAGCTTCATTTTATTGGCTATTGAACTTGTAATGATTAACAGGGACAGTTGGGGGCATTCGTATTCATTTGTCAGAGGTGGAATTCTTGGATTAACTGAAGACGAACTAATGCGAAAGCATTTGCCAAGGATGTTTTCATTAATCAAGAACGAAAGTTAGGGGATCAAAGACGATTAGATACCGTCGTAGTCCTAACTATAAACTATACCGACTAGGGATTGG…	0	0	0	0	0	0	0	0	0	0	0	0	0	0	27	80	0	0	0	0	0	0	0	0	0	0	0	0	0	0	k:Eukaryota	d:Alveolata	p:Ciliophora	c:Phyllopharyngea	o:Cyrtophoria_8	f:Dysteriidae	g:Dysteria_1	s:Dysteria_1_sp.
asv408	TGGATTTCAAGAAACGCATCCAGAAATGGATTGCTTTCTACCAGTCTTTGACTGTTACTGTGAGAAAATTAGAGTGTTTCAAGCAGGCTTTGCAGGAATACATTAGCATGGAATAACGCGTGTGTCTACAATTTGGTTGATTGTAGATTACGATTAATAGGGACAGTTGGGGGCATTAGTATTTAATAGTCAGAGGTGAAATTCTTGGATTTGTTAAAGACTAACGTATGCGAAAGCATTTGCCAAGGATGTTTTCATTAATCAAGAACGAAAGATAGGGGATCAAAGACGATCAGATACCGTCGTAGTCCTATCTATAAACTATGCCGACTAGGGATTAGTGTTGTAAATACAGCATTAGTACCTTATGAGAAATCAAAGTCTTTGGGTTCTGGGGGG…	0	0	0	0	0	0	0	0	0	0	0	0	53	45	0	0	0	0	0	0	0	0	0	0	0	0	0	0	0	8	k:Eukaryota	d:Alveolata	p:Ciliophora	c:Litostomatea	o:Haptoria_5	f:Pleurostomatida	g:Litonotus	s:Litonotus_paracygnus
asv409	TGAAGTTCAGCAGAAGATCCAGTTCTGATTGTCATTCGTGCAGTCTGTCTGGAACTTTCGCTGTGCATGGAATAAATGGCTTAGACTTCAGGTTTTGCTTTTGGTTCGCGGGACTGAAGTAATGGGTTAATAGGGATAGTCGGGGGCATTGGTATTTAACTGTCAGAGGTGAAATTCTTAGATTTGTTAAGGACTAACTACTGCGAAAGCATTTGCCAAGGATGTCTCCATTAATCAAGAACGAAAGTTAGGGGATCGAAGACGATCAGATACCGTCGTAGTCTTAACCATAAACCATGCCAACTAGAGATTAGTGGTCGTCACTGTTACGACACCTTTTGGATCTTTCGAGAAATCAAAGTTTTTGGGTTCTGGGGGGAGTATGGT	0	0	8	8	13	3	0	0	0	0	0	0	0	0	0	4	0	0	0	0	0	0	0	0	8	13	0	37	0	10	k:Eukaryota	NA	NA	NA	NA	NA	NA	NA
asv410	TGATATTCTGGCAGGGTCGACTGGTCCACCTTCTGGGTGAGAACTTAGCTTGGCTCGGCCACTTTCTGGCGAAGCTTTTTCACACTTGATTGTGTGAGAAGCTGCTCAGATCTTTACTTTGAGGAAATTAGAGTGTTTCAAGCAGGCGCACGCCTTGAATATGTGAGCATGGAATAATAAGATCTTGCCTCGACTCTGCTTTTGTTGGTTCCCATTGTTGGGGTAAGGATTTGTAGGGCCAGTTGGGGGCATTCGTATTTAACTGTCAGAGGTGAAATTCTTGGATTTGTTAAAGATGGCCCAGTGCGAAAGCATTTGCCAAGAATGTTCTCATTGATCAAGAACGAAAGTTAGGGGATCGAAGATGATCAGATACCGTCCTAGTCTTAACCATAAACG…	0	0	0	0	0	0	104	0	0	0	0	0	0	0	0	0	0	0	0	0	0	0	0	0	0	0	0	0	0	0	k:Eukaryota	d:Alveolata	p:Dinoflagellata	c:Dinophyceae	NA	NA	NA	NA
asv411	TGAATCTCTGGCCGGTTGCGTTCACGGCATTCGTCGGCTCGTCAGCCTGGTCATCCGTAGGGGAATCAGGTTCGGTCTTCACTGGTCGGCTTGTGGAACCTACATTTTACTGTGAAAAAATTAGAGTGCTCCAGGCAGGCAATCGCTTGGATACTCCAGCATGGAATAATGGAATAGGACTTTGAACTATTCGTTGGTTTGAGTTCAGAGTAATGATTAATAGGGACAGTTGGGGGCATTCGTATTTAATTGTCAGAGGTGAAATTCTTGGATTTATTAAAGACGAACTTATGCGAAAGCATTTGCCAAGGATGTTTTCATTAATCAAGAACGAAAGTTAGGGGATCAAAGACGATCAGATACCGTCGTAGTCTTAACCATAAACTATACCGACTTGGG…	0	0	0	0	0	0	0	0	0	0	0	0	42	18	10	10	0	0	0	16	0	8	0	0	0	0	0	0	0	0	k:Eukaryota	d:Alveolata	p:Ciliophora	c:Colpodea	o:Colpodea_X	f:Cyrtolophosidida	g:Aristerostoma	s:Aristerostoma_sp.
asv412	TGGATCTTGGGTCGTAAGGGCCGGTCCGCCTACTCGGTGTGCACCTGCCCTTCCGTCCCTTTTGTCGGCGGCGTGCTCCTGGCCTTAATTGGCTGGGTCGCGGTTCCGGCGCTGTTACTTTGAAAAAATTAGAGTGCTCAAAGCAAGCTTATGCTCTGAATACATTAGCATGGAATAACGTGATAGGAGTCTGGTCCTATTGTGTTGGCCTTCGGGACCGGAGTAATGATTAATAGGGACTGTCGGGGGCATTCGTATTTCATTGTCAGAGGTGAAATTCTTGGATTTATGAAAGACGGACCACTGCGAAAGCATTTGCCAAGGATGTTTTCATTAATCAAGAACGAAAGTTGGGGGCTCGAAGACGATCAGATACCGTCCTAGTCTCAACCATAAACG…	0	0	0	0	0	0	0	0	0	0	0	0	0	0	0	0	0	0	104	0	0	0	0	0	0	0	0	0	0	0	k:Eukaryota	d:Archaeplastida	p:Streptophyta	c:Embryophyceae	o:Embryophyceae_X	f:Embryophyceae_XX	g:Embryophyceae_XXX	s:Embryophyceae_XXX_sp.
asv413	TGGATTTCGGGCCGCGTCTTATTTGGTCACCTTTTCAGGTCGCATCACTAAGGCCGGCCTTGCTGTCGATGACGCGTGGGGTGGCTAAACACCATGCCCGTGGACTCGACGACGTTACTTTGAGTAAATTAGAGTGTTCAAAGCAAGCCAAAGCTCTGAATATAATAGCATGGGATAACACGACAGGACTCTAGGTCTATCGTGTTGGTCTATAGGCCGGGGTAATGATTAAGAGGGACAGTCGGGGGCATTCGTATTCCATTGTCAGAGGTGAAATTCAGTGATTGATGGAAGACGAACATCTGCGAAAGCATTTGCCAAGGATGTTTTCATTGATCAAGAACGAAAGTTGGGGGCTCGAAGACGATTAGATACCGTCGTAGTCTCAACCATAAACGA…	0	0	0	0	0	0	0	0	0	0	0	0	0	0	0	0	0	0	103	0	0	0	0	0	0	0	0	0	0	0	k:Eukaryota	d:Archaeplastida	p:Chlorophyta	c:Ulvophyceae	o:Ulvales-relatives	f:Ulvales-relatives_X	g:Phaeophila	s:Phaeophila_dendroides
asv414	TGAACCTTGGGTCTGGCTGGCCGGTCCGCCTCACCGCGAGTACTGGTCCGGCTGGACCTTTCCTTCTGGGGAACCTCATGGCCTTCACTGGCTGTGGGGGGAACCAGGACTTTTACTGTGAAAAAATTAGAGTGTTCAAAGCAGGCCTTTGCTCGAATACATTAGCATGGAATAATAGAATAGGACGTGCGGTTCTATTTTGTTGGTTTCTAGGACCGCCGTAATGATTAATAGGGATAGTCGGGGGCGTCAGTATTCAGCTGTCAGAGGTGAAATTCTTGGATTTGCTGAAGACTAACTACTGCGAAAGCATTCGCCAAGGATGTTTTCATTAATCAGGGAACGAAAGTTAGGGGATCGAAGACGATCAGATACCGTCGTAGTCTTAACCATAAACTA…	0	0	0	0	0	0	0	0	0	0	0	0	0	0	0	0	0	0	103	0	0	0	0	0	0	0	0	0	0	0	k:Eukaryota	d:Opisthokonta	p:Fungi	c:Ascomycota	o:Pezizomycotina	f:Eurotiomycetes	g:Eurotiomycetes_X	s:Eurotiomycetes_X_sp.
asv415	TGGATCTAGGATTAGGGCTACGGTCGTTCAACTGGACGCACTGTATGCCCGACTCCTTTTCTCTAGTATTCGATTGTTGCTCTTAAATGAGTGACTTTAGTTGCTGGAACTTTTACCTTGAAAAAATTGAAGTGCTCAAAGCAGGTTTTGCCTGAACATTGCTGCATGGGATAATAGAATAGGATTTTGGTCCTATTTCTGTTGGTTTTCGGGACACGAAATAATGATTAATAGGGACAGACGGGGGCATTCGTATTGCTGCGTTAGAGGTGAAATTCTTGGATCGCAGCAAGACGAACTACTGCGAAAGCATTTGCCAAGAATGTTTTCATTAATCAAGAACGAAAGTTAGAGGTTCGAAGGCGATCAGATACCGCCCTAGTTCTAACCGTAAACGAT…	0	0	20	66	16	0	0	0	0	0	0	0	0	0	0	0	0	0	0	0	0	0	0	0	0	0	0	0	0	0	k:Eukaryota	d:Opisthokonta	p:Metazoa	c:Nematoda	o:Enoplea	f:Enoplea_X	g:Oncholaimus	s:Oncholaimus_sp.
asv416	TGGATTTCGGGGCGGCCTGTCTGGTCCGTCGCGAGACGAGTACTGGTCAGCCGCCCTTCCTCTCGAAAGCCCCGACTGCTCTTAACTGCAGTGGTCGGGTAGTTCGGGACGTTTACTTTGAAAAAATTAGAGTGTTCAAGGCAGGCTCTGGCCTGAATACATTAGCATGGAATAATGGAAGAGGACCTCGGTCCTATTTTGTTGGTTTCTGGGGCCGAAGTAATGATTAAGAGGGACAGTTGGGGGCATTCGTATTTAATTGTCAGAGGTGAAATTCTCGGATTTATGAAAGACGAACAACTGCGAAAGCATTTGCCAAGGATGTTTTCATTAATCAAGAACGAAAGTTAGGGGTTCGAAGACGATCAGATACCGTCGTAGTCCTAACCATAAACTATG…	0	0	0	0	0	0	0	0	0	0	0	0	0	0	7	12	0	58	8	17	0	0	0	0	0	0	0	0	0	0	k:Eukaryota	d:Opisthokonta	p:Metazoa	c:Porifera	o:Porifera_X	f:Demospongiae	g:Chondropsis	s:Chondropsis_sp.
asv417	TGGACCTTGGGATGGGTCCACTTGTCGGCCTCACGGCGTGCACTAGTGGGCTCGTCCCTTCTGCCGGCGATGCGCTCCTGGTCTTAACTGACCGGGTCGTGCCTCCGGTGCTGTTACTTTGAAGAAATTAGAGTGCTCAAAGCAAGCCTACGCTCTGAATACATTAGCATGGGATAACATCATAGGATTTCGGTCCTATTCTGTTGGCCTTCGGGATCGGAGTAATGATTAATAGGGACAGTCGGGGGCATTCGTATTTCATAGTCAGAGGTGAAATTCTTGGATTTATGAAAGACGAACAACTGCGAAAGCATTTGCCAAGGATGTTTTCATTAATCAAGAACGAAAGTTGGGGGCTCGAAGACGATCAGATACCGTCCTAGTCTCAACCATAAACGA…	0	0	0	69	5	0	0	0	0	0	0	0	0	0	0	0	0	0	27	0	0	0	0	0	0	0	0	0	0	0	k:Eukaryota	d:Archaeplastida	p:Streptophyta	c:Embryophyceae	o:Embryophyceae_X	f:Embryophyceae_XX	NA	NA
asv418	TGGATTTCAAGGTGCACTTCCTTTAACAAGGTTAGTCATCTACGGTCTCCGGACTGTTACTGTGAGAAAATTAGAGTGTTTAAAGCAGGCTATTGCAGGAATATATTAGCATGGAATAACGAATGTGCTTACAATTTGGTTAATTGTAGGTTACGATTAATAGGGACAGTTGGGGGCATTAGTATTTAATTGTCAGAGGTGAAATTCTTGGATTTGTTAAAGACTAACGTATGCGAAAGCATTTGCCAAAGATGTTTTCATTAATCAAGAACGAAAGATAGGGGATCAAAGACGATCAGATACCGTCGTAGTCCTATCTATAAACTATGCCGACTAGGGATTGGAGCAATCAGTATTGTTTCAGTACCTTATGAGAAATCAAAGTCTTTGGGTTCTGGG…	0	0	0	0	0	0	0	0	0	0	0	0	22	68	0	0	0	0	0	11	0	0	0	0	0	0	0	0	0	0	k:Eukaryota	d:Alveolata	p:Ciliophora	c:Litostomatea	o:Haptoria_5	f:Pleurostomatida	g:Pleurostomatida_X	s:Pleurostomatida_X_sp.
asv419	CGGACGTTGGCGGGCGTCGCATGTCAGCCGAAAGGTTGATGTTGAGGCGGCCGCCTTTGTGGAGGGGGGCTTTGTGGTGCTTCATTGTCATCGCAGAGTCGCTGCCACCGTTTACTGTGAAAAAATTAGAGTGTTCAAAGCGGGCGTTTGCCATGAATACATTAGCATGGAATAATAGAATAGGACCTGGTCCTGTTTTGTTGGTTTGTGAGTATCAGGTAATGATTAAGAGGGACGGTTGGGGGCATTTGTATTCCGACGTTAGAGGTGAAATTCTTGGATCGTCGGAAGACAAACAGCTGCGAAAGCGTCTGCCAAGGACGTTTTCATTGATCAAGAACGAAAGTAAGGGGATCGAAGACGATCAGATACCGTCGTAGTCTTTACCATAAACTATGA…	0	0	0	0	0	0	0	0	0	0	0	0	0	0	0	0	0	0	0	0	0	0	0	0	0	40	61	0	0	0	k:Eukaryota	d:Archaeplastida	p:Rhodophyta	c:Florideophyceae	o:Ceramiales	f:Ceramiaceae	g:Ceramium	s:Ceramium_tenerrimum
asv420	TGAAACTTGGGTCTGGCTGGCAGGTCCGCCTCACCGCGTGTACTTGTCCGGCCGGGCCTTCCTTCTGGAGAACCTCATGCCCTTCACTGGGCGTGTTGGGGACCAGGACTTTTACTTTGAAAAAATTAGAGTGTTCAAAGCAGGCCTTTGCTCGAATACGTTAGCATGGAATAATAGAATAGGACGTGCGGTCCTATTTTGTTGGTTTCTAGGACCGCCGTAATGATTAATAGGGACAGTCGGGGGCATCAGTATTCAATTGTCAGAGGTGAAATTCTTGGATTTATTGAAGACTAACTACTGCGAAAGCATTTGCCAAGGATGTTTTCATTAATCAGTGAACGAAAGTTAGGGGATCGAAGACGATCAGATACCGTCGTAGTCTTAACCGTAAACTAT…	0	0	0	0	0	0	0	0	0	0	0	0	0	0	0	0	0	0	100	0	0	0	0	0	0	0	0	0	0	0	k:Eukaryota	d:Opisthokonta	p:Fungi	c:Ascomycota	o:Pezizomycotina	f:Dothideomycetes	g:Dothideomycetes_X	s:Dothideomycetes_X_sp.
asv421	TGAACCTTGGGTCTGGCTGGCAGGTCCGCCTCACCGCGTGTACTTGTCCGGCCGGGCCTTCCTTCTGGAGAACCTCATGCCCTTCACTGGGCGTGTTGGGGACCAGGACTTTTACTTTGAAAAAATTAGAGTGTTCAAAGCAGGCCTTTGCTCGAATACGTTAGCATGGAATAATAGAATAGGACGTGCGGTCCTATTTTGTTGGTTTCTAGGACCGCCGTAATGATTAATAGGGACAGTCGGGGGCATCAGTATTCAATTGTCAGAGGTGAAATTCTTGGATTTATTGAAGACTAACTACTGCGAAAGCATTTGCCAAGGATGTTTTCATTAATCAGTGAACGAAAGTTAGGGGATCGAAGACGATCAGATACCGTCGTAGTCTTAACCGTAAACTAT…	0	0	0	0	0	0	0	0	0	0	0	0	0	0	0	0	0	0	88	0	0	0	0	0	0	0	0	0	0	12	k:Eukaryota	d:Opisthokonta	p:Fungi	c:Ascomycota	o:Pezizomycotina	f:Dothideomycetes	g:Dothideomycetes_X	s:Dothideomycetes_X_sp.
asv422	CGTAATCACCATTAGCCCAAGCGATTCGGATATTATCTGAGCTCGTTGATGGGTGGAGAGGGGGCAAAGCCCCTTCTCTACATTACCTTGAGTAAAGCCTTTACTTTCACAAAGTGGTACAGACAGGAAAACTTCCTCGTCACTACGTTAAGCATGGTATAATACCCAAACACTGGAGTATGGTTAAACCCAGATCCCGGAGTTTTTAATAGGGACAGTCGGGGGCACTAGTATTGGTTGGCGAGAGGTGAAATTCTTAGACCCTTCCAAGACTAACTATTGCGAAAGCATCTGCCAAGGATGTTTTCATTGATCAAGAGCGAAAGTGTGGGGATCGAAGACGATCAGATACCGTCGTAGTCCACACTGTAAATGTTGCCAGCCAGGGTTTGGGATGAG…	0	0	0	0	0	0	0	0	0	0	0	0	0	0	0	0	0	0	0	0	0	0	0	0	0	0	0	0	55	45	NA	NA	NA	NA	NA	NA	NA	NA
asv423	TGGAGTTCTGCCAGGTGACGCTCGTCCGCCCAAGTGGTGTGTACAGGGCGTGCATCTGGCCCTTTCAAGGGGAACGTGTCTGCACTTTATTGTGTGGTGCGAGATCCTTGACTTTTACTTTGAGGAAATCAGAGTGTTCCAAGCAGGCTCTCGTCGTGTATAGCTCAGCATGGAATAATAGCATTGGACTTCGTTTCTAAGCTGTTGGTTGCAAGAAGCGAGGTAATGATGAAGAGGGATAGTTGGGGGCATTCGTATTTAACTGTCAGAGGTGAAATTCTTGGATTTGTTAAAGACGGACTACTGCGAAAGCATCTGCCATGGATGTTTTCATTGATCAAGAACGAAAGTTAGGGGATCGAAGACGATCAGATACCGTCCTAGTCTTAACTATAAACC…	0	0	0	0	0	0	0	0	0	0	0	0	26	0	11	27	0	35	0	0	0	0	0	0	0	0	0	0	0	0	k:Eukaryota	d:Alveolata	p:Dinoflagellata	c:Syndiniales	o:Dino-Group-I	f:Dino-Group-I-Clade-1	g:Dino-Group-I-Clade-1_X	s:Dino-Group-I-Clade-1_X_sp.
asv424	CGGACGTTGGCTTCGGATGTATTGTTTGGCGTAAAAACCACTTTACTTCTTTAGCCTTTGTGGAGGGGGCTTCGAGGCTCTTAATTGAACCTTTTGTAAGTTCCGCCACCGTTTACTGTGAAAAAATTAGAGTGTTCAAAGCGGGCGTTTGCCATGAATACATTAGCATGGAATAATAGAATAGGACCTGGTCCTGTTTTGTTGGTTTGTGAGTATCAGGTAATGAACAATAGGGACGGTTGGGGGCATTTGTATTCCGGCGTTAGAGGTGAAATTCTTGGATCGCCGGAAGACAAACAGCTGCGAAAGCGTCTGCCAAGGACGTTTTCATTGATCAAGAACGAAAGTAAGGGGATCGAAGACGATCAGATACCGTCGTAGTCTTTACCATAAACAATG…	0	0	0	0	0	0	0	0	0	0	0	0	0	0	0	0	0	0	0	0	0	0	0	0	0	0	0	0	99	0	k:Eukaryota	d:Archaeplastida	p:Rhodophyta	c:Florideophyceae	o:Ceramiales	f:Ceramiaceae	g:Centroceras	NA
asv425	CGTAATCACCATCATCCCAAGCGATTTGGATATTATCTGAGCTCGTTGATGGGTGGAGAGGGGGCAAAGTCCCTTCTCTACATTACCTTGAGTAAAGCCTTTACTTTCACAAAGTGGTAGAGACAGGAAAACTTCCTCGTCACTACGTTAAGCATGGTATAATACCCAAACACTGGAGTATGGTTAAACCCAGATCCCGGAGTTATTAATAGGGACAGTCGGGGGCACTAGTATTGGTTGGCGAGAGGTGAAATGCTTAGACCCTTCCAAGACTAACTTTTGCGAAGGCATCTGCCAAGGATGTTTTCATTGATCAAGAGCGAAAGTGTGGGGATCGAAGACGATCAGATACCGTCGTAGTCCACACTGTAAATGTTGCCAGCCTGGGTTTGGGACGAG…	0	0	0	0	0	0	0	0	0	0	0	0	0	0	0	0	0	0	0	0	0	0	0	0	0	0	0	0	64	35	NA	NA	NA	NA	NA	NA	NA	NA
asv426	TGGATTTTGGGTTTGGTAAAATCGGTCTGCGTTATGTAGTACTGACTTGCCTGCCCTTCTTCTCGAGGCCTATGGGTGCACTTAACCGTGTGTTCATAGTATTCGGGACTTTTACCGTGAGAAAATTAGAGTGTTCAAAGCAGGCTTTTGCTTGAATATTGCAGCATGGAATAATGGAATAGGATCATGATCTTATTTTGTTGGTTTCTAAGATCAAGATAATGATTAATAGGGATAGTTGGGGGCATTAATATTTAGTTGTCAGAGGTGAAATTCTTAGATTTACAAAAGATTAACTTCTGCGAAAGCATTTGCCAAGGATGTTTTCGTTAATCAAGAACGAAAGTTGAGGGATCGAAGACGATCAGATACCGTCGTAGTCTTAACCATAAACTATGC…	0	0	0	0	0	22	0	76	0	0	0	0	0	0	0	0	0	0	0	0	0	0	0	0	0	0	0	0	0	0	k:Eukaryota	d:Opisthokonta	p:Mesomycetozoa	c:Ichthyosporea	o:Ichthyosphonida	f:Abeoformidae_Group_MAIP_1	g:Abeoformidae_Group_MAIP_1_X	s:Abeoformidae_Group_MAIP_1_X_sp.
asv427	TGGACTTCTGCTTCAGCTGGCTCGTCCATCTTCTGGATGCGCATTGGCCAGGGGGGGGGCAGTTGGAAAGAGCATTTCTGCACTTGGCTGTGTGGTGTGGTCTGCCCATTTGTACTTTGAGGAAAAAAAGAGTGTTCCAGACAGGTAATGGCCATGGATTGATGAGCATGGAATATGCTTACGGGTGTGAGTTTTTGGTCGGTTTTCAAGACATGAGCAATGATGAAGAGGGATTGACGGGGGCGCTTGCATTCTGCAGTCAGAGGTGAAATTCTTGGATATTCAGACGACACACAATTGCGAAGGCATTTGTCAACCATGTCTTCATTTATTAGGAACGAAAGGTAGGGGGTCAAAAACGATCAGATACCGTCGTAGTCTTAACCATAAACTATGCCA…	0	0	0	0	0	0	98	0	0	0	0	0	0	0	0	0	0	0	0	0	0	0	0	0	0	0	0	0	0	0	NA	NA	NA	NA	NA	NA	NA	NA
asv428	TGGACTTCTGCTTTAGATGGCCGGTCCGCCCTCTGGGTGAGCATCTGGCTTGTCTTGGGCATCTTCATGGGGAACGAAACTGCACTTGACTGTGTGGGTCGGTAGCCATGATTTTACTTTGAGGAAATCAGAGTGTTTCAAGCAAGCATGCGCCTTGAATACATTAGCATGGAATATTTTTATAGGGCCGTTGTTCTATTTTGTTGGTTTCTAGAATAATGGTAATGGTTGACAGGGATAGTTGGGGGTATTTGTATTTAACTGTCAGAGGTGAAATTCTTGGATTTGTTAAAGACACACTACTGCGAAAGCATTTGCCAAGGATGTTTTCATTGATCAAGAACGAAAGTTAGGGGATCGAAGACGATCAGATACCGTCCTAGTCTTAACCATAAACCA…	0	0	0	0	0	0	44	0	0	0	0	0	0	0	15	0	0	0	0	0	26	0	0	0	0	0	13	0	0	0	k:Eukaryota	d:Alveolata	p:Dinoflagellata	c:Dinophyceae	o:Gonyaulacales	f:Gonyaulacaceae	g:Lingulodinium	s:Lingulodinium_polyedra
asv429	TGGATTTGTGGATGACATCGAGGTCCACATTATTGTTGGTACTATCGAGGTCGTCCATCCTTGGGTGGAATCTGTGTGGCATTAGGTTGTCGTGCAGGGGATGCCCATCGTTTACTGTGAAAAAATTAGAGTGTTCAAAGCAGGCTTATGCCGCTGAATATATTAGCATGGAATAATAAGATAGGACCTTGGTGCTATTTTGTTGGTTTGCGCACCTTTGTAATGATTAATAGGGACAGTTGGGGGTATTCGTATTCCATTGTCAGAGGTGAAATTCTTGGATTTCTGGAAGACGAACTACTGCGAAAGCATTTACCAAGGATGTTTTCATTAATCAAGAACGAAAGTTAGGGGATCGAAGATGATTAGATACCATCGTAGTCTTAACCATAAACTATG…	0	0	0	0	0	0	0	0	0	0	0	0	11	12	13	15	0	0	20	17	10	0	0	0	0	0	0	0	0	0	k:Eukaryota	d:Stramenopiles	p:Ochrophyta	c:Bacillariophyta	o:Bacillariophyta_X	f:Raphid-pennate	g:Amphora	NA
asv430	TTGAAATCTGGCAAGGGTGACCTGTCTGCCCTCTGGGTGTGTATTCGGTTTTGCCTTGGCATTTACCTTAATAAAACAACTGCACTTGATTGTGTGGTGTTGAATGCAGGGTTTTTACTTTGAGGAAATCAGAGTGCTTCCAGCAGGTGTGCGCCTTGAATACATTAGCATGGAATATCACTTTACGGCTTTGATTGTTTCTTGTTGGCTTTTAGAATTGAAGCAATGATAAATAGGGATAGCTGGGGGCACTTGTATTTAATTGTCAGAGGTGAAATTCTTGGATTTGTGAAAGACAAACCACTGCGAAAGCATTTGCCAAACATGTTTTCATTGATCAAGAACGAAAGTTAGGGGATCGAAGACGATCAGATACCGTCCTAGTCTTAACCATAAACT…	0	0	0	0	0	0	0	0	0	0	0	0	0	0	15	83	0	0	0	0	0	0	0	0	0	0	0	0	0	0	k:Eukaryota	d:Alveolata	p:Dinoflagellata	c:Dinophyceae	NA	NA	NA	NA
asv431	TGGACTTCTGCTTTGGTTGGCTGGTCTACCCATTGGGTAAGTATCTGGCATGGCTGAAGCATGTGTTGCAAATATACTATTGCACTTGACTGTGTGGTGTGTTATTTATCGCTTTTACTTTAAGAAAAACAGAGTGTTCCACGCAGGCGGATGTCTTGAATATGTGAGCATGGAATAATGAATCAAGGCTTTGGTTTGTTGTTGGTTCAAAACCTTGGGTAATGATGAATAGGGATAGTTGGGGGCACTTGTATTTAATTGTCAGAGGTGAAATTCTTGGATTTGTTAAAGACAAACCATTGCGAAAGCATTTGCCAAAAATGTTTTCATTGATCAAGAACGAAAGTTAGGGAATCGAAGACGATCAGATACCGTCCTAGTCTTAACCATAAAGCATGC…	0	0	0	0	0	0	0	0	0	0	0	0	0	0	0	0	0	0	0	0	16	30	0	0	17	0	0	35	0	0	k:Eukaryota	d:Alveolata	p:Dinoflagellata	c:Dinophyceae	o:Gonyaulacales	f:Pyrophacaceae	g:Fragilidium	s:Fragilidium_sp.
asv432	TGGATTTCTGCCGAGGACAACCGGTCCGCCCTCCGGGTGAGTATCTGGCTTGGCCTGGGCATCTTCTTGGAGAACGTCGCTGCACTTGACTGTGTGGCACGGTATCCAGGACTTTTACTTTGAGGAAATTAGAGTGTTTCAAGCAGGCACACGCCTTGAATACATTAGCATGGAATAATAAGGTAGGACCTTGGTTCTATTTTGTTGGTTTCTAGAGCTGAGGTAATGGTTAATAGGGATAGTTGGGGGCATTCGTATTTAACTGTCAGAGGTGAAATTCTTGGATTTGTTAAAGACGGACTACTGCGAAAGCATTTGCCAAGGATGTTTTCATTGATCAAGAACGAAAGTTAGGGGATCGAAGACGATCAGATACCGTCCTAGTCTTAACCATAAACT…	0	0	97	0	0	0	0	0	0	0	0	0	0	0	0	0	0	0	0	0	0	0	0	0	0	0	0	0	0	0	k:Eukaryota	d:Alveolata	p:Dinoflagellata	c:Dinophyceae	o:Peridiniales	f:Thoracosphaeraceae	g:Posoniella	s:Posoniella_tricarinelloides
asv433	GCATAACGACACTCTTTCCCTACACGACGCTCTTCCGATCTGCAGTTAAAAAGCTCGTAGTTGGATTTCTGCTGAGGACGACCGGTCCGCCCTCTGGGTGAGCATCTGGTTATGCCTGAGCATTTACTTGGAAAACACAACTGCACTTGACTGTGTGGGGTGGTATCCAAGGCTTTTACTTTGAGGAAATCAGAGTGCTTCCAGCAGGCACATGCCTTTGGGTTCCGGGGGGAGTATGGTCGCAAGGCTGAAACTTAAAAGATCGGAAGAGCACACGTCTGAACTCCAGTCACGAACGTGAATCTCGTATGCCGTCTTCTGCTTGAAAAAA	0	0	0	0	0	97	0	0	0	0	0	0	0	0	0	0	0	0	0	0	0	0	0	0	0	0	0	0	0	0	k:Eukaryota	d:Alveolata	p:Dinoflagellata	c:Dinophyceae	NA	NA	NA	NA
asv434	TGAAGTTCAGCAGAAGATCCAGTTCTGATTGTCATTCGTGCAGTCTGTCTGGAACTTTCGCTGTGAGGTGTGTTGATGTCCTTCACTGGGCAATCCAATTCACCCATTTTACTTTGAGAAACATAGGGTGTTCCAAGCATGTTAATGGCATGTATATTCCAGCATGGAATAAATGGCTTAGACTATTTGTTAAGGACTAACTACTGCGAAAGCATTTGCCAAGGATGTCTCCATTAATCAAGAACGAAAGTTAGGGGATCGAAGACGATCAGATACCGTCGTAGTCTTAACCATAAACCATGCCAACTAGAGATTAGTGGTCGTCACTGTTACGACACCTTTTGGATCTTTCGAGAAATCAAAGTTTTTGGGTTCTGGGGGGAGTATGGT	0	0	0	0	0	0	30	0	0	0	0	0	0	0	0	0	0	0	0	0	0	0	0	0	0	0	0	0	30	37	k:Eukaryota	NA	NA	NA	NA	NA	NA	NA
asv435	TGAATTTCTAGGCATGATACGTTGACCTCAAATCGCGTTATTATGTCTATCCGACACCGAACTATAATGGATATTAAGTTATTCTTATAGGGAACTGTCATTTTACTTTGAAAAAATTAGAGTGTTTCAGGCAGGCAATTGCCCGAATATCTTAGCATGGAATAATGGAATAGGACTTTGGTTCATTTTATTGGTTATTGAATCAGAGTAATGATTAATAGGGACAGTTGGGGGCATTAGTATTTAATTGTCAGAGGTGAAATTCGTAGATTTATTAAAGACTAACTTATGCGAAAGCATTTGCCAAGGATGTTTTCATTAATCAAGAACGAAAGTTAGGGGATCAAAGACGATCAGATACCGTCCTAGTCTTAACTATAAACTATACCGACTCAGGAT…	0	0	0	0	0	0	0	9	0	0	0	0	0	0	0	0	0	0	0	0	0	0	0	0	17	21	0	50	0	0	k:Eukaryota	d:Alveolata	p:Ciliophora	c:Oligohymenophorea	o:Apostomatia	f:Apostomatia_X	g:Apostomatia_XX	s:Apostomatia_XX_sp.
asv436	TGGAATTCTGCTGAAGATATCCGGTCTGCCCTCTGGGTGAGCATTTGGCATTGCTTCAGCATCAGCTTGGAATCACTGCTGCACTTGACTGTGTGGTGTGGGGTCTAAGGACTTTACTTTGAGGAAATCAGAGCGTTCCCACCAGGCCAATGCCTTGAATACACTAGCATGGAATAATGTGATAAGGCCTTGTCTTTATCTTGTTGGTTTTAGAGATGAGGTGATGATAGGTAGGAATAGTTGGGGGCATTTGTATTCAACTGTCAGAGGTGAAATTCTTGGATTTGTTAAGGACACACATGTGCGAAAGCATTTGCCATGGATGTTTTCTTTGATCAAGAACGAAAGTTAGGGGATCGAAGACGATCAGATACCGTCCTAGTCTTAACCATAAACTAT…	0	0	0	0	0	0	0	0	0	0	0	0	0	0	0	97	0	0	0	0	0	0	0	0	0	0	0	0	0	0	k:Eukaryota	d:Alveolata	p:Dinoflagellata	c:Dinophyceae	o:Dinophyceae_X	f:Dinophyceae_XX	NA	NA
asv437	CGATTGCACAATTGGACAATACAATCCTAACGGAGCGTGGCGTCTAGTCCAACCGCATGTCAGGTTCGGAGGGTCGAGATGTGCATTCATCTCTGACCGGTTACCTTGAGTAAATCAAAGTTCTCCAACCAGATCTTGGGATCTTGAATGATAAAGCATGGGATAATTCATATTGCTGTCAATGAATTGGTTACGCTTGTATCCAAGTCATGCCGTGATTAATAGAGGTGGTTTGGGGGCATTGGTATTGAATGGCGAGAGGTGAAATTCTTAGACCCATTCAAGACCGACTACTGCGAAAGCATTTGCCCAGGACACTCTCATTGATCAAGAGCGAAGGTGAGGGGATCGAAGACGATCAGATACCGTCGTAGTCCTTACCGTAAATTCTGCCGACTA…	0	0	0	0	0	0	0	0	0	0	0	0	0	0	0	97	0	0	0	0	0	0	0	0	0	0	0	0	0	0	NA	NA	NA	NA	NA	NA	NA	NA
asv438	TGAATTTCTGTCAGGAGCGACCGGGCCTTTGGATGAACTTCCATTGTTTTTGCTCTGTTTGTCGTCTCTAGACATCCTGGAATACATTTTATGTATTCCTCTTTTACTGTTAGCAAAATAGAGTGTTCCAAGCAAAGCGTAGTTTTGAATACATTAGAATGGAATAATAAGATAGGACTTTGGTGCTATTTTGTTGGTTTGCACACCAAGGTAATGATTAATAGGGACAGTTGGGGGTATTCGTATTTAATTGTCAGAGGTGAAATTCTTGGATTTATGAAAGACGAACTACTGCGAAAGCATTTACCAAGGATGTTTTCATTAATCAAGAACGAAAGTTAGGGGATCGAAGATGATTAGATACCATCGTAGTCTTAACCGTAAACTATGCCGACTTGC…	0	0	36	0	16	25	19	0	0	0	0	0	0	0	0	0	0	0	0	0	0	0	0	0	0	0	0	0	0	0	k:Eukaryota	d:Stramenopiles	p:Sagenista	c:Labyrinthulomycetes	o:Thraustochytrida	f:Thraustochytriaceae	g:Thraustochytriaceae_HK10	s:Thraustochytriaceae_HK10_sp.
asv439	TGTTGTCCAACTGTACGTCGAACTTCGCAAGAAGTACGTCTCAACAGTTTAGCGGAACTCAAATTCCGCCAAAACCTTGAGGAAAGATTAGTGTTCCAAGCAGTTCCACTTTGTCCTCCCCAGCATGGTATATAACCAATCCGAAGAAGATCATTGCCAAGTCTTCATCACACTAAATAGAAATTCAAGGGGGTATACGTATTTTAATGTCAGAGGTGAAATTCCTGGATTATTAAAAGACGAACAATTGCGAAAGCATTCACCAAGCGACTTTTCTTTGATCAAGAACGAAAGTTAGGGGATTGAAGACGATCAGATACCGTCGTAATCCTGACCGTAAACTATGCCAACTTGTCGCAGGTAGATCCTCCGTCAGATCTATCGTCGGCTTTTGAGAAA…	0	0	0	82	0	0	0	0	0	0	0	0	0	0	0	0	0	0	14	0	0	0	0	0	0	0	0	0	0	0	k:Eukaryota	d:Alveolata	p:Apicomplexa	c:Gregarinomorphea	o:Gregarinomorphea_X	f:Gregarinomorphea_XX	g:Selenidium1	NA
asv440	TGGATTTCTGTCAAGTACAACTGGTCCGCCCTCCGGGTGAGCACATAGTTTGGTCTTGGCATCTTGCTGGAAACTGTTGCTGCACTTGGCTGTGTGGCGCAGTGTCCAGCACTTTCACTTTGAGGAAATTGGAGTGTTTCAAGCAGGCAATGCCTTTGAACACAGTAGCATGGAATAATTAGATTGGGCTTTTGCTCCAATTTGTCGGTTTCTGGAGCTGAGGTGAGAATTAATGGGGATTGTTGGGGGCATCCGAATTTAGCCGTCAGAGGTGAAATTCTTGGATCTGCTAAAGACGGACAACTGCGAAAGCGTTTGCCCAGGATGTTTTCATTGATCAAGAACGAAAGTTAGGGGATCGAAGACGATCAGATACCGTCCTAGTCTTAACCATAAACT…	0	0	0	0	0	0	31	0	0	0	0	0	0	0	0	0	0	9	0	0	30	26	0	0	0	0	0	0	0	0	k:Eukaryota	d:Alveolata	p:Dinoflagellata	c:Dinophyceae	o:Gymnodiniales	f:Gymnodiniaceae	g:Amphidinium	NA
asv441	TGAATTTCTGATCGATTGGTGAACCTCCGGGCGAGCCAGACGATCATCCACCCTGAAAGCTCGTACGCCTTAAAAGCTGCGTGTCGAAGGGGTATTTTACTTTGAAGAAATTAGAGTGTTCCAAGCAAGCTCATGCTTGAATATTACAGCATGGAATAATGGAATAGGACTATCCATTGGTTGGATTAGTAATGATTAACAGGAACAGTTGGGGACATCCGTATTAAGTGGTTTTTAGCGGTAAAATGTGTTGACCCACTTAGGACGCACTAATGCGAAGGCATTTGTCAAGAATGTTTTCATTAATCAAGAACTAAAGAAAGGGGAGCTAAGGTGATTAGATACCGCTGTAATCCTTTCCGTAAACCATGCCAACTGAAGGATTGGAAGAGAATTGAT…	0	0	0	0	0	0	0	0	0	0	0	0	0	60	0	0	0	24	0	12	0	0	0	0	0	0	0	0	0	0	k:Eukaryota	d:Alveolata	p:Ciliophora	c:Phyllopharyngea	o:Cyrtophoria_7	f:Hartmannulidae	NA	NA
asv442	TGAACTTCTGTACCCTCTCAGTTGTGGCTCCGGTCAGGCTGTCGAGTGTGCATCCGCTTGCAAACCCTTGTCGGCCTTAACTGGTCGCTTGGGGGAGTAAGCCCTTTACTTTGAAAAAATTAGAGTGTTTCAGGCAGGCTTTGGCTCGAATACATTAGCATGGAATAATGGAATAGGACTTTTGTCCATTTTGTTGGTTATTGGACTGAAGTAATGATTAACAGGGACAGTTGGGGGCATTAGTATTTAATTGTCAGAGGTGAAATTCTTGGATTTATTAAAGACTAACTTATGCGAAAGCATTTGCCAAGGATGTTTTCATTAATCAAGAACGAAAGTTAGGGGATCAAAGACGATCAGATACCGTCCTAGTCTTAACTATAAACTATACCGACTCGG…	0	0	0	0	0	0	0	0	0	0	0	0	0	12	0	0	0	25	0	57	0	0	0	0	0	0	0	0	0	0	k:Eukaryota	d:Alveolata	p:Ciliophora	c:Oligohymenophorea	o:Scuticociliatia_1	f:Philasterida	NA	NA
asv443	TGAATTTCTGCCGTGAGGTTTTGTTGCAGCTTTTTGGGTTGCGTCAAATGTTTTTCGGTACAATGCTTGTAAGATTCATCTATCGGATGTTCTTTAAAAGCGTCTTACTTTGAGTAAATTAGAGTGTTTCAAGCAAGCGTATGCTATGAATACTGCAGCATGGAATAATATTAAATAACTTTGGTTATTTTTTGTTGGTTTATATAACTAGAGTAATGATTAAGAGGAGCAGCTGGGGGCATCCGTATTCAACAGTCAGAGGTGAAATTCTTAGATTTGTTGAAGACGATCTAATGCGAAAGCATTTGCCAAAAATGTTTTCATTAGTCAAGAACGAAAGTTAGGGGATCGAAGACGATCAGATACCGTCGTAGTCCTAACCATAAACTATGCCAACTA…	0	0	46	0	10	0	0	10	0	0	0	0	0	0	5	0	0	0	0	0	0	0	0	0	6	11	5	0	0	0	k:Eukaryota	d:Alveolata	p:Apicomplexa	NA	NA	NA	NA	NA
asv444	TGGATTTCTGGGAGGGTGCCAATTGTCCGCTGAGGCGTGTGCAAGCAGCGCCCTTCCATCCTTCTGTTAACGTTTCTTGGTATTCAGTTACTGGTCACGGGCTCAGATATTTTACCTTGAGAAAATTAGAGTGTTTCAGGCAGGCTTGCGCCGGAATACATTAGCATGGAATAATAGAATAGGACTTTAGTCTCTTTTGTTGGTTTGAGGGACTGAAGTAATGATTAATAGGGATAGTTGGGGGCATTAGTATTTAATTGTCAGAGGTGGAATTCTCGGATTTGTTAAAGACTAACTTATGCGAAAGCATTTGCCAAGGATGTTTTCATTAATCAAGAACGAAAGTTAGGGGATCAAAGACGATCAGATACCGTCCTAGTCTTAACCATAAACTATGCC…	0	0	0	0	0	0	0	0	0	0	0	0	43	50	0	0	0	0	0	0	0	0	0	0	0	0	0	0	0	0	k:Eukaryota	d:Alveolata	p:Ciliophora	c:Spirotrichea	o:Hypotrichia	NA	NA	NA
asv445	TGAAATTCTGGGGGGTGGCTTGTCCTTAGGGGCCGGCCGCCACCTCATCCGCGCGGGAAGCCATTACAGTTTATCTTAGTGGTGGAAGCGTGTTTTACTTTGAAGAAATTAGAGTGTTCCAGGCAGGCTTTGCTTGAATACATCAGCATGGAATAATGGAATAGGACAGGTCAATTTGATTGGTTATTTGACTTGTAATGATTAACAGGGACAGTTGGGGGCGTTTGTATTCAATAGTCAGAGGTGAAATTCTTGGATTTGTTGAAGACAAACTAATGCGAAAGCATTCGCCAAGGATGTTTTCATTAATCAAGAACGAAAGTTAGGGGATCAAAGACGATTAGATACCGTCGTAGTCCTAACCATAAACTATACCGACTAGGGATTGGCAAGGGGATT…	0	0	0	0	0	0	0	0	0	0	0	0	38	55	0	0	0	0	0	0	0	0	0	0	0	0	0	0	0	0	k:Eukaryota	d:Alveolata	p:Ciliophora	c:Phyllopharyngea	o:Cyrtophoria_8	f:Dysteriidae	g:Trochilia	s:Trochilia_sp.
asv446	TGGATTATTTGCACTATGTGACGTTGCAGACCTTCCGGTCGGGCGTTTTACGTGTGCATTTGCCTCATCCTTTCGGGGTTCGAGGCCTTTTACTTTGAGAAAATTAGAGTGTTCCAAGCAGGTCAATCCTTGAATATTGCAGCATGGAATAATAATCTAGACTCCTAATCAGCTTATTGGTGCGAGATTAGGAGTAATTTTTAACAGGAACGGTTGGGGGCATTCGAATTTGACTGTCAGAGGTGAAATTCTTAGATTAGTTGAAGGCGAGCAACTGCGAAAGCATTTGTCAAACATGTTTCCATTAATCAAGAACGAAAGTTAGGGGATCGAAGACGATCAGATACCGTCGTAGTCTTAACCATAAACTATGCCGACTAGAAAATTGGAGGTCGTCTG…	0	0	0	0	0	0	0	0	0	0	0	0	0	0	0	0	0	0	92	0	0	0	0	0	0	0	0	0	0	0	k:Eukaryota	d:Alveolata	p:Apicomplexa	c:Gregarinomorphea	o:Gregarinomorphea_X_GRE6	f:Gregarinomorphea_X_GRE6_X	g:Gregarinomorphea_X_GRE6_XX	s:Gregarinomorphea_X_GRE6_XX_sp.
asv447	TGAACTTCTGGCTCAGAATATTTCTTATGATCTAAATTCTGCAGTCATCCGCTTGATGGCTTGTTCGTGCTTCAAAACTCGGCAAGTTTAATTCAAGCACTTTACTTTGAAGAAATTAGAGTGTTTCAGGCAGGCTAGGCTTGTATACACCAGCATGGAATAATAGAAAAGGACTGCGTCCATTTGATTGGTTATTGGATTCAGTAATGATTAACAGGGACAGTTGGGGGCATTCGTATTCAGTAGTCAGAGGTGAAATTCTTGGATTTACTGAGGACGAACTAATGCGAAAGCATTTGCCAAGGATGTTTTCATTAATCAAGAACGAAAGTTAGGGGATCAAAGACGATTAGATACCGTCCTAGTCCTAACCATAAACTATGCCGACTAGGGATCGGT…	0	0	0	0	0	0	0	0	0	0	0	0	36	55	0	0	0	0	0	0	0	0	0	0	0	0	0	0	0	0	k:Eukaryota	NA	NA	NA	NA	NA	NA	NA
asv448	TGAAATTCTGGCTTAGGAAGGTCATAGACTGGAATAGGTCATCCGTAGTGGAACTAGGATTGGGCTTAATAACCCTGCCTAGGAAAGTTACATTTTACTGTGAACAAATTAGAGTGTTTCAAGCAGGCTTTCGCTTGTATACATCAGCATGGAATAATAGAATAGGACTATACTCATTTTATTGGTTATTGAGTAAAGTAATGATTAACAGAAGCAGTTGGGGGCATTCGTATTCTATAGTCAGAGGTAAAATTCTTAGATTTATAGAGGACGAACTAATGCGAAGGCATTTGCCAAGGATGTTTTCATTAATCAAGAACGAAAGTTAGGGAATCGAAGACGATTAGATACCGTCGTAGTCCTAACCGTAAACTATGCCAACTAGAGATTGGTAAGGAA…	0	0	0	0	0	0	0	0	0	0	0	0	27	20	0	25	0	0	0	19	0	0	0	0	0	0	0	0	0	0	k:Eukaryota	d:Alveolata	p:Ciliophora	c:Phyllopharyngea	NA	NA	NA	NA
asv449	TGGATTTCTGGATATGCGCTGATGTCGGCCGTGTGCTCGTGCAGATGCGCGTTTCCATCCTTCTGTTAACGTTTCTTGGTATTCATTTACTGGTTTCGGGCTCAGATATTTTACCTTGAGAAAATTAGAGTGTTTCAGGCAGGCTAGCGCCGGAATACATTAGCATGGAATAATAGAATAGGACTACGGTTCCTTTTGTTGGTTTGAGGGCCGAAGTAATGGTTAATAGGGATAGTTGGGGGCATTAGTATTTAATTGTCAGAGGTGAAATTCTTTGATTTGTTAAAGACTAACCTATGCGAAAGCATTTGCCAAGGATGTTTTCATTAATCAAGAACGAAAGTTAGGGGATCAAAGACGATCAGATACCGTCCTAGTCTTAACCATAAACTATGCCGA…	0	0	0	0	0	0	0	0	0	0	0	0	9	36	46	0	0	0	0	0	0	0	0	0	0	0	0	0	0	0	k:Eukaryota	d:Alveolata	p:Ciliophora	c:Spirotrichea	o:Euplotia	f:Gastrocirrhidae	g:Euplotidium	NA
asv450	TGAATTTCTGGAGGGCTGTCTTACCTAAGGGTTCGTACGGCCACTTCATCCGCGCCGGAAGGCACTACAGTATTACTTAGTGTTGGATGCGTGTTTTACTTTGAAGAAATTAGAGTGTTCCAGGCAGGCTTTGCTTGAATACATCAGCATGGAATAATGGAATAGGACAGGTCATTTTTATTGGTTATATGACTTGTAATGATTAACAGGGACAGTTGGGGGCGTTTGTATTCAATAGTCAGAGGTGAAATTCATGGATTTGTTGAAGACAAACTAATGCGAAAGCATTCGCCAAGGATGTTTTCATTAATCAAGAACGAAAGTTAGGGGATCAAAGACGATTAGATACCGTCGTAGTCCTAACCATAAACTATACCGACTAGGGATTGGCGCGGGGAG…	0	0	0	0	0	0	0	0	0	0	0	0	34	46	10	0	0	0	0	0	0	0	0	0	0	0	0	0	0	0	k:Eukaryota	d:Alveolata	p:Ciliophora	c:Phyllopharyngea	o:Cyrtophoria_8	f:Dysteriidae	g:Trochilia	s:Trochilia_sp.
asv451	TGGATTTCTGGTTTTTTATTTTTCCGACTCGAATGAGTATGAGAAGAATGAGAATGCCATATTTGTAAGGACCCTCTCTGCCATTAACTTGGTGGGGTTGTGAATTGCATCATTAACTGTGAAAAAATTAGAGTGTTCAAAGCAGGCATTTCGCCGTGAATACATCCGCATGGAATTATAAGATAGGATTTTGGTACTATTTTGTTGGTTTGCATACCAAAGTAATGATAAAGAGGGACAGTTGGGGGTACTCGTATCAAGTTGTCAGAGGTGAAATTCTTGGATTTACATGAGACGAACTACTGCGAAAGCATTTACCAAGGATGTTTTCATTGATCAAGAACGAAAGTTAGGGGATCGAAGATGATTAGATACCATCGTAGTCTTAACCATAAACTA…	0	0	15	0	0	0	0	0	0	0	0	0	0	0	29	0	0	0	19	26	0	0	0	0	0	0	0	0	0	0	k:Eukaryota	d:Stramenopiles	NA	NA	NA	NA	NA	NA
asv452	TGGATTTGTGGGTGGAGCGAGCGTCCCGACGCTCAGCGTGGGTGAGGTTCGTCTCCGTCCATCCTTGGGTGGAATCCGCGTGGCATTGAGTTGTCGTGCGGGGGATGCCCATCTTTTACTGTGAAAAAATTAGAGTGTTCAAAGCAGGCTTACGCCGTTGAATATATTAGCATGGAATAATGAGATAGGACCTGGGTACTATTTTGTTGGTTTGCGCACCGAGGTAATGATTAATAGGGACAGTTGGGGGTATTCGTATTCCATTGTCAGAGGTGAAATTCTTGGATTTCTGGAAGACGAACGACTGCGAAAGCATTTACCAAGGATGTTTTCATTAATCAAGAACGAAAGTTAGGGGATCGAAGATGATTAGATACCATCGTAGTCTTAACCATAAAC…	0	0	0	25	0	0	0	18	0	0	0	0	0	0	0	7	0	0	0	8	0	0	0	0	0	16	0	0	15	0	k:Eukaryota	d:Stramenopiles	p:Ochrophyta	c:Bacillariophyta	o:Bacillariophyta_X	f:Araphid-pennate	g:Nanofrustulum	s:Nanofrustulum_shiloi
asv453	TGAATTTCTGGAGGGCTGACAACACTTCTGTGGGGTCTGGCTACTTCATCCGCGTCGGAAGGCTCAGCGTCATTGTACCTGGGTTCAGAAGCGCGTTTTACTTTGAAGAAATTAGAGTGTTCCAGGCAAGCTTTGCTTGAATACATCAGCATGGAATAATGGAATAGGACAGGTCAATTTTATTGGTTATTTGACTTGTAATGATTAACAGGGACAGTTGGGGGCATTCGTATTCAATAGTCAGAGGTGAAATTCTTGGATTTGTTGAAGACGAACTAATGCGAAAGCATTTGCCAAGGATGTTTTCATTAATCAAGAACGAAAGTTAGGGGATCAAAGACGATTAGATACCGTCGTAGTCCTAACTATAAACTATACCGACTAGGGATTGGCAGGGGG…	0	0	0	0	0	0	0	0	0	0	0	0	0	89	0	0	0	0	0	0	0	0	0	0	0	0	0	0	0	0	k:Eukaryota	d:Alveolata	p:Ciliophora	c:Phyllopharyngea	o:Cyrtophoria_8	f:Dysteriidae	NA	NA
asv454	TGAACTTCTGTGGGTCGTGTCTGTGGCGTGAGTCGCAGATATGGCTCTCATCCGCTTGAGAACTTTACTCGTCCTTTACTGGTCGGTATTGGGATCAGGCCTTTTACTGTGAAAAAATCAGAGTGTTCAAAGCAGGCAATTGCCCTGAATACACAAGCATGGAATAATGGAATACGACTTTGGTCTATTTTATTGGTTATTAGACCTTAGTAATGATTAATAGGGACAGTTGGGGGCATTAGTATTTAATTGTCAGAGGTGGAATTCTTGGATTTATTAAAGACTAACATATGCGAAAGCATTTGCCAAGGATGTTTTCATTAATCAAGAACGAAAGTTAGGGGATCAAAGACGATCAGATACCGTTCTAGTCTTAACTATAAACTATACCGACTAGGG…	0	0	0	0	0	0	0	0	0	0	0	0	0	0	37	52	0	0	0	0	0	0	0	0	0	0	0	0	0	0	k:Eukaryota	d:Alveolata	p:Ciliophora	c:CONTH_6	o:CONTH_6_X	f:CONTH_6_XX	g:CONTH_6_XXX	s:CONTH_6_XXX_sp.
asv455	TGGATTTTGGGTTTGGTAAAATCGGTCTGCGTTAAGTAGTACTGACTTGCCTGCCCTTCTTCTCGAGGCCTATGGGTGCACTTAACCGTGTGTTCATAGTATTCGGGACTTTTACCGTGAGAAAATTAGAGTGTTCAAAGCAGGCTTTTGCTTGAATATTGCAGCATGGAATAATGGAATAGGATCATGATCTTATTTTGTTGGTTTCTAAGATCAAGATAATGATTAATAGGGATAGTTGGGGGCATTAATATTTAGTTGTCAGAGGTGAAATTCTTAGATTTACAAAAGATTAACTTCTGCGAAAGCATTTGCCAAGGATGTTTTCGTTAATCAAGAACGAAAGTTGAGGGATCGAAGACGATCAGATACCGTCGTAGTCTTAACCATAAACTATGC…	0	0	0	0	0	0	0	0	0	0	0	0	0	0	0	0	0	0	89	0	0	0	0	0	0	0	0	0	0	0	k:Eukaryota	d:Opisthokonta	p:Mesomycetozoa	c:Ichthyosporea	o:Ichthyosphonida	NA	NA	NA
asv456	TGGATTTCTGTCAAGGACAACTGGTCCGCCCCTCGGGTGAGCACATAGTTTGGTCTTGGCATCTTGTTGGAAACTGTTGCTGCACTTGGTTGTGTTGTTTCAAGCAGGCACATGCCTTTGGACACAGTAGCATGGAATAATTAGATTGGGCTTTTGCTCCAACTTGTCGGTTTCTGGAGCTGAGGTGAGAATTAATGGGGATTGTTGGGGGCATCCGAATTTAGCCGTCAGAGGTGAAATTCTTGGATCTGCTAAAGACGGACAACTGCGAAAGCGTTTGCCCAGGATGTTTTCATTGATCAAGAACGAAAGTTAGGGGATCGAAGACGATCAGATACCGTCCTAGTCTTAACCATAAACTATGCCAACTAGGGATTGGTGGTCGTTAGTTGCACGACC…	0	0	0	16	0	12	0	0	0	0	0	0	0	0	0	0	0	0	0	0	0	0	0	0	7	9	0	12	25	7	k:Eukaryota	d:Alveolata	p:Dinoflagellata	c:Dinophyceae	o:Gymnodiniales	f:Gymnodiniaceae	g:Amphidinium	s:Amphidinium_sp.
asv457	TGAACTTCTGTGTGTGCCCAGTTCTGGCTTCGGTCAAGCTGTGGTGCTCACATCCGCTTGCAAACCTAGTCCGGCCTTCATTGGTCGACTAGGGGAGTAGGCTTTTTACTTTGAAAAAATTAGAGTGTTTCAAGCAGGCAATGGCTCGAATACATTAGCATGGAATAATGGAATAGGACTTTTGTCCATTTGGTTGGTTATTGGACATGAGTAATGATTAACAGGGACAGTTGGGGGCATTAGTATTTAATTGTCAGAGGTGAAATTCTTGGATTTATTAAAGACTAACTTATGCGAAAGCATTTGCCAAGGATGTTTTCATTAATCAAGAACGAAAGTTAGGGGATCAAAGACGATTAGACACCGTCCTAGTCTTAACTATAAACTATACCGACTCGG…	0	0	0	0	0	0	0	0	0	0	0	0	19	0	0	0	0	31	0	38	0	0	0	0	0	0	0	0	0	0	k:Eukaryota	d:Alveolata	p:Ciliophora	c:Oligohymenophorea	o:Scuticociliatia_1	f:Philasterida	g:Homalogastra	s:Homalogastra_setosa
asv458	CAAACTTGTGGTATAAATTCTCTGTGACGCATCTAGTATGTACATCAGTGTGCTTATACCATCTTATTTGTAAACATCTCCGCTCTTGATTGAGTTGGCGATGTGTACAAATACATTTACTGTGAGGAAATCAAAGTGTTCAAGGCAAGCAATTATGTTTGGATGCTACAGCATGGAATAATAATATACGGCTTGTTACTATTTTGGCTTTTGTATCAAGTAATGATTGAAAGAGGTAGTCAGGGGTGCTAGTACTTAGCGGTCAGCGGTGAAATGCAGAAATCCGCTAATGACTATCAACTGCGAAAGCATTCATCAGTGATATTTTCTTTGATCAAGAACGAAAGTTGAGGGATCGAAAACGATCAGATACCGTTGTAGTCTCAACCGTAAACGATG…	0	0	0	0	0	0	0	0	0	0	0	0	0	0	0	0	0	8	19	61	0	0	0	0	0	0	0	0	0	0	k:Eukaryota	d:Rhizaria	p:Cercozoa	c:Endomyxa	o:Vampyrellida	f:Vampyrellida_X	g:Vampyrellida_XX	s:Vampyrellida_XX_sp.
asv459	TGAATTTCTGTCGCTTGCAACTGATACATTTGAAAAAATGTTATTCAGATCGCTGTGGCATATATCTGTTTTTATGTTTTCTTAACTGAAAATATATGACAGATCTTTTACTTTGAATAAATTAGAGTGTTCCAGGCAAGTCATTGCTATGAATACTTCAACATGGAATAATAATATAGGCTATTGGTTCTATTTTTGTTGGTTTCAAGGGCTAAAGCAATGATTAATAGGGATAGTTGGGGGCATTCGTATTTAACAGTCAGAGGTGAAATTCTTAGATTTGTTAAAGACGAACGACTGCGAAAGCATTTGCCAAGGACATTTTCATTAATCAAGAACGAAAGTTAGGGGATCGAAGACGATCAGATACCGTCGTAGTCTTAACTATAAACTATGCCG…	0	0	0	0	10	10	0	0	0	0	0	0	0	0	0	0	0	0	0	0	0	0	0	0	0	0	0	32	0	35	k:Eukaryota	d:Alveolata	p:Apicomplexa	c:Coccidiomorphea	o:Marosporida	f:Rhytidocystidae	g:Rhytidocystidae_X	s:Rhytidocystidae_X_sp.
asv460	TGAATTTCTGCTCAGGAATCCTCACACCTTGTGAGGAATTCTGGGCATCCGCTTTGGAACTAAGAGGGTCATTCAGTTGGCGGCTTAGGGAAGTAGCATTTTACTTTGAAGAAATTAGAGTGTTCCAGGCAGGCCTTTGCTTGAATACATCAGCATGGAATAATGGAAAAAGACACGCCTTTAACTTGGTGTTTAGGAGTGTAATGATTAACAGGGACAGTTGGGGGCATTTGTACTCATTGGTCAGAGGTGAAATTCATGGATTCAATGAAGACAAACTAATGCGAAGGCATTTGTCAAGGATGTTTTCATTAATCAAGAACGAAAGTTAAGGGAGAGAAGGTGATTAGATACCGCCGTATTCTTAACTATAAACTATTCTAACTTGGGATTGGGGCT…	0	0	0	0	0	0	0	0	0	0	0	0	43	37	0	7	0	0	0	0	0	0	0	0	0	0	0	0	0	0	k:Eukaryota	d:Alveolata	p:Ciliophora	c:Phyllopharyngea	NA	NA	NA	NA
asv461	TGGATTTCGGGTGGGTTTTAGCGGTCCGCCTATGGTGAGTACTGCTATGGCCTTCCTTACTGTCGGGGACCTGCTTCTGGGCTTCATTGTCCGGGACAGGGATTCGGCATGGTTACTTTGAGTAAATTAGAGTGTTCAAAGCAGGCTTACGCCGTGAATACTTTAGCATGGAATAACATAATAGGACTCTGCCCTATTTTGTTGGCCTGTAGGAGTGGAGTAATGATTAAGAGGAACAGTCGGGGGCATTCGTATTTCATTGTCAGAGGTGAAATTCTTGGATTTATGAAAGACGAACTACTGCGAAAGCATTTGCCAAGGATGTTTTCATTAATCAAGAACGAAAGTTGGGGGCTCGAAGACGATTAGATACCGTCGTAGTCTCAACCATAAACGATG…	0	0	0	0	0	0	0	0	0	0	0	0	35	52	0	0	0	0	0	0	0	0	0	0	0	0	0	0	0	0	k:Eukaryota	d:Archaeplastida	p:Chlorophyta	c:Chlorophyceae	o:Sphaeropleales	f:Sphaeropleales_X	NA	NA
asv462	TGAATTTGTGGTCGTGTTTTGTGTGTCTGTCCCTTGTGGATGTGATGCGCGGGCGACCTTTTGTGAATTGATTGTTCGTGGCATTAGGTTGTCGCGGATTGGATGTTTGCCGTTTACTGTGAAAAAATTAGAGTGTTCAAAGCAGGCTTATGCCGTTGAATATATTAGCATGGAATAATGAGATAGGACCTTGGTGCTATTTTGTTGGTTTGCGCGCCGTGGTAATGATTAACAGGAACAGTTGGGGGTCTTCGTATTCCATTGTCAGAGGTGAAATTCTTGGATTTCTGGAAGACGAACTACTGCGAAAGCATTGACCAAGGATGTTTTCATTAATCAAGAACGAAAGTTAGGGGATCGAAGATGATTAGATACCATCGTAGTCTTAACCATAAACTA…	0	0	0	0	0	0	0	0	0	0	0	0	31	41	0	0	0	0	0	15	0	0	0	0	0	0	0	0	0	0	k:Eukaryota	d:Stramenopiles	p:Ochrophyta	c:Bacillariophyta	o:Bacillariophyta_X	f:Raphid-pennate	g:Amphora	s:Amphora_semperpalorum
asv463	TGAATTTCTGGCCATCTAGCTAAGCCATGTGCGAGGCAGGAAGGTCATCCGCGTTGAAAGTACGTATGCTGAATAAGCTGCGTGTAGAAGGCGTATTTTACTTTGAAGAAATTAGAGTGTTCCAGGCAAGCGATGCTTGAATATTACAGCATGGAATAATGGAATAGGACTATCCATTCTGTTGGTTAATGGATCAGTAATGATTAACAGGGACAGTTGGGGGCATTCGTACTGGGCAGTCAGTGGTAAAATACGATGACCTGCTCAAGACGCACTAATGCGAAGGCATTTGCCAAGGATGTTTTCATTAATCAAGAACGAAAGTTAGGGGATCAAAGATGATTAGATACCATCGTAGTCCTAACTATAAACTATACCAACTAGGGATTGGCAGGGGAT…	0	0	0	0	0	0	0	0	0	0	0	0	15	72	0	0	0	0	0	0	0	0	0	0	0	0	0	0	0	0	k:Eukaryota	d:Alveolata	p:Ciliophora	c:Phyllopharyngea	o:Cyrtophoria_7	f:Hartmannulidae	g:Heterohartmannula	s:Heterohartmannula_fangi
asv464	TGGACTTCTGAACTCAGCAATCGCTTCCTGCGCTTGTTGGCTTCATCCATCTGTCAACGGTTCATGGTCTTGTCGACTGGTTCCGGGCTCTGATACTGACCATGAGGAAATTAGAGTGTTCGAGGCAGGCTTGCGCCCGAATACGTTAGCATGCATTCTATCCAGCTTGCAAAGGTGTTTCACCTAGTTTTAAGGTTAACTGCGGACAGTTGGGGGCGTTGTATTCCATTGCCAGAGGTGACATTCTTTAACCTATGGAAGACAAACGAATGCGAAAGCCATCTGCCAAGAATGTTCGCATCAAATCAGGAGCTAAAGTTAGGGGATCAAAGACGATCAGATACCGTCCTAGTCTTAACCATAACCAATGCCGACTAGCGATCGGGGGCGCGCGCTTTC…	0	0	0	0	0	0	0	0	0	0	0	0	33	24	0	22	0	0	0	0	0	0	0	0	0	0	0	0	7	0	k:Eukaryota	d:Alveolata	p:Ciliophora	c:Spirotrichea	o:Euplotia	f:Aspidiscidae	g:Aspidisca	s:Aspidisca_sp.
asv465	TGGATTTCTGCCGAGGACGACCGGTCCGCCCTCCGGGTGAGCATCTGGCTCGGCCTTGACATCTTCTTGGTGAACGTAGCTGCACTTGACTGTGTGGTGCGGTACCCAGGACTTTTACTTTGAGGAAATTAGAGTGTTTCAAGCAGGCATACGCCTTGAATACATTAGCATGGAATAATAAGATAGGACCTTGGTTCTATTTTGTTGGTTTCTAGAGCTGAGGTAATGATTAATAGGGATAGTTGGGGGCATTCGTATTTAACTGTCAGAGGTGAAATTCTTGGATTTGTTAAAGACGGACTACTGCGAAAGCATTTGCCAAGGATGTTTTCATTGATCAAGAACGAAAGTTAGGGGATCGAAGACGATCAGATACCGTCCTAGTCTTAACCATAAACC…	0	0	0	0	0	0	0	0	0	0	0	0	18	41	0	27	0	0	0	0	0	0	0	0	0	0	0	0	0	0	k:Eukaryota	d:Alveolata	p:Dinoflagellata	c:Dinophyceae	o:Dinophyceae_X	f:Dinophyceae_XX	g:Dinophyceae_XXX	s:Dinophyceae_XXX_sp.
asv466	CGAAACGATACGCCGGCTTCGCTGCTCTATTCAGGGCGCAGAGCCGGCGCGGGCTTCTCGAAAGCCTCTGTTACTTTGAGAAAATTTGAGTGTTTCAGGCGGGCCAGAGCTGAAATAGTGTACCATGGAATAGCACAGTGGTTGTCCCTCCCTTTCTTGGGTTTTGGAGTGGACGATGCGTGGTTGATGCGAACCATCGGGGGTACTCGTATTGAACAGTCAGAGGTGAAATTCTTAGATTTGTTCAAGACGAACTAATGCGAAAGCATTTACCTAGGGGGCTTCGGTCGATCAAGAACGAAAGTTAGGGGATCCAAGACGATCAGATACCGTCGTAGTCTTAACTGTAAACTATGCCGACTAGAGATCGGTGGACGTCGTTTAGGAGTCCTTCGGCAC…	0	0	23	18	0	0	0	0	0	0	0	0	0	0	0	0	0	24	0	0	0	0	0	0	0	0	0	20	0	0	k:Eukaryota	d:Alveolata	p:Apicomplexa	c:Gregarinomorphea	o:Gregarinomorphea_X_GRE1	f:Gregarinomorphea_X_GRE1_X	g:Gregarinomorphea_X_GRE1_XX	s:Gregarinomorphea_X_GRE1_XX_sp.
asv467	TGGATTTCTGCTGAGGATGACCGGTCCGCCCTGTGGGTGTGCATCTGGCTCAGCCTTGGCATCTTCCTGAAGAACGTAGCTGCACTTGACTGTGTGGTGCGGTATTTAGGACATTTACTTTGAGGAAATTAGAGTGTTTCAAGCAAGCGCACGCTTTGAATACATTAGCATGGAATAATAAGATAGGACCTTGGTTCTATTTTGTTGGTTTCTAGAGCTGAGGTAATGATTGATAGGGATAGTTGGGGGCATTCGTATTTAACTGTCAGAGGTGAAATTCTTGGATTTGTTAAAGACGGACTACTGCGAAAGCATTTGCCAAGGATGTTTTCATTGATCAAGAACGAAAGTTAGGGGATCGAAGACGATCAGATACCGTCCTAGTCTTAACCATAAACT…	0	0	48	35	0	0	0	0	0	0	0	0	0	0	0	0	0	0	0	0	0	0	0	0	0	0	0	0	0	0	k:Eukaryota	d:Alveolata	p:Dinoflagellata	c:Dinophyceae	o:Suessiales	f:Suessiaceae	g:Biecheleria	NA
asv468	TGAATATCTGTCTCGTGATTATTTGGTCCGTTTTACGTGTACCAAATGTCAGAGACATCCGTTTGCACTTTTGATATTCAAATTTGCAAACCGTTCACTTTGAGGAAATTAGAGTGTTTAAAGCAGGCTTTGCCTTGAATACTTCAGCATGGAATGATCGATAGGACTTTCGTCCTGTCCGTTGGTTCTGGGGGCGCGAAGTAATGATAAACAGGGTCGGTCGGGGGCATTCGTATTGAACAGTCAGAGGTGAAATTCTTAGATTTGTTCAAGACGAACAACTGCGAAAGCATTTGCCAAGGACGACCCCATTAATCAAGAACGAAAGTTAGGGGATCGAAGACGATCAGATACCGTCGTAGTCTTAACTATAAACTATGCCGACTAGAGATTGGAGGG…	0	0	0	0	0	0	0	72	0	0	0	0	0	0	0	0	0	0	0	0	0	0	0	0	11	0	0	0	0	0	k:Eukaryota	d:Alveolata	p:Apicomplexa	c:Gregarinomorphea	o:Eugregarinorida	f:Polyplicariidae	g:Polyplicarium	s:Polyplicarium_curvarae
asv469	TGGATTTCTGTCAAGGAGAACTGGTCCGCCCTCCGGGTGAGCACATAGTTTGGTCTTGGCATCTTGCTGGAAACTGTTGCTGCGCTTGGTTGTGTGGTGCAGCTTTCAGCACTTTCACTTTGAGGAAATTGGAGTGTTTCAAGCAGGCACATGCCTTTGGACACAGTAGCATGGAATAATTAGATTGGGCTTTTGCTCCAACTTGTTGGTTCCTGGAGCTGAGGTGAGAATCAATGGAGATTGTTGGGGGCATCCGAATTTAGCCGTCAGAGGTGAAATTCTTGGATCTGCTAAAGATGGACAAAGTCTTTGGGTTCTGGGGGGAGTATGGT	0	0	0	0	0	0	0	24	0	0	0	0	0	0	0	0	0	0	0	0	29	0	0	0	0	0	0	0	0	30	k:Eukaryota	d:Alveolata	p:Dinoflagellata	c:Dinophyceae	NA	NA	NA	NA
asv470	TGAACCTTGGGCCTGGCTGGCTGGTCCGCCTCACCGCGTGCACTGGTTTGGCCGGGCCTTTCCTTCTGGAGAGCCCCATGCCCTTCACTGGGCGTGTGGGGGAACCAGGACTTTTACTTTGAAAAAATTAGAGTGTTCAAAGCAGGCCTTTGCTCGAATACATTAGCATGGAATAATGGAATAGGACGTGCGGTCCTATTTTGTTGGTTTCTAGGACCGCCGTAATGATTAATAGGGATAGTCGGGGGCATCCGTATTCAATTGTCAGAGGTGAAATTCTTGGATTTATTGAAGACGAACTACTGCGAAAGCATTTGCCAAGGATGTTTTCATTAATCAGTGAACGAAAGTTAGGGGATCGAAGACGATCAGATACCGTCGTAGTCTTAACCGTAAACT…	0	0	0	55	0	0	0	0	0	0	0	0	0	0	0	0	0	17	0	0	0	0	0	0	10	0	0	0	0	0	k:Eukaryota	d:Opisthokonta	p:Fungi	c:Ascomycota	o:Pezizomycotina	f:Dothideomycetes	NA	NA
asv471	TGGATTTTGGGTTTGGTAAAATCGGTCTGCGTTATGTAGTACTGACTTGCCTGCCCTTCTTCTCGAGGCCTATGGGTGCACTTAACCGTGTGTTCATAGTGTTCGGGACTTTTACCGTGAGAAAATTAGAGTGTTCATAGCAGGCTTTTGCTTGAATATTGCAGCATGGAATAATGGAATAGGATCATGATCTTATTTTGTTGGTTTCTAAGATCAAGATAATGATTAATAGGGATAGTTGGGGGCATTAATATTTAGTTGTCAGAGGTGAAATTCTTAGATTTACAAAAGATTAACTTCTGCGAAAGCATTTGCCAAGGATGTTTTCGTTAATCAAGAACGAAAGTTGAGGGATCGAAGACGATCAGATACCGTCGTAGTCTTAACCATAAACTATGC…	0	0	0	0	0	0	18	0	0	0	0	0	0	0	0	0	0	0	64	0	0	0	0	0	0	0	0	0	0	0	k:Eukaryota	d:Opisthokonta	p:Mesomycetozoa	c:Ichthyosporea	o:Ichthyosphonida	f:Abeoformidae_Group_MAIP_1	g:Abeoformidae_Group_MAIP_1_X	s:Abeoformidae_Group_MAIP_1_X_sp.
asv472	TGAATTTCTGTCAGGAGTGACCGGGCCTTTGGATGAACTTCCATTGTTTTTTGCTCTGTTTGTCATCTCTAGACATCCTGGAATATTTTTTTTTTGAAATGTTCCTCTTTTACTGTTAGCAAAATAGAGTGTTCCAAGCAAAGCGTAGTTTTGAATACATTAGAATGGAATAATAAGATAGGACTTTGGTGCTATTTTGTTGGTTTGCACACCAAGGTAATGATTAATAGGGACAGTTGGGGGTATTCGTATTTAATTGTCAGAGGTGAAATTCTTGGATTTATGAAAGACGAACTACTGCGAAAGCATTTACCAAGGATGTTTTCATTAATCAAGAACGAAAGTTAGGGGATCGAAGATGATTAGATACCATCGTAGTCTTAACCGTAAACTATGCCG…	0	0	0	0	0	0	0	0	0	0	0	0	0	0	0	0	0	0	0	0	0	0	0	0	0	0	82	0	0	0	k:Eukaryota	d:Stramenopiles	p:Sagenista	c:Labyrinthulomycetes	o:Thraustochytrida	f:Thraustochytriaceae	g:Thraustochytriaceae_HK10	s:Thraustochytriaceae_HK10_sp.
asv473	TGAAATTCCGGCGTTTATCGCCTGTCTGCAAACCTTAGGGTTAAGGTAATTCTTTTCTCTCTGGGGAACAGACTTTTACTGTGAACAAATTAAAGTGCTCAAAGCAGGCTATTGCTTGAATATTTTAGCATGGAATAATAAAATACGACTTCGTTCATTTTATTGGTTATTGGATGAAGTAATGATTAACAGGAACAGTTGGGGGCATTCGTATTTGTTTGGTTAGAGGTAAAATTCTTAGATCCAACAAAGACGAACTAATGCGAAAGCATTTGCCAAGGATGTTTTCATTAATCAAGAACGAAAGTTAGGGGATCAAAGACGATCAGATACCGTCGTAGTCCTAACCATAAACTATACCGACTAGGGATTGGCGAAGAAACCCTTCGTCAGCACCTA…	0	0	0	0	0	68	0	0	0	0	0	0	13	0	0	0	0	0	0	0	0	0	0	0	0	0	0	0	0	0	k:Eukaryota	d:Alveolata	p:Ciliophora	c:Phyllopharyngea	o:Suctoria	NA	NA	NA
asv474	TGGACTTGTGGAGGTGGAGGTGGCATCCATTAATTTGGTTTGGCTTCCTCCTCTCCATCCTTGGGAGGAACCTGTGTGGCATTAGGTTGTCGTGCAGGGGAATTCCATCGTTTACTGTGAAAAAATTAGAGTGTTCAAAGCAGGCTTACGCCGATGAATATATTAGCATGGAATAATGAGATAGGTCCAGGGTCCTATTTTGTTGGTTTGCGGTTCCTGGAAATGATTAACAGGGACAGTTGGGGGTATTCGTATTCCATTGTCAGAGGTGAAATTCTTGGATTTCTGGAAGACGAACTACTGCGAAAGCATTTACCAAGGATGTTTTCATTAATCAAGAACGAAAGTTAGGGGATCGAAGATGATTAGATACCATCGTAGTCTTAACCATAAACTATG…	0	0	0	0	0	0	0	0	0	0	0	0	31	30	0	0	0	0	0	20	0	0	0	0	0	0	0	0	0	0	k:Eukaryota	d:Stramenopiles	p:Ochrophyta	c:Bacillariophyta	o:Bacillariophyta_X	f:Raphid-pennate	NA	NA
asv475	TGAACCTCTGGTCCGGGCAGGCCTCCCTTGGAGCGCCAGCGCTCGAGATCATCCGCTTGGGGACCAGCTTACAGTTCATTCTGTGGTTGGTACAACCAGGCATTTTACTTTGAAGAAATTAGAGTGTTTCAGGCAGGCTTTCGCTTGTATACACCAGCATGGAATAATAGAAAAGGACTGCTTCTATTTTATTGGTTATTAGATGTTAGTAATGATTAACAGGAACAGTTGGGGGCATTCGTATTTAGTAGTTAGAGGTGAAATTCTTGGATTTACTAAGGACGAACTAATGCGAAAGCATTTGCCAAGGATGTTTTCATTAATCAAGAACGAAAGTTAGGGGATCAAAGACGATTAGATACCGTCCTAGTCCTAACCATAAACTATACCGACTCGGGA…	0	0	0	0	0	0	0	0	0	0	0	0	15	14	0	0	0	19	0	0	6	27	0	0	0	0	0	0	0	0	k:Eukaryota	d:Alveolata	p:Ciliophora	c:Phyllopharyngea	o:Cyrtophoria_2	f:Lynchellidae_1	g:Chlamydonella	s:Chlamydonella_irregularis
asv476	TGGATTTGTGGCTGTCACGGGCGGCCTATCACTTAGTGTTAGTGCTTGCCTGTGTCGCCATCCTTGGGTGGAGCCCGTGTGGCATTAGGTTGTCGTGCGGGGGATGCCCATCGTTTACTGTGAGAAAATTAGAGTGTTCAAAGCAGGCTTATGCCGTTGAATATGTTAGCATGGAATAATAAGATAGGACCTCGGTACTATTTTGTTGGTTTGCGCACCGAGGTAATGATTAATAGGGACAGTTGGGGGTATTCGTATTCCATTGTCAGAGGTGAAATTCTTGGATTTTTGGAAGACGAACTACTGCGAAAGCATTTACCAAGGATGTTTTCATTAATCAAGAACGAAAGTTAGGGGATCGAAGATGATTAGATACCATCGTAGTCTTAACCATAAACT…	0	0	0	0	0	0	0	0	0	0	0	0	11	0	23	0	0	27	0	20	0	0	0	0	0	0	0	0	0	0	k:Eukaryota	d:Stramenopiles	p:Ochrophyta	c:Bacillariophyta	o:Bacillariophyta_X	f:Raphid-pennate	g:Psammodictyon	NA
asv477	TGGATTTCAAAATCAAGGCAGGTTTACCTGCTGAGATTTATCAGTCTTAGACTGTTACTGTGAGAAAATTAGAGTGTTTCAAGCAGGCTATTGCAGGAATACATTAGCATGGAATAACGAATGTATCTAGATTCTTGGTTAAATCTAGATTTCGATTAATAGGGACAGTTGGGGGCATTAGTATTTAATTGTCAGAGGTGAAATTCTTGGATTTATTAAAGACTAACGTATGCGAAAGCATTTGCCAAGGATGTTTTCATTAATCAAGAACGAAAGATAGGGGATCAAAGACGATCAGATACCGTCGTAGTCCTATCTATAAACGATGCCGACTAGGGATTGGGATGGCATGTACCATCTCAGTACCTTATGAGAAATCAAAGTCTTTGGGTTCTGGGG…	0	0	0	0	0	0	0	0	0	0	0	0	0	22	0	5	0	0	0	0	54	0	0	0	0	0	0	0	0	0	k:Eukaryota	d:Alveolata	p:Ciliophora	c:Litostomatea	NA	NA	NA	NA
asv478	TGGATTTCTGCCGAGGATGACCGGTCCGCCCTGTGGGTGTGCATCTGGCTCAGCCTTGGCATCTTCCTGAAGAACGTAGCTGCACTTGACTGTGTGGTGCGGTATTTAGGACATTTACTTTGAGGAAATTAGAGTGTTTCAAGCAAGCGCACGCTTTGAATACATTAGCATGGAATAATAAGATAGGACCTCGGTTCTATTTTGTTGGTTTCTAGAGCTGAGGTAATGATTGATAGGGATAGTTGGGGGCATTCGTATTTAACTGTCAGAGGTGAAATTCTTGGATTTGTTAAAGACGAACTACTGCGAAAGCATTTGCCAAGGATGTTTTCATTGATCAAGAACGAAAGTTAGGGGATCGAAGACGATCAGATACCGTCCTAGTCTTAACCATAAACT…	0	0	0	1	0	0	0	0	0	0	0	0	0	0	0	0	0	0	0	0	0	0	0	0	0	38	0	41	0	0	k:Eukaryota	d:Alveolata	p:Dinoflagellata	c:Dinophyceae	o:Suessiales	f:Suessiaceae	g:Biecheleria	s:Biecheleria_cincta
asv479	TGGATTTCTGCTGAGGATGACTGGTCCGCCCTCTGGGTGAGTATCTAGCCTATCCTTGGCATCTTCCTGAAGAACGTAGCTGCACTTGACTGTGTGGTGCGGTATTTAGGACATTTACTTTGAGGAAATTAGAGTGTTTCAAGCAAGCGCACGCCTTGAATACATTAGCATGGAATAATAAGATAGGACCTCGGTTCTATTTTGTTGGTTTCTAGAGCTGAGGTAATGATTGATAGGGATAGTTGGGGGCATTCGTATTTAACTGTCAGAGGTGAAATTCTTGGATTTGTTAAAGACGGACTACTGCGAAAGCATTTGCCAAGGATGTTTTCATTGATCAAGAACGAAAGTTAGGGGATCGAAGACGATCAGATACCGTCCTAGTCTTAACCATAAACC…	0	0	0	0	1	1	0	0	0	0	0	0	40	34	0	2	0	0	0	0	0	0	0	0	0	0	0	0	2	0	k:Eukaryota	d:Alveolata	p:Dinoflagellata	c:Dinophyceae	NA	NA	NA	NA
asv480	TGAACATGTGATCAAGCAAGATTTCATTTTGAATGAGTCTAGCAGATCATCCATAAAACGTGTCACCTTTAGCATTAGGTTGTTTGAGGTGTGATGTTTATCATGTACTGTGAAAAAAGTAGAGTGTTCTACACAGGTGCTAGCTGTTGGATAAAATAGCATGGAATACTGGAGTAAGGCATTGATGCAAGTTGTTGGTTTGTGTGTTTTTGTGATGATAAATAGGGCTAGTTGGGGGTATATGTATTCCATTGTAAGAGGTGAAATTCTTGGATTTTTGGAAGACAAACTGATGCGAAAGCATTTACCACGGATGTTTTCATTAATCAAGAACAAAAGTTAGGGGATCGAAGATGATTAGATACCATCGTAGTCTTGACCATAAACTATGCCAGCAAG…	0	0	0	0	0	0	0	0	0	0	0	0	20	21	11	0	0	12	0	16	0	0	0	0	0	0	0	0	0	0	k:Eukaryota	d:Stramenopiles	p:Ochrophyta	c:Bacillariophyta	o:Bacillariophyta_X	NA	NA	NA
asv481	TGGACTTCTGCTTGGGTGGGCTGGTCTACCCACTGGGTAAGTATCTGGCAGTGCTTGAGCATTTGATGCAAATATACTATTGCACTTGACTGTGTGGTATGATATTTATCACTCTTACTTTGAGAAAATCAGAGTGTTCCACGCAGGCACTTGCCTTGAATATGTGAGCATGGAATAATTGTTTAGGACTTTGGTTTTTGTTGGTTTTGAAAACTTAGGTAATGGTAAATAGGGATAGTTGGGGGCACTTGTATTTAATTGTCAGAGGTGAAATTCTTGGATTTGTTAAAGACAAACCACTGCGAAAGCATTTGCCAAATATGTTTTCATTGATCAAGAACGAAAGTTAGGGGATCGAAGACGATCAGATACCGTCCTAGTCTTAACCATAAACCATGC…	0	0	0	0	0	0	0	0	0	0	0	0	0	0	80	0	0	0	0	0	0	0	0	0	0	0	0	0	0	0	k:Eukaryota	d:Alveolata	p:Dinoflagellata	c:Dinophyceae	o:Gonyaulacales	f:Pyrophacaceae	g:Fragilidium	s:Fragilidium_sp.
asv482	TGGATTTCTGCTGAGGACGACCGGTCCGCCCTCTGGGTGAGTATCTGGCTTGGCCTTGGCATCTTCTTGGAGAACGTAGCTGCACTTGACTGTGTGGTGCGGTATCCAGGACTTTTACTTTGAGGAAATTAGAGTGTTTCAAGCAGGCACACGCCTTGAATACATTAGCATGGAATAATAAGATAGGACCTTGGTTCTATTTTGTTGGTTTCTAGAGCTGAGGTAATGATTAATAGGGATAGTTGGGGGCATTCGTATTTAACTGTCAGAGGTGAAATTCTTGGATTTGTTAAAGACGGACTACTGCGAAAGCATTTGCCAAGGATGTTTTCATTGATCAAGAACGAAAGTTAGGGGATCGAAGACGATCAGATACCGTCCTAGTCTTAACCATAAACC…	0	0	0	0	0	0	0	0	0	0	0	0	0	0	0	80	0	0	0	0	0	0	0	0	0	0	0	0	0	0	k:Eukaryota	d:Alveolata	p:Dinoflagellata	c:Dinophyceae	o:Gymnodiniales	f:Gymnodiniaceae	g:Gyrodinium	NA
asv483	TGGATTTCTGCCGAGGATGACCGGTCCGCCCTCCGGGTGAGTATCTGGCTCAGCCTTGGCATCTTCCTGAAGAACGTAGCTGCACTTGACTGTGTGGTGCGGTATTTAGGACATTTACTTTGAGGAAATTAGAGTGTTTCAAGCAAGCGCACGCCTTGAATACATTAGCATGGAATAATAAGATAGGACCTCGGTTCTATTTTGTTGGTTTCTAGAGCTGAGGTAATGATTGATAGGGATAGTTGGGGGCATTCGTATTTAACTGTCAGAGGTGAAATTCTTGGATTTGTTAAAGACGGACTACTGCGAAAGCATTTGCCAAGGATGTTTTCATTGATCAAGAACGAAAGTTAGGGGATCGAAGACGATCAGATACCGTCCTAGTCTTAACCATAAACT…	0	0	0	0	0	0	0	0	0	0	0	0	0	0	0	44	0	36	0	0	0	0	0	0	0	0	0	0	0	0	k:Eukaryota	d:Alveolata	p:Dinoflagellata	c:Dinophyceae	o:Dinophyceae_X	f:Dinophyceae_XX	g:Dinophyceae_XXX	s:Dinophyceae_XXX_sp.
asv484	TGAATTTCTGGGGGGGTGTTTCAAGGTACGTCCTGTTTCTGCCCCCTCATCCGCTTTGGAACCAGGATGGGTATTTAGTTATCGGCCTGGCGAAGGGGCATTTTACTTTGAAGAAATTAGAGTGTTCCAGGCAAGCATTTGCTTGAATACATCAGCATGGAATAATGGAATAGGACAAGCTTCATTTTATTGGCTATTGAACTTGTAATGATTAACAGGGACAGTTGGGGGCATTCGTATTCATTTGTCAGAGGTGGAATTCTTGGATTAACTGAAGACGAACTAATGCGAAAGCATTTGCCAAGGATGTTTTCATTAATCAAGAACGAAAGTTAGGGGATCAAAGACGATTAGATACCGTCGTAGTCCTAACTATAAACTATACCGACTAGGGATTGG…	0	0	0	0	0	0	0	0	0	0	0	0	0	0	28	38	0	0	0	0	0	0	0	0	13	0	0	0	0	0	k:Eukaryota	d:Alveolata	p:Ciliophora	c:Phyllopharyngea	o:Cyrtophoria_8	f:Dysteriidae	g:Dysteria_1	s:Dysteria_1_sp.
asv485	TGGATTTCTGCTGAGGACGATCGGTCCGCCCTCTGGGTGAGTATCTGACTCGGCCTTGGCATCTTCTTGGGGAACGTAGCTGCACTTGACTGTGTGGTGCGGTATCCAGGACTTTTACTTTGAGGAAATTAGAGTGTTTCAAGCAGGCGCACGCCTTGAATACATTAGCATGGAATAATAAGATAGGACCTCGGTTCTATTTTGTTGGTTTCTAGAGCTGAGGTAATGAATAATAGGGATAGTTGGGGGCATTCGTATTTAACTGTCAGAGGTGAAATTCTTGGATTTGTTAAAGACGGACTACTGCGAAAGCATTTGCCAAGGATGTTTTCATTGATCAAGAACGAAAGTTAGGGGATCGAAGACGATCAGATACCGTCCTAGTCTTAACCATAAACC…	0	0	0	0	0	0	0	0	0	0	0	0	0	0	0	0	0	79	0	0	0	0	0	0	0	0	0	0	0	0	k:Eukaryota	d:Alveolata	p:Dinoflagellata	c:Dinophyceae	NA	NA	NA	NA
asv486	TGAATTTCTGGGGGGCTGCCTTACCCACGGGTTCGTGCGGCCACCTCATCCGCGCCGGAAGGCACTACAGTATTACTTAGTGTTGGATGCGTGTTTTACTTTGAAGAAATTAGAGTGTTCCAGGCAGGCTTTGCTTGAATACATCAGCATGGAATAATGGAATAGGACAGGTCATTTTTATTGGTTATATGGCTTGTAATGATTAACAGGGACAGTTGGGGGCGTTTGTATTCAATAGTCAGAGGTGAAATTCTTGGATTTGTTGAAGACACACTAATGCGAAAGCATTCGCCAAGGATGTTTTCATTAATCAAGAACGAAAGTTAGGGGATCAAAGACGATTAGATACCGTCGTAGTCCTAACCATAAACTATACCGACTAGGGATTGGCGTGGGGAG…	0	0	0	0	0	0	0	0	0	0	0	0	0	0	0	0	0	0	0	78	0	0	0	0	0	0	0	0	0	0	k:Eukaryota	d:Alveolata	p:Ciliophora	c:Phyllopharyngea	o:Cyrtophoria_8	f:Dysteriidae	g:Trochilia	s:Trochilia_sp.
asv487	TGGGTTTCGGAGCGGTCAGGCTGGTCCGCCGAGAGGCGAGTACTGGCCGGCCGCTCTTCCTCTCGGAGACCCTGTCTGCTCTTTGTTGCTGTGGGCAGGGAATTCGGGACGTTTACTTTGAAAAAATTAGAGTGTTCAAAGCAGGCGAGTGCTTGAATACATTAGCATGGAATAATGGAATAGGACCTCGGTCCTATTTCGTTGGTTTCCAGGACCGAAGTAATGATTAATAGGGACAGTTGGGGGCATTCGTATTTAATTGTCAGAGGTGAAATTCTTGGATTTATGAAAGACGAACAACTGCGAAAGCATTTGCCAAGGATGTTTTCATTAATCAAGAACGAAAGTTAGGGGTTCGAAGACGATCAGATACCGTCCTAGTCCTAACCATAAACTATG…	0	0	0	0	0	0	0	0	0	0	0	0	0	0	0	0	0	0	0	0	54	24	0	0	0	0	0	0	0	0	k:Eukaryota	d:Opisthokonta	p:Metazoa	c:Porifera	o:Porifera_X	f:Demospongiae	NA	NA
asv488	TGAACCTTGGGCCTGGCTGGCCGGTCCGCCTCACCGCGTGCACTGGTTCGGCCGGGCCTTTCCCTCTGGGGAACCGCATGCCCTTCACTGGGTGTGTCGGGGAACCAGGACTTTTACTGTGAAAAAATTAGAGTGTTCAAAGCAGGCCTATGCTCGAATACATTAGCATGGAATAATAGAATAGGACGTGTGGTTCTATTTTGTTGGTTTCTAGGACCGCCGTAATGATTAATAGGGACAGTCGGGGGCGTCAGTATTCCATTGTCAGAGGTGAAATTCTTGGATTTATGGAAGACTAACTACTGCGAAAGCATTCGCCAAGGATGTTTTCATTAATCAGGAACGAAAGTTAGGGGATCGAAGACGATCAGATACCGTCGTAGTCTTAACCATAAACTA…	0	0	47	0	0	13	17	0	0	0	0	0	0	0	0	0	0	0	0	0	0	0	0	0	0	0	0	0	0	0	k:Eukaryota	d:Opisthokonta	p:Fungi	c:Ascomycota	o:Pezizomycotina	f:Sordariomycetes	NA	NA
asv489	TGAAATGTACGTCGGAGACGCCGTCTCTTACATAGAGCGCGAATCCGGCGTGGGCTTTCTAAGCCTCTGTTACTTTGAGAAAAATAGAGTGTTTCAGGCGGGCTAGAGCTGAAATAGTGTACCATGGAATAACGAAGTGGCTATTCTTCCGTTTCTTCGGTTTTGGAGGGATAGCGCGTGGTTGATAGGAACAGTCGGGGGTATTCGTATTGAACAGTCAGAGGTGAAATTCTTAGATTTGTTCAAGACGAACTAATGCGAAAGCATCTACCAAGGATGTTTCCATTAATCAAGAACGAAAGTTAGGGGATCCAAGACGATCAGATACCGTCGTAGTCTTAACTGTAAACTATGCCGACTAGAGATCGGTGGATATCATTGCGGATTCCTTCGGCACCT…	0	0	0	69	0	0	0	0	0	0	0	0	0	0	0	0	0	0	8	0	0	0	0	0	0	0	0	0	0	0	k:Eukaryota	d:Alveolata	p:Apicomplexa	c:Gregarinomorphea	o:Gregarinomorphea_X_GRE1	f:Gregarinomorphea_X_GRE1_X	g:Gregarinomorphea_X_GRE1_XX	s:Gregarinomorphea_X_GRE1_XX_sp.
asv490	CGGAGGTTGGCGGGCGAGCTGGGGCGTCTTCGCGGACGGACCTGGATCGGCCGCCTTTGTGGAGGGGGGCGCGGGGCCGCTTGAGTGCGGACTCGTTGTCGCTGCCACCGTTTACTGTGAAAAAATTAGAGTGTTCAAAGCGGGCGTTTGCCATGAATACCTTAGCATGGAATAATAGAATAGGACCTGTGTTCTGTTTTATTGGTTTGTGAGGACCGGGTAATGATTAAGAGGGACGGTTGGGGGCATTTGTATTCCGGCGTCAGAGGTGAAATTCTTGGATTGTCGGAAGACAAACGGCTGCGAAAGCGTCTGCCAAGGACGTTTTCATTGATCAAGAACGAAAGTAAGGGGATCGAAGACGATCAGATACCGTCGTAGTCTTTACTATAAACTATG…	0	0	0	0	66	0	0	0	0	0	0	0	0	0	0	11	0	0	0	0	0	0	0	0	0	0	0	0	0	0	k:Eukaryota	d:Archaeplastida	p:Rhodophyta	c:Florideophyceae	o:Gigartinales	f:Gigartinales_X	g:Peyssonnelia	NA
asv491	TGGATTTCTGCCGAGGACGATCGGTCCGCCCTCTGGGTGAGCATCTGGCTTTGCCTTGGCATCTTCTTGGACAACGCAATTGCACTTGACTGTGTGGTGCGGTTTCCAAGTTTGTTACTTTGAGGAAATCAGAGTGCTTCCAGCAGGCTCACGCCATGAATACAGTAGCATGGAATAATGATACAAGACTTTGGTTTTATTTTGTTGGTTTTTAGAAACGAAGTAATGATTGATAGGGATGGTTGGGGGCATTTGTATTTAACTGTCAGAGGTGAAATTCTTGGATTTGTTAAAGACAAACTATTGCGAAAGCATTTGCCAAGGATGTTTTCTTTGATCAAGAACGAAAGTTAGGGGATCGAAGACGATCAGATACCGTCCTAGTCTTAACCATAAACT…	0	0	0	0	0	0	0	0	0	0	0	0	0	0	44	0	0	0	0	0	0	33	0	0	0	0	0	0	0	0	k:Eukaryota	d:Alveolata	p:Dinoflagellata	c:Dinophyceae	NA	NA	NA	NA
asv492	TGGATTTCTGCCAAGGAGAATCGAACTCCCGATCAGGGTTTTCAAATTCATTTCCAAGGCATCCTTTTGGATTGCGCTGCTGCACTTAACTGTGTGGTGCGGGTTCCAAATCTTTTACTTTGAGGAAATTAGAGTGTTTAAAGCAGGCATCTGCCTTGAATACGCTAGCATGGAATAATAAGATAGGACTTTGGTTCTATTTTGTTGGTTTCTAGAGCCGAAGTAATGATTAATAGGGACAGTCGGGGGCATTCGTACTTAACTGTCAGAGGTGAAATTCTTGGATTAGTTAAAGACGAACTACTGCGAAAGCATTTGCCAAGGATGTTTTCATTGATCAAGAACGAAAGTTAGGGGATCGAAGACGATCAGATACCGTCCTAGTCTTAACCATAAACC…	0	0	0	0	0	0	0	0	0	0	0	0	0	0	0	0	0	0	17	11	0	28	0	0	0	10	11	0	0	0	k:Eukaryota	d:Alveolata	NA	NA	NA	NA	NA	NA
asv493	TGGATTTGTGGCGTATGGTGGGTCCCGGGCACTTGTTGTCTGAGTGATTTGCCATTGCCATCCTTGGGTGGAACCTGTGTGGCATTAGGTTGTCGTGCAGGGGATGCCCATCGTTTACTGTGAAAAAATTAGAGTGTTCAAAGCAGGCTTATGCCGTTGAATATATTAGCATGGAATAATAAGATAGGACTTTTTCGCTATTTTGTTGGTTTGCGCGAAGAGGTAATGATTAATAGGGACAGTTGGGGGTATTCGTATTCCATTGTCAGAGGTGAAATTCTTGGATTTTTGGAAGACGAACTACTGCGAAAGCATTTACCAAGGATGTTTTCATTAATCAAGAACGAAAGTTAGGGGATCGAAGATGATTAGATACCATCGTAGTCTTAACCATAAACT…	0	0	0	0	0	0	0	0	0	0	0	0	0	0	0	0	0	0	16	61	0	0	0	0	0	0	0	0	0	0	k:Eukaryota	d:Stramenopiles	p:Ochrophyta	c:Bacillariophyta	o:Bacillariophyta_X	f:Raphid-pennate	g:Navicula	NA
asv494	TGGATTTCTGCCTTGGTTGCGTGGTCCGCCCTTCGGGCGTGTATCTACGCGTGCCTCGGCATCCTCTTGAGAACGCGTTCGCGCTTCACTGCGTGATGCGGTATCAAGACTTTTACTTTGAGGAAATTAGAGTGTTCACGGCAGGCAATCGCCTTGAATACATTAGCATGGAATAATACTATAGGACCTCGGCCCTATTTTGTTGGTTTCTAGAGCTGAGGTAATGATTAATAGGGATAATTGGGGGTCTTTGTATTGCAACGTCAGAGGTGAAATTCTTGGATTGTTGCACGACAAACTACTGCGAAAGCATTGACCAAGGATGTTTTCATTGATCAAGAACGAAAGTAAGGGGATCGAAGACGATCAGATACCGTCGTAGTCTTTACCATAAACTAT…	0	0	0	0	0	0	0	0	0	0	0	0	0	0	0	0	0	0	0	0	0	0	0	0	0	0	26	51	0	0	k:Eukaryota	d:Alveolata	p:Dinoflagellata	c:Syndiniales	o:Dino-Group-II	f:Dino-Group-II-Clade-32	g:Dino-Group-II-Clade-32_X	s:Dino-Group-II-Clade-32_X_sp.
asv495	TGAATTTCTGTCAGGAGCGACCGGGCCTTTGGATGAACTTCCATTGTTTTTTGCTCTGTTTGTCGTCTCTAGACATCCTAGATTACATTTCTTGTAATCTTCTTTTACTGTTAGCAAAATAGAGTGTTCCAAGCAAAGCGTAGTTTTGAATACATTAGAATGGAATAATAAGATAGGACTTTGGTGCTATTTTGTTGGTTTGCACACCAAGGTAATGATTAATAGGGACAGTTGGGGGTATTCGTATTTAATTGTCAGAGGTGAAATTCTTGGATTTATGAAAGACGAACTACTGCGAAAGCATTTACCAAGGATGTTTTCATTAATCAAGAACGAAAGTTAGGGGATCGAAGATGATTAGATACCATCGTAGTCTTAACCGTAAACTATGCCGACTTG…	0	0	0	0	0	19	0	16	0	0	0	0	0	0	0	0	0	0	0	0	0	0	0	0	0	0	0	0	19	22	k:Eukaryota	d:Stramenopiles	p:Sagenista	c:Labyrinthulomycetes	o:Thraustochytrida	f:Thraustochytriaceae	g:Thraustochytriaceae_HK10	s:Thraustochytriaceae_HK10_sp.
asv496	TGAATTTCTGGGTAGCCCACTTCGTCTGCTGGAAACAGTGTGTACGATGCTTGGACTATTCATCCTTCAGAAGAACCTATGTGGCATTCATTTGTCATGTAGGGGATCTGATACTTTACCTTGAAAAAATTAGAGTGTTTCAGGCAGGCAATCGCCGGAATACATTAGCATGGAATAATTGAATAGGACTTTGGTTCTATTTGTTGGTTTTGTGGACCGAAGTAATGATTAATAGGGATAGTTGGGGGCATTCGTATTTAATTGTCAGAGGTGAAATTCATGGATTTGTTAAAGACGAACTTATGCGAAAGCATTTGCCAAGGATGTTTTCATTAATCAAGAACGAAAGTTAGGGGATCAAAGACGATCAGATACCGTCCTAGTCTTAACCATAAACTA…	0	0	0	0	0	0	0	0	0	0	0	0	48	0	28	0	0	0	0	0	0	0	0	0	0	0	0	0	0	0	k:Eukaryota	d:Alveolata	p:Ciliophora	c:Ciliophora_X	o:Ciliophora_XX	f:Protocruziidae	g:Protocruzia	NA
asv497	TGGATTAATGGTAGTTACGGCAAAACTTGCCGTGCTGCCACCAGTCACTGACTGTTACTGTGAGAAAATTAGAGTGTTTCAAGCAGGCTCATGCAGGAATACATTAGCATGGAATAACGAATAAGTCTAGATTCTTGGTTAAATCTGGAACTTGATTAATAGGGACAGTTGGGGGCATTAGTATTTGACAGCTAGAGGTGAAATTCTTTGATTTGTCAAAGACTAACTTATGCGAAAGCATTTGTCAAGGATGTTTTCATTAATCAGCGGGCTAAAGATAGGGGATCAAAGACGATCAGATACCGTCGTAGTCCTATCCATAAACTATACCGACTCGGGATTGGCATTCACTTGTGGAGTGTCAGTACCGTATGAGAAATCATTAAGTCTTTGGGTTCT…	0	0	0	0	0	0	0	0	0	0	0	0	24	40	0	0	0	0	0	12	0	0	0	0	0	0	0	0	0	0	k:Eukaryota	d:Alveolata	p:Ciliophora	c:Litostomatea	o:Haptoria_2	f:Haptoria_2_X	g:Chaenea	s:Chaenea_sp.
asv498	TGAATTTCTGGGGGGGTGTTTCAAGGTACGTCCTGATTCTGCCCCCTCATCCGCTTTGGAACCAGGATGGGTATTTAGTTATCGGCCTGGGGAAGGGGCATTTTACTTTGAAGAAATTAGAGTGTTCCAGGCAGGCTTTGCTTGAATACATCAGCATGGAATAATGGAATAGGACAATGTTCATTTTATTGGCTATTGAACTTGTAATGATTAACAGGGACAGTTGGGGGCATTCGTATTCATTTGTCAGAGGTGGAATTCTTGGATTAACTGAAGACGAACTAATGCGAAAGCATTTGCCAAGGATGTTTTCATTAATCAAGAACGAAAGTTAGGGGATCAAAGACGCTTAGATACCGTCGTAGTCCTAACTATAAACTATACCGACTAGGGATTGGC…	0	0	0	0	0	0	0	0	0	0	0	0	0	0	0	0	0	0	0	0	0	76	0	0	0	0	0	0	0	0	k:Eukaryota	d:Alveolata	p:Ciliophora	c:Phyllopharyngea	o:Cyrtophoria_8	f:Dysteriidae	g:Dysteria_1	s:Dysteria_1_sp.
asv499	TGGATTTCTGCTGAGGATGACCGGTCCGCCCTCTGGGCAGGTATCTGGCTCAGCCTTGGCATCTTCCTGAAGAACGTAGCTGCACTTGACTGTGTGGTGCGGTATTTAGGACATTTACTTTGAGGAAATTAGAGTGTTTCAAGCAAGCGCACGCCTTGAATACATTAGCATGGAATAATAAGATAGGACCTCGGTTCTATTTTGTTGGTTTCTAGAGCTGAGGTAATGATTGATAGGGATAGTTGGGGGCATTCGTATTTAACTGTCAGAGGTGAAATTCTTGGATTTGTTAAAGACGGACTACTGCGAAAGCATTTGCCAAGGATGTTTTCATTGATCAAGAACGAAAGTTAGGGGATCGAAGACGATCAGATACCGTCCTAGTCTTAACCATAAACT…	0	0	43	0	0	0	0	0	0	0	0	0	0	0	0	0	0	0	0	0	0	6	0	0	0	0	0	0	26	0	k:Eukaryota	d:Alveolata	p:Dinoflagellata	c:Dinophyceae	NA	NA	NA	NA
asv500	TGAATGAGTCAAGGCGAATGCCTTGTAATACATGGAAAGTTTCATTCTATTAATTTGGGATGTTAACAATCCATGTCTTTTACCGTGAAAAAAGTAGGGTGTTCAAAACAGGCGATTGCTCGGATATACTAGCATGGAATGATAAGATACGACTCTGGTCGAATTTTGTTGGTGTTGATTGGTGTAATGAATAATAGGAACAGTCGTGGGTATCCGTATGAGCATGTCAGAGGTGAAATTCTTGGATTTTGCTCAGACGAACCACTGCGAAAGCATTTACCAAGAATGTTTTCATTAATCAAGAACGAAAGTTAGGGGATCGAAGATGATTAGATACCATCGTAGTCTTAACCATAAACTATGCCGACTAGGGATTGGTGCGTGTAAATGAACACCATC…	0	0	0	0	0	0	0	0	0	0	0	0	0	13	30	32	0	0	0	0	0	0	0	0	0	0	0	0	0	0	k:Eukaryota	d:Stramenopiles	p:Sagenista	c:Labyrinthulomycetes	o:Labyrinthulida	f:Labyrinthulaceae	g:Labyrinthula	s:Labyrinthula_sp.
asv501	TGGATTTCTGGTGGGAGCGGCCGGTCCGCCGTAAGGTGTGTACTTGGTTGTCTCCTGTCATCCTTGTGGGAACTGCTCTGGCATTAAGTTGTCGGGGTTAGGGAACACATCGTTTACTGTGAAAAAATTAGAGTGTTTAAAGCAGGCTTATGCCGTTGAATACATTAGCATGGAATAATAAGATAGGACTTTGGCGTCTATTTTGTTGGTTTGCACACCAAGGTAATGATTAATAGGGATAGTTGGGGGTATTCGTATTTAATTGTCAGAGGTGAAATTCTTGGATTTATGAAAGACGAACTTCTGCGAAAGCATTTACCAAAGATGTTTTCATTAATCAAGAACGAAAGTTAGGGGATCGAAGATGATTAGATACCATCGTAGTCTTAACCATAAACT…	0	0	42	0	0	0	0	0	0	0	0	0	0	0	0	32	0	0	0	0	0	0	0	0	0	0	0	0	0	0	k:Eukaryota	d:Stramenopiles	p:Pseudofungi	c:MAST-1	o:MAST-1C	f:MAST-1C_X	g:MAST-1C_XX	s:MAST-1C_XX_sp.
asv502	TGGATTTCTGAATGGATGCCGATGCCCGCCTGTTGGCGTGTGCAAAGGTGCCCGTTCATCCTTCTGTTAAGGTTTCTTAGTATTCATTTACTGGTTTCCGGCTCAGATATTTTACCTTGAATAAATTAGAGTGTTTCAGGCAAGCTTGGTCTTGAATACATTAGCATGGAATAATAGAATAGGACTCTAGATCCTTTGTTGGTTTCTGGATTTGGAGTAATGATTAATAGGGATAGTTGGGGGCATTAGTATTTAATTGTCAGAGGTGAAATTCTTGGATTTATTAAAGACTAACTTATGCGAAAGCATTTGCCAAGGATGTTTTCATTAATCAAGAACGAAAGTTAGGGGATCGAAGACGATCAGATACCGTCGTAGTCTTAACCATAAACTATGCCG…	0	0	7	0	0	0	0	0	0	0	0	0	0	0	0	0	0	0	10	36	0	14	0	0	0	0	0	0	0	7	k:Eukaryota	d:Alveolata	p:Ciliophora	c:Spirotrichea	o:Euplotia	f:Uronychiidae	g:Diophrys	NA
asv503	TGGATTTCTGGATGGATGCCGATGCCCGCCTGTAGGCGTGTGCAAAGGTGCCCGTTCATCCTTCTGTTAAGGTTTCTTAGTATTTATTTACTGGTTTCCGGCTCAGATATTTTACCTTGAGTAAATTAGAGTGTTTCAGGCAGGCTTGGTTCTGAATACATTAGCATGGAATAATAGAATAGGATTCCATATCCTTTGTTGGTTTCCGGATGTGGAGTAATGATTAATAGGGATAGTTGGGGGCATTAGTATTTAATTGTCAGAGGTAAAATTCTTGGATTAATTAAAGACTAACTTATGCGAAAGCATTTGCCAAGGATGTTTTCATTAATCAAGAACGAAAGTTAGGGGATCGAAGACGATCAGATACCGTCGTAGTCTTAACCATAAACTATGCCG…	0	0	0	0	13	0	0	0	0	0	0	0	12	21	0	15	0	0	0	10	3	0	0	0	0	0	0	0	0	0	k:Eukaryota	d:Alveolata	p:Ciliophora	c:Spirotrichea	o:Euplotia	f:Uronychiidae	g:Diophrys	NA
asv504	TGGATTTCTGCTAAGGGTGGCTGGTCCGCCCTCTGGGTGAGTATCTGGCACAGCCTGAGCATTTTTCTTAAAAGCACAACTGCACTTGACTGTGTGGTGTGGTATTGAGAACATTTACTTTGAGGAAATCAGAGTGTTTCAAGCAGGCGCTTGCCTTGAATACATTAGCATGGAATAATATAATAGGGCCTTGGTTCTATTTTGTTGGTTTCTAGAACTGAGGTAATGATTAATAGGGATAGTTGGGGGCATTCGTATTTAACTGTCAGCGGTGAAATTCTTGGATTTGTTAAAGACGGACTACTGCGAAAGCATTTGCCAAGGATGTTTTCGTTGATCAAGAACGAAAGTTAGGGGATCGAAGACGATCAGATACCGTCCTAGTCTTAACCATAAACC…	0	0	0	0	0	0	0	0	0	0	0	0	0	25	0	49	0	0	0	0	0	0	0	0	0	0	0	0	0	0	k:Eukaryota	d:Alveolata	p:Dinoflagellata	c:Dinophyceae	o:Gonyaulacales	f:Goniodomataceae	g:Alexandrium	s:Alexandrium_minutum
asv505	TGGATTTCGGGGTGGCCTGCCTGGTCCACCGCAAGGTGAGTACTGGTCAGCCGCCCTTCCTCTCGAAAGCCCCGACTGCTCTTCATTGCAGTGGTCGGGTAGTTCGGGACGTTTACTTTGAAAAAATTAGAGTGTTCAAGGCAGGCTCTCGCCTGAATACATTAGCATGGAATAATGGAAGAGGACCTCGGTCCTATTTTATTGGTTTCTAGGGCCGAAGTAATGATTAAGAGGGACAGTTGGGGGCATTCGTATTTAATTGTCAGAGGTGAAATTCTTGGATTTATGAAAGACGAACTAGTGCGAAAGCATTTGCCAAGGATGTTTTCATTAATCAAGAACGAAAGTTAGGGGTTCGAAGACGATCAGATACCGTCGTAGTCCTAACCATAAACTATG…	0	0	0	0	0	0	0	0	0	0	0	0	0	0	39	35	0	0	0	0	0	0	0	0	0	0	0	0	0	0	k:Eukaryota	d:Opisthokonta	p:Metazoa	c:Porifera	o:Porifera_X	f:Demospongiae	NA	NA
asv506	TGGATTTCTGCTGAGGACGACCGGTCCGCCCTCTGGGTGAGTATCTGGCTCGGCCTGGGCATCTTCTTGGAGAACGTAGCTGCACTTGACTGTGTGGTGCGGTATCCAGGACCTTTACTTTGAGGAAATTAGAGTGTTTCAAGCAGGCGCACGCCTTGAATACATTAGCATGGAATAATAAGATAGGACCTTGGTTCTATTTTGTTGGTTTCTAGAGCTGAGGTAATGATTAATAGGGATAGTTGGGGGCATTCGTATTTAACTGTCAGAGGTGAAATTCTTGGATTTGTTAAAGACGGACTACTGCGAAAGCATTTGCCAAGGATGTTTTCATTGATCAAGAACGAAAGTTAGGGGATCGAAGACGATCAGATACCGTCCTAGTCTTAACCATAAACC…	0	0	0	0	0	0	0	0	0	0	0	0	0	0	26	48	0	0	0	0	0	0	0	0	0	0	0	0	0	0	k:Eukaryota	d:Alveolata	p:Dinoflagellata	c:Dinophyceae	o:Dinophyceae_X	f:Dinophyceae_XX	g:Dinophyceae_XXX	s:Dinophyceae_XXX_sp.
asv507	TGAATTTTTGTTGCTGTTCTGCTTAGTGGCTTCATTGACACGAAAGTCTGAACGTGACATTACCCCGTTGCGGTGACTTGTCATGCGCTGTGGGGCGTTTACTTTGAGTAAATTAGAGTGTTTCAAGCAAGCTGTTGCTTTGAATACTGCAGCATGGAATAATAATATAGGACATTGGGTCTATATTGTTGGTTCTGAGAGCCGATGTAATGATTAATAGGAACAGTTGGGGGCATTCGTATTCAACAGCTAGAGGTGAAATTCTTAGATTTGTTGAAGACGGACCACAGCGAAAGCATTTGCCAAGGATGTTTTCATTAATCAAGAACGAAAGTTAGGGGATCGAAGACGATCAGATACCGTCGTAGTCTTAACTATAAACTATGCCGACTAGAGATT…	0	0	0	0	26	0	0	47	0	0	0	0	0	0	0	0	0	0	0	0	0	0	0	0	0	0	0	0	0	0	k:Eukaryota	d:Alveolata	p:Apicomplexa	c:Coccidiomorphea	o:Marosporida	f:Rhytidocystidae	g:Rhytidocystidae_X	s:Rhytidocystidae_X_sp.
asv508	TGGATTTCTGGTTTTTTGTTTTTCCGACTCGAATGAGTATGAGAAGAATGAGAATGCCATATTTGTAAGGACCCTCTCTGTCATTAACTTGATGGGGTTGTGAATTGCATCATTAACTGTGAAAAAATTAGAGTGTTCAAAGCAGGCATTTCGCCGTGAATACATCCGCATGGAATTATAAGATAGGACTTTGGTACTATTTTGTTGGTTTGCATACCAAGGTAATGATTAAGAGGGACAGTTGGGGGTATCCGTATCAAGTTGTCAGAGGTGAAATTCTTGGATTTACATGAGACGAACTACTGCGAAAGCATTTACCAAGGATGTTTTCATTGATCAAGAACGAAAGTTAGGGGATCGAAGATGATTAGATACCATCGTAGTCTTAACCATAAACTA…	0	0	0	0	0	0	0	0	0	0	0	0	0	0	0	18	0	0	55	0	0	0	0	0	0	0	0	0	0	0	k:Eukaryota	d:Stramenopiles	p:Sagenista	c:Labyrinthulomycetes	NA	NA	NA	NA
asv509	TGAAATGGTGTTTGTAGTATGATGGCGTCGTAAGGCTGTTGTTATGCTACATTCATTTCCTTGCGTTTCATATGCAAGGACTGTTACTTTGAGGAAATCAGAGTGCTCCAAGCAAGCTGTGCTAATGAATGTTACAGCATGGTATGACACTAAAAGACTGAGATGCTTTGGTCAAAGCATTTTAGTAATGATTAATAGGAATAGTCGGGGGCATCCGTATTCATTAGTAAGAGGTGAAATTCTTAGACTTAATGAAGACGAACAAAGGCGAAAGCATTTGCCAAGGATATTTTCATTGATCAAGAACGAAAGTTAGGGGATCGAAGACGATCAGATACCGTCGTAGTCTTAACCGTAAACTATGCCGACCAGGGATTGGAAATCCATTCATATATGCTT…	0	0	0	12	0	0	0	0	0	0	0	0	0	0	0	0	0	28	20	0	0	0	0	0	0	0	0	12	0	0	k:Eukaryota	NA	NA	NA	NA	NA	NA	NA
asv510	TGAAACTTGGGTCTGGCTGGCGGGTCCGCCTCACCGCGTGCACTCGTCCGGCCGGGCCTTCCTTCTGAAGAACCTCATGCCCTTTACTGGGCGTGTTGGGGAATCAGGACTTTTACTTTGAAAAAATTAGAGTGTTCAAAGCAGGCCTTTGCTCGAATACGTTAGCATGGAATAATAAAATAGGGCGTGCGTTTCTATTTTGTTGGTTTCTAGAGACGCCGCAATGATTAACAGGAACAGTCGGGGGCATCAGTATTCAGTTGTCAGAGGTGAAATTCTTGGATTTACTGAAGACTAACTACTGCGAAAGCATTTGCCAAGGATGTTTTCATTAATCAGTGAACGAAAGTTAGGGGATCGAAGACGATCAGATACCGTCGTAGTCTTAACCGTAAACTA…	0	0	0	0	0	0	0	0	0	0	0	0	9	0	0	0	0	0	40	0	0	0	0	0	0	0	0	0	0	23	k:Eukaryota	d:Opisthokonta	p:Fungi	c:Ascomycota	o:Pezizomycotina	f:Dothideomycetes	g:Dothideomycetes_X	s:Dothideomycetes_X_sp.
asv511	TGAAGTTTGGTCTCGGACGCTGGGTCTGCTTCATTGCATGTACTTGGCGGTCCGAGACTTCCTTCCTGGTGAACGGCCGCCTTCGGGTGGTCCGGAACCAGGACCATTACTTTGAAAAAATTAGAGTGTTCAAAGCAGGCCATAGGCCCGAATATATTAGCATGGAATAACAGAATAGGACGTGCGGTTCTATTTTGTTGGTTTCTAGAACTGCCGTAATGATTAAAAGGGACAGCCGGGGGCATTAGTATTTGCACGCTAGAGGTGAAATTCTTGGATTGTGCAAAGACTTCCTACTGCGAAAGCATTTGCCAAGAATGTTTTCATTAATCAAGAACGAAGGTTAGGGTATCGAAAACGATTAGATACCGTTGTAGTCTTAACAGTAAACTATGCCGA…	0	0	0	0	0	0	0	0	0	0	0	0	7	14	0	0	0	0	51	0	0	0	0	0	0	0	0	0	0	0	k:Eukaryota	d:Opisthokonta	p:Fungi	c:Basidiomycota	o:Ustilaginomycotina	f:Ustilaginomycetes	g:Ustilaginomycetes_X	s:Ustilaginomycetes_X_sp.
asv512	TGAATGAGTCAAGGTGAATGCCTTGTAATACATGGAGAGTTTCATTCTATTAATTTGGGATGTTGACAATCCATGTCTTTTACCGTGAAAAAAGTAGGGTGTTCAAAACAGGCGATTGCTCGGATATACTAGCATGGAATGATAAGATACGACTCTGGTCGAATTTTGTTGGTGTTGATTGGTGTAATGAATAATAGGAACAGTCGTGGGTATCCGTATGAGCATGTCAGAGGTGAAATTCTTGGATTTTGCTCAGACGAACCACTGCGAAAGCATTTACCAAGAATGTTTTCATTAATCAAGAACGAAAGTTAGGGGATCGAAGATGATTAGATACCATCGTAGTCTTAACCATAAACTATGCCGACTAGGGATTGGTGCGTGTAAATGAACACCATC…	0	0	0	0	0	0	0	0	0	0	0	0	0	0	27	45	0	0	0	0	0	0	0	0	0	0	0	0	0	0	k:Eukaryota	d:Stramenopiles	p:Sagenista	c:Labyrinthulomycetes	o:Labyrinthulida	f:Labyrinthulaceae	g:Labyrinthula	s:Labyrinthula_sp.
asv513	TGAATTTTGGTCCTGATTAGGTGGTTTGGTCGCGAGATCAACACTGCCTTGGTCGGGACTTTCCTTCTAGGGAACTAGGGTGCTCTTTGTTGGGTGCTTTAGGGATCTAGGACTGTTACTTTGAAAAAATTAGAGTGTTTAAAACAGGCTTACGCTTGAATACATTAGCATGGAATAACGGAATAGGACTTTGTTTCTATTTTGTTGGTTTTGAGGAACGAAGTAATGATTAATAGGGATAGTTGGGGGCATTAGTATTCCATAGTCAGAGGTGAAATTCTTGGATTTATGAAAGACTAACTTCTGCGAAAGCATTTGCCAAGGATGTTTTCATTAATCAAGAACGAAAGTTAGGGGATCGAAGACGATCAGATACCGTCGTAGTCTTAACCATAAATT…	0	0	0	0	0	0	0	0	0	0	0	0	0	0	0	0	0	25	47	0	0	0	0	0	0	0	0	0	0	0	k:Eukaryota	d:Opisthokonta	p:Fungi	c:Chytridiomycota	o:Chytridiomycotina	f:Chytridiomycetes	g:Chytridiomycetes_X	s:Chytridiomycetes_X_sp.
asv514	TGGATTTCTGCCGAGGACGACCGGTCCGCCCACTGGGTGTGCATCTGGCTCGGCCTGGGCATCTTCTTGGAGAACGTATCTGCACTTGACTGTGTGGTGCGGTATCCAGGACTTTTACTTTGAGGAAATTAGAGTGTTTCAAGCAGGCACACGCCTTGAATACATTAGCATGGAATAATAAGATAGGACCTTGGTTCTATTTTGTTGGTTTCTAGAACTGAGGTAATGATTAATAGGGATAGTTGGGGGCATTCGTATTTAACTGTCAGAGGTGAAATTCTTGGATTTGTTAAAGACGGACTACTGCGAAAGCATTTGCCAAGGATGTTTTCATTGATCAAGAACGAAAGTTAGGGGATCGAAGACGATCAGATACCGTCCTAGTCTTAACCATAAACC…	0	0	0	11	0	0	15	25	0	0	0	0	0	0	0	20	0	0	0	0	0	0	0	0	0	0	0	0	0	0	k:Eukaryota	d:Alveolata	p:Dinoflagellata	c:Dinophyceae	o:Peridiniales	f:Thoracosphaeraceae	g:Thoracosphaeraceae_X	s:Thoracosphaeraceae_X_sp.
asv515	TGGATTTCTGCTGAGGACGACCGGTCCGCCCTCTGGGTGAGTATCTGGTTCGGCCTGGGCATCTTCTTGGAGAACGTAGCTGCACTTGACTGTGTGGTGCGGTATCCAGGACTTTTACTTTGAGGAAATTAGAGTGTTTCAAGCAGGCACACGCCTTGAATACATTAGCATGGAATAATAAGATAGGACCTTGGTTCTATTTTGTTGGTTTCTAGAGCTGAGGTAATGATTAATAGGGATAGTTGGGGGCATTCGTATTTAACTGTCAGAGGTGAAATTCTTGGATTTGTTAAAGACGGACTACTGCGAAAGCATTTGCCAAGGATGTTTTCATTGATCAAGAACGAAAGTTAGGGGATCGAAGACGATCAGATACCGTCCTAGTCTTAACCATAAACC…	0	0	0	0	0	71	0	0	0	0	0	0	0	0	0	0	0	0	0	0	0	0	0	0	0	0	0	0	0	0	k:Eukaryota	d:Alveolata	p:Dinoflagellata	c:Dinophyceae	o:Peridiniales	f:Thoracosphaeraceae	g:Scrippsiella	s:Scrippsiella_sp.
asv516	TGGATTTCGGGTTGGCTTCAGCGGTCTCGCTTTGCGTTTGTACTGCTGCAGCCTACCTTCTTGTCGGGGACGGGCCTTCGGGCTTCATTGCTCGGGGCCCGGAATCGACGATGTTACTTTGAGTAAATTAGAGTGTTCAAAGCAAGCCTACGCTCTGAATATAATAGCATGGGATAACACGACAGGACTCTGGCCTATCGTGTTGGTCTGTAGGACCAGAGTAATGATTAAGAGGGACAGTCGGGGGCATTCGTATTCCGTTGTCAGAGGTGAAATTCTTGGATTTACGGAAGACGAACATCTGCGAAAGCATTTGCCAAGGATGTTTTCATTGATCAAGAACGAAAGTTGGGGGCTCGAAGACGATTAGATACCGTCGTAGTCTCAACCATAAACGAT…	0	0	0	0	0	0	0	34	0	0	0	0	0	0	0	23	0	14	0	0	0	0	0	0	0	0	0	0	0	0	k:Eukaryota	d:Archaeplastida	p:Chlorophyta	c:Ulvophyceae	o:Ulvales-relatives	f:Ulvales-relatives_X	NA	NA
asv517	TGGAATTCTGCTGAAGATATCCGGTCTGCCCTCTGGGTGAGCATTTGGCATTGCTTCAGCATCAGCTTGGAACCACTGCTGCACTTGACTGTGTGGTGTGGGGTCTAAGGACTTTACTTTGAGGAAATCAGAGCGTTCCCACCAGGCCAATGCCTTGAATACACTAGCATGGAATAATGTGATAAGGCCTTGTCTTTATCTTGTTGGTTTTAGAGATGAGGTGATGATAGGTAGGAATAGTTGGGGGCATTTGTATTCAACTGTCAGAGGTGAAATTCTTGGATTTGTTAAGGACACACGTGTGCGAAAGCATTTGCCATGGATGTTTTCTTTGATCAAGAACGAAAGTTAGGGGATCGAAGACGATCAGATACCGTCCTAGTCTTAACCATACACTAT…	0	0	0	0	0	0	0	0	0	0	0	0	0	0	0	70	0	0	0	0	0	0	0	0	0	0	0	0	0	0	k:Eukaryota	d:Alveolata	NA	NA	NA	NA	NA	NA
asv518	TGAAGTTCTGGGCATTGTCTTTTCGGCAACTGCTGGAAAGAGGTGTCCATCCGTATAAGCAACCAAACCCGTTCTTAACTGAATGATTTGGGGATTATACATTTTACTGTGAAAAAATCAGAGTGTTCCAGGCAGGCAATCGCCCTGAATACACAAGCATGGAATAATGGAATTGGCTCCAGCCATTTCATGGTTTAATGGAAGGAGTAATGATTAATAGGGACAGTTGGGGGCATTAGTATTTAATTGTCAGAGGTGAAATTCTTGGATTTATTAAAGACTAACTAGTGCGAAAGCATTTGCCAAGGATGTTTTCATTAATCAAGAACGAAAGTTAGGGGATCAAAGACGATCAGATACCGTCGTAGTCTTAACTATAAACTATACCGACTAGGGATT…	0	0	0	0	0	0	0	0	0	0	0	0	0	0	0	0	0	0	0	70	0	0	0	0	0	0	0	0	0	0	k:Eukaryota	d:Alveolata	p:Ciliophora	c:Prostomatea_2	o:Prostomatea_2_X	f:Placidae	g:Placus	s:Placus_salinus
asv519	TGGATCTACGTTCAAGGGGTTGGTACTATCTGATGATAGTCACTGACTACCTGGACTTATTTAGCTGGTATTCTGTGAATGTCCTTCATTGGATGTTTGCAGTGGCCGGCAACTTTACTTTGAAAAAATTAGAGTGCTCAACACAGGCGTTTGCCTGAATATTGGTGCATGGAATAATGGAATAGGATCTTGGTCCTATTTTGTTGGTTTTAAGGAGCCAAGATAATGATTAAGAGGGACAGACGGGGGCATTCGTATTGCAGCGCTAGAGGTGAAATTCTTGGATCGTTGCAAGACGAACAACTGCGAAGGCATTTGCCAAGAATGTTTTCATTAATCAAGAACGAAAGTTAGAGGTTCGAAGGCGATCAGATACCGCCCTAGTTCTAACCGTAAACG…	0	0	0	29	0	0	0	0	0	0	0	0	0	0	0	0	0	40	0	0	0	0	0	0	0	0	0	0	0	0	k:Eukaryota	d:Opisthokonta	p:Metazoa	c:Nematoda	o:Chromadorea	f:Chromadorea_X	NA	NA
asv520	TGGATTTTGGGTTTGGTAAAATCGGTCTGCGTTAAGTAGTACTGACTTGCCTGCCCTTCTTCTCGAGGCCTATGGGTGCACTTAACCGTGTGTTCATAGTATTCGGGACTTTTACCGTGAGAAAATTAGAGTGTTCAAAGCAGGCTTTTGCTTGAATATTGCAGCATGGAATAATGGAATAGGATCATGATCTTATTTTGTTGGTTTCTAAGATCAAGATAATGATTAATAGGGATAGTTGGGGGCATTAATATTTAGTTGTCAGAGGTGAAATTCTTAGATTTACAAAAGATTAACTTCTGCGAAAGCATTTGCCAAGGATGTTTTCGTTAATCAAGAACGAAAGTTGAGGGATCGAAGACGATCAGATACCGTCGTAGTCTTAACCATAAACTATGC…	0	0	0	0	0	0	0	0	0	0	0	0	0	0	0	0	0	69	0	0	0	0	0	0	0	0	0	0	0	0	k:Eukaryota	d:Opisthokonta	p:Mesomycetozoa	c:Ichthyosporea	o:Ichthyosphonida	f:Abeoformidae_Group_MAIP_1	g:Abeoformidae_Group_MAIP_1_X	s:Abeoformidae_Group_MAIP_1_X_sp.
asv521	TGAAATTCTGGCTTACGACGCGAAAGCTTTTTCAGCATCGTGATCGAAGTCATCCGCTTGCAAGCATATGTTCGCCCTTCAAAAGGTGGCTATGCGAGTTAGCAATTTACCTTGAGAAAAACAGAGTGTTCCAGGCAGGCTTGTCCGGAATGCATTAGCATGGAATAATAGAATACGACTGAAGTCGATTTATTGGTTTAAGGCTTTAGTAATGATTAATAGGAACAGTCGGGGACATTAGTACTTGGCAATTAGAGGTGAAATTTTTTGACTTGCCAAAGACTAACTAATGCGAAAGCATTTGTCAAGGATGTTTTCATTAATCAAGAACGAAAGTTAGGGGATCAAAGACGATCAGATACCGTCCTAGTCTTAACTATAAACTATACCGACTCGGAT…	0	0	0	0	0	0	0	0	0	0	0	0	0	0	0	0	0	0	0	0	10	53	0	0	6	0	0	0	0	0	k:Eukaryota	d:Alveolata	p:Ciliophora	c:Oligohymenophorea	o:Peritrichia_2	f:Sessilida	NA	NA
asv522	TGGATTTCTGCCGAGGACGACCGGTCCGCCCACTGGGTGTGTATCTGGCTCGGCCTGGGCATCTTCTTGGAGAACGTAGCTGCACTTGATTGTGTGGTGCGGTATCCAGGACTTTTACTTTGAGGAAATTAGAGTGTTTCAAGCAGGCACACGCCTTGAATACATTAGCATGGAATAATAAGATAGGACCTTGGTTCTATTTTGTTGGTTTCTAGAACTGAGGTAATGATTAATAGGGATAGTTGGGGGCATTCGTATTTAACTGTCAGAGGTGAAATTCTTGGATTTGTTAAAGACGGACTACTGCGAAAGCATTTGCCAAGGATGTTTTCATTGATCAAGAACGAAAGTTAGGGGATCGAAGACGATCAGATACCGTCCTAGTCTTAACCATAAACC…	0	0	0	0	0	0	0	0	0	0	0	0	0	0	0	0	0	0	0	0	0	0	0	0	0	0	0	0	54	15	k:Eukaryota	d:Alveolata	p:Dinoflagellata	c:Dinophyceae	o:Peridiniales	f:Thoracosphaeraceae	NA	NA
asv523	TGAATTTCTGATAGGAGGACCTACCTCCGGGTGGGAATACTCCATATCATCCGCAATGGGAGGCTTGATGGGCATTAAGTTGTCGGCTTGTTGACCTTGCATTTTACTTTGAAGAAATTAGAGTGTTCATGGCAGGCTTTGCTTGAATACATCAGCATGGAATAATAGAATAGGACAGAATTCATTTTATTGGTTATTGAGTTTTGTAATGATTAACAGGGACAGTTGGGGGCATTCGTATTCATTTGTCAGAGGTGGAATTCACAGATTAATTGAAGACGAACTAATGCGAAAGCATTTGCCAAGGATGTTTTCATTAATCAAGAACGAAAGTTAGGGGATCAAAGACGCTTAGATACCGTCGTAGTCCTAACTATAAACTATACCGACTAGGGATTG…	0	0	0	0	12	20	0	0	0	0	0	0	0	0	0	0	0	0	0	0	0	0	0	0	0	0	0	0	36	0	k:Eukaryota	d:Alveolata	p:Ciliophora	c:Phyllopharyngea	o:Cyrtophoria_8	f:Dysteriidae	g:Dysteria_1	s:Dysteria_1_sp.
asv524	TGGATTTGTGGCGTACGATGAGTTCCCGGCATTCGTGTCGGTGGTACCTGTCGTTGCCATCCTTGGGTGGAATCTGTGTGGCATTAGGTTGTCGTGCAGGGGATGCCCATCTTTTACTGTGAAAAAATTAGAGTGTTCAAAGCAGGCTTACGCCGTTGAATATATTAGCATGGAATAATGAGATAGGACCTTGGTACTATTTTGTTGGTTTGCGCACCGAGGTAATGATTAATAGGGACAGTTGGGGGTATTCGTATTCCATTGTCAGAGGTGAAATTCTTGGATTTTTGGAAGACGAACTACTGCGAAAGCATTTACCAAGGATGTTTTCATTAATCAAGAACGAAAGTTAGGGGATCGAAGATGATTAGATACCATCGTAGTCTTAACCATAAACTA…	0	0	0	0	0	0	0	0	0	0	0	0	4	5	10	16	0	18	0	0	0	0	0	0	7	0	0	0	8	0	k:Eukaryota	d:Stramenopiles	p:Ochrophyta	c:Bacillariophyta	o:Bacillariophyta_X	f:Raphid-pennate	NA	NA
asv525	TGGAATTCTGCTGAAGATATCCGGTCTGCCCTCCGGGTGAGCATTTGGCATTGCTTCAGCATCAGCTTGGAACCACTGCTGCACTTGACTGTGTGGTGTGGGGTCTAAGGACTTTACTTTGAGGAAATCAGAGCGTTCCCACCAGGCCAATGCCTTGAATACACTAGCATGGAATACTGTGATAAGGCCTTGTCTTTATCTTGTTGGTTTTAGAGATGAGGTGATGATAGGTAGGAATAGTTGGGGGCATTTGTATTCAACTGTCAGAGGTGAAATTCTTGGATTTGTTAAGGACACACATGTGCGAAAGCATTTGCCATGGATGTTTTCTTTGATCAAGAACGAAAGTTAGGGGATCGAAGACGATCAGATACCGTCCTAGTCTTAACCATAAACTAT…	0	0	0	0	0	0	0	0	0	0	0	0	0	0	0	68	0	0	0	0	0	0	0	0	0	0	0	0	0	0	k:Eukaryota	d:Alveolata	p:Dinoflagellata	c:Dinophyceae	NA	NA	NA	NA
asv526	TGGATTTCTGCTGAGGACGACCGGTCCGCCCTCTGGGTGAGTATCTGGCTCGGCCTGGGCATCTTCTTGGAGAACGTAGCTGCACTTGACTGTGTGGTGCGGTATCCAAGACTTTTACTTTGAGGAAATTAGAGTGTTTCAAGCAGGCACACGCCTTGAATACATTAGCATGGAATAATAAGATAGGACCTTGGTTCTATTTTGTTGGTTTCTAGAGCTGAGGTAATGATTAATAGGGATAGTTGGGGGCATTCGTATTTAACTGTCAGAGGTGAAATTCTTGGATTTGTTAAAGACGGACTACTGCGAAAGCATTTGCCAAGGATGTTTTCATTGATCAAGAACGAAAGTTAGGGGATCGAAGACGATCAGATACCGTCCTAGTCTTAACCATAAACC…	0	0	0	0	0	0	0	0	0	0	0	0	0	0	0	0	0	0	68	0	0	0	0	0	0	0	0	0	0	0	k:Eukaryota	d:Alveolata	p:Dinoflagellata	c:Dinophyceae	NA	NA	NA	NA
asv527	TGGATTTCTGCTAACTGCACTTTCAATACATCTTTTGGTGTATTGTTGGTCGTTCGTTGGCTTTCTTCGGGCCGGTCTCTTTCGGGGGGCTTGTTCGGAGCTGTTACTTTGAGAAAATTAGAGTGTTTCAAGCAGGTTTCTGCCTTGAATACTCCAGCATGGAATAACAAGAATGACTCTTGTCTTTCTTGTTGGTTTAAAGGCTAGAGTAATGGTTAATAGGAACAGTCGGGGGCATTCGTATTTGCCAGCTAGAGGTGAAATTCTTAGATTTGGCAAAGACGAACTACTGCGAAAGCATTTGCCAAGGATGTTTTCATTGATCAAGAACGAAAGTTAGGGGATCGAAGACGATCAGATACCGTCGTAGTCTTAACCATAAACTATGCCGACTAGAGA…	0	0	0	0	0	0	0	0	0	0	0	0	0	0	0	0	0	0	0	0	0	0	0	0	0	68	0	0	0	0	k:Eukaryota	d:Alveolata	p:Apicomplexa	c:Gregarinomorphea	o:Neogregarinorida	f:Stylocephalidae	g:Xiphocephalus	NA
asv528	TGGACCGATTCACTTTCTGAGCAGTCTCCTTCTTGGGGCGCGAGGAAGGTGTGGGCTTGAAAGAGCCTCGGTTACTTTGAGAAAAATTGAGTGTTTCAGGCGGGCCAGAGCTGAAATAGTGTACCATGGAATGACGCAGTGGCCGTCCCTCCGTTTCTTTGGTTTTGGATGGGATGGTACGTGGTTGATAGGAACAGTCGGGGGTATTCGTATTGAACAGTCAGAGGTGAAATTCTATGATTTGTTCAAGACGAACTAATGCGAAAGCATCTACCAAGGATGTTTTCATTAATCAAGAACGAAAGTTAGGGGATCCAAGACGATCAGATACCGTCGTAGTCTTAACTGTAAACTATGCCGACTAGAGATCGGTGGATATCAATGTGGATTCCTTCGGCA…	0	0	0	67	0	0	0	0	0	0	0	0	0	0	0	0	0	0	0	0	0	0	0	0	0	0	0	0	0	0	k:Eukaryota	d:Alveolata	p:Apicomplexa	c:Gregarinomorphea	o:Gregarinomorphea_X_GRE1	f:Gregarinomorphea_X_GRE1_X	g:Gregarinomorphea_X_GRE1_XX	s:Gregarinomorphea_X_GRE1_XX_sp.
asv529	TGAACCTTGGGCCTGGCTGGCAGGTCCGCCTCACCGCGTGTACTTGTCCGGCCGGGCCTTTCCTTCTGGAGAACCTCATGCCCTTCACTGGGTGTGCTGGGGAACCAGGACTTTTACTTTGAAAAAATTAGAGTGTTCAAAGCAGGCCTTTGCTCGAATACGTTAGCATGGAATAATAGAATAGGACGTGCGGTCCTATTTTGTTGGTTTCTAGGACCGCCGTAATGATTAATAGGGACAGTCGGGGGCATCAGTATTCAATTGTCAGAGGTGAAATTCTTGGATTTATTGAAGACTAACTACTGCGAAAGCATTTGCCAAGGATGTTTTCATTAATCAGTGAACGAAAGTTAGGGGATCGAAGACGATCAGATACCGTCGTAGTCTTAACCGTAAACT…	0	0	0	0	0	0	0	0	0	0	0	0	0	0	0	0	0	0	67	0	0	0	0	0	0	0	0	0	0	0	k:Eukaryota	d:Opisthokonta	p:Fungi	c:Ascomycota	o:Pezizomycotina	f:Dothideomycetes	g:Dothideomycetes_X	s:Dothideomycetes_X_sp.
asv530	TGAATTTCTGTCATGTGCGAGTTGGCGTGCTTCATTGTATTGACTGATTCGCATTGACATTTTTCGGGTTACGCAGGCTTCTTAATTGAGGTTTGTGATATCCTGGACTTTTACTTTGAGAAAATTAGAGTGTTTCAAGCAGGCATTTGCCTTGAATACTACAGCATGGAATAATAAGATAGGACTTTGGTTCTTTCTTGTTGGTTCACAGAACTAAAGTAATGATTAACAGGGACAGTCGGGGGCATTCGTATTTAACTGTCAGAGGTGAAATTCTTAGATTTGTTAAAGACGAACTACTGCGAAAGCATTTGCCAAGGATGTTCCCATTAATCAAGAACGAAAGTTAGGGGATCGAAGACGATCAGATACCGTCGTAGTCTTAACTATAAACCATGC…	0	0	66	0	0	0	0	0	0	0	0	0	0	0	0	0	0	0	0	0	0	0	0	0	0	0	0	0	0	0	k:Eukaryota	d:Alveolata	NA	NA	NA	NA	NA	NA
asv531	TGGACTTTGGGTTGGGTCGGCCGGTCCGCCTTTTGGTGTGCACCGGTCGTCTCGTCCCTTCTGCCGGCGATGCGCTCCTGTCCTTAATTGGCCGGGTCGTGCCTCCGGCGCTGTTACTTTGAAGAAATTAGAGTGCTCAAAGCAAGCCTACGCTCTGTATACATTAGCATGGGATAACATCATAGGATTTCGGTCCTATTACGTTGGCCTTCGGGATCGGAGTAATGATTAACAGGGACAGTCGGGGGCATTCGTATTTCATAGTCAGAGGTGAAATTCTTGGATTTATGAAAGACGAACAACTGCGAAAGCATTTGCCAAGGATGTTTTCATTAATCAAGAACGAAAGTTGGGGGCTCGAAGACGATCAGATACCGTCCTAGTCTCAACCATAAACGA…	0	0	0	45	0	21	0	0	0	0	0	0	0	0	0	0	0	0	0	0	0	0	0	0	0	0	0	0	0	0	k:Eukaryota	d:Archaeplastida	p:Streptophyta	c:Embryophyceae	o:Embryophyceae_X	f:Embryophyceae_XX	NA	NA
asv532	TGAATTTCTGGAGGGCGGCCTTACCCACGGGTATGAGCGGCTACTTCATCCGCGCCGGAAGGCACTACAGTATTACTTAGTGTTGGATGCGTGTTTTACTTTGAAGAAATTAGAGTGTTCCAGGCAGGCTTTGCTTGAATACATCAGCATGGAATAATGGAATAGGACAGGTCAATTTAAATTGGTTATTTGACTTGTAATGATTAACAGGGACAGTTGGGGGCGTTTGTATTCAATAGTCAGAGGTGAAATTCTTGGATTTGTTGAAGACAAACTAATGCGAAAGCATTCGCCAAGGATGTTTTCATTAATCAAGAACGAAAGTTAGGGGATCAAAGACGATTAGATACCGTCGTAGTCCTAACCATAAACTATACCGACTAGGGATTGGCATGGGGA…	0	0	0	0	0	0	0	0	0	0	0	0	20	46	0	0	0	0	0	0	0	0	0	0	0	0	0	0	0	0	k:Eukaryota	d:Alveolata	p:Ciliophora	c:Phyllopharyngea	o:Cyrtophoria_8	f:Dysteriidae	g:Trochilia	s:Trochilia_sp.
asv533	TGAATTTCTGGGTAGCCCACTTCGTCTGCTGGAAACAGTGTGCACGATGCTTGGACTATTCATCCTTCAGAAGAACCTATGTGGCATTCATTTGTCATGTAGGGGATCTGATACTTTACCTTGAAAAAATTAGAGTGTTTCAGGCAGGCAATCGCCGGAATACATTAGCATGGAATAATTGAATAGGACTTTGGTTCTATTTGTTGGTTTTGTGGACCGAAGTAATGATTAATAGGGATAGTTGGGGGCATTCGTATTTAATTGTCAGAGGTGAAATTCATGGATTTGTTAAAGACGAACTTATGCGAAAGCATTTGCCAAGGATGTTTTCATTAATCAAGAACGAAAGTTAGGGGATCAAAGACGATCAGATACCGTCCTAGTCTTAACCATAAACTA…	0	0	0	0	0	0	0	0	0	0	0	0	0	35	0	31	0	0	0	0	0	0	0	0	0	0	0	0	0	0	k:Eukaryota	d:Alveolata	p:Ciliophora	c:Ciliophora_X	o:Ciliophora_XX	f:Protocruziidae	g:Protocruzia	NA
asv534	CGGAACTTGGTGGATGATTTGCTTCGTCCTCACGGATGGTAGCAGATCAGCCGCCTTTGTGGAGGGTGGTCTACTGGTCCTTTACTGGATCGTTAGATCGCTGCCACCATTTACTGTGAAAAAATTAGAGTGTTCAAAGCAGGCGTTTGCCGTGAATACATTAGCATGGAATAATAGAATAGGACCTGGTTTCTATTTTGTTGGTTTGTTAGAATCGGGTAATGATTAAGAGGGATGGTTGGGGGCATTTGTATTCCAGCGTCAGAGGTGAAATTCTTGGATTGTTGGAAGACAAACAGCTGCGAAAGCGTCTGCCAAGGACATTTTCATTGATCAAGAACGAAAGTAAGGGGATCGAAGACGATCAGATACCGTCGTAGTCTTTACTATAAACTATGA…	0	0	0	0	0	0	0	0	0	0	0	0	0	0	0	0	0	51	15	0	0	0	0	0	0	0	0	0	0	0	k:Eukaryota	d:Archaeplastida	p:Rhodophyta	c:Florideophyceae	o:Rhodymeniales	f:Rhodymeniales_X	g:Champia	NA
asv535	TGGATTTCTGCCAAGGACGACCGGTCCGCCCCCTGGGTGTGCATCTGGCTCGGCCTGGGCATCTTCTTGGAGAACGTGTCTGCACTTCACTGTGTGGTGCGGTATCCAGGACTTTTACTTTGAGGAAATTAGAGTGTTTCAAGCAGGCATCCGCCTTGAATACATTAGCATGGAATAATAAGATAGGACCTTGGTTCTATTTTGTTGGTTTCTAGAACTGAGGTAATGATTAATAGGGATAGTTGGGGGCATTCGTATTTAACTGTCAGAGGTGAAATTCTTGGATTTGTTAAAGACGGACTACTGCGAAAGCATTTGCCAAGGATGTTTTCATTGATCAAGAACGAAAGTTAGGGGATCGAAGACGATCAGATACCGTCCTAGTCTTAACCATAAACC…	0	0	0	17	0	0	0	0	0	0	0	0	0	0	0	0	0	6	17	0	13	0	0	0	0	0	0	7	0	5	k:Eukaryota	d:Alveolata	p:Dinoflagellata	c:Dinophyceae	NA	NA	NA	NA
asv536	TGAATTTCTGTTGTAGTGACCTGACGACGCTAGTCGCCGTTTGTGTTGCTCCAGCATTTTCTCTCGCGCATGCTTCATTGTGTGTGTCGGGGATGTTTTACTTTGAGAAAAATAGAGTGTTTCAAGCAGGCTGTGCCTTGAATACTGCAGCATGGAATAATGAGATAGACCTACATTCCTATTTCGTTGGTTTATGGAATGAGTGATGATTAATAGGGGTAGTTGGGGGCATTTGTATTCGACTGTCAGAGGTGAAATTCTTAGATTTGTCGAAGACAGACAACTGCGAAAGCATTTGCCAAGGATATTCTCATTAATCAAGAACGAAAGTTAGGGGATCGAAGACGATCAGATACCGTCGTAGTCTTAACCATAAACTATGCCGACTAGAGATTGGAG…	0	0	0	0	0	0	29	0	0	0	0	0	0	0	0	0	0	0	0	0	0	0	0	0	0	8	4	24	0	0	k:Eukaryota	d:Alveolata	p:Apicomplexa	c:Gregarinomorphea	o:Gregarinomorphea_X_GRE3	f:Gregarinomorphea_X_GRE3_X	g:Gregarinomorphea_X_GRE3_XX	s:Gregarinomorphea_X_GRE3_XX_sp.
asv537	TGGATTTCAAGAAACGCATCTGGAAACAGTTTGCTTTCTACCAGTCTTTGACTGTTACTGTGAGAAAATTAGAGTGTTTCAAGCAGGCAATTGCAGGAATACATTAGCATGGAATAACGAATGTGTCTACAATTTGGTTGATTGTAGGTTACGATTAATAGGGACAGTTGGGGGCATTAGTATTTAATTGTCAGAGGTGAAATTCTTGGATTAGTTAAAGACTAACGTATGCGAAAGCATTTGCCAAGGATGTTTTCATTAATCAAGAACGAAAGATAGGGGATCAAAGACGATCAGATACCGTCGTAGTCCTATCTATAAACTATGCCGACTAGGGATTGGTGCGGTGTACACCGTATCAGTACCTTATGAGAAATCAAAGTCTTTGGGTTCTGGGGG…	0	0	0	0	0	0	0	0	0	0	0	0	46	19	0	0	0	0	0	0	0	0	0	0	0	0	0	0	0	0	k:Eukaryota	d:Alveolata	p:Ciliophora	c:Litostomatea	o:Haptoria_5	f:Pleurostomatida	g:Loxophyllum	NA
asv538	TGAAATTCTGTACGGAATGAATCTCCAAGGAGGCGCACGCCGTACATCCGTCTGAGCAGCGGGCTTCGTCTTTACGGGGTTCGTGATCAGGCACTTTACCTTGAGCAAATTAGAGTGTTCCAAGCAGGCGTCAGCCTGAATAGTCCAGCATGGAATAATAGAAAAGGACTGAGAGCCACTGTTGGTGCGTGGCACTTAGTAATGATTAATAGGGATAGTTGGGGGCATTCGTATTTAATTGTCAGAGGTGAAATTCTATGATTTATTAAAGACGAACTTATGCGAAAGCATTTGCCAAGGATGTTTTCATTAATCAAGAACGAAAGTTAAGGGATCAAAGACGATCAGATACCGTCGTAGTCTTAACCATAAACTATGCCGACTAGAGATTGGAAGGGA…	0	0	0	0	0	0	0	0	0	0	0	0	0	0	0	0	0	65	0	0	0	0	0	0	0	0	0	0	0	0	k:Eukaryota	d:Alveolata	p:Ciliophora	c:Heterotrichea	o:Heterotrichea_X	f:Condylostomatidae	g:Condylostoma	s:Condylostoma_sp.
asv539	TGAATTTCTGTCATATGCAGGCCAGCTTGCTTATTTGTATAGCTTGGTTGGCATTGATATCTTTCGGGTTACGTCAGCTTCTTTACTGAGGTTGGTGATATCCTGGACCGTTACTTTGAGAAAATTAGAGTGTTTCAAGCAGGCATACGCCTTGAATACTACAGCATGGAATAATAAGATAGGACTTTAGTTCTTTCTTGTTGGTTCGGAGAACTAAGGTAATGATTAACAGGGACAGTCGGGGGCATTCGTATTTAACTGTCAGAGGTGAAATTCTTAGATTTGTTAAAGACGAACTACTGCGAAAGCATTTGCCAAGGATGTTCCCATTAATCAAGAACGAAAGTTAGGGGATCGAAGACGATCAGATACCGTCGTAGTCTTAACTATAAACCATGC…	0	0	0	34	0	0	0	0	0	0	0	0	0	0	0	0	0	0	0	0	0	0	0	0	0	0	0	0	30	0	k:Eukaryota	d:Alveolata	NA	NA	NA	NA	NA	NA
asv540	TGAAATTCTGGCGTTTATCGTCTGTCGGGGATATTTAAGGATACTGTAATAAGTTTCTTTAAGTTAAACTGACTTTTACTGTGAACAAATTAAAGTGCTCAAAGCAGGCTATAGCTTGAATATTTTAGCATGGAATAATATAATATGACTTTATTCATTTTTTGGTTTATTGAATGAAGTAATGGTTAACAGAAACAGTTGGGGGCATTCGTATTTAATAGTTAGAGGTAAAATTCTTAGATTTATTAAAGACGAACTAATGCGAAAGCATTTGCCAAGGATGTTTTCATTAATCAAGAACGAAAGTTAGGGGATCAAAGACGATCAGATACCGTCGTAGTCCTAACCATAAACTATACCGACTAGGGATTGACAAGGAAAACCCTTGTCAGCACCTAA…	0	0	0	0	0	0	0	0	0	0	0	0	0	0	43	21	0	0	0	0	0	0	0	0	0	0	0	0	0	0	k:Eukaryota	d:Alveolata	p:Ciliophora	c:Phyllopharyngea	o:Suctoria	NA	NA	NA
asv541	TGGATTTCTGCCGAGGACGACCGGTCCGCCCTCTGGGTGTGTATCTGGCTTGGCCTGGGCATCTTCTTGGAGAACGTAGCTGCACTTGATTGTGTGGTGTGGTATCCAAGACTTTTACTTTGAGGAAATTAAAGTGTTTCAAGCAGGCACACGCCTTGAATACATTAGCATGGAATAATAAGATAAGACCTTGATTCTATTTTGTTGGTTTTTAAAATTGAGGTAATGATTAATAGGGATAGTTGGGGGCATTCGTATTTAACTGTCAGAGGTGAAATTCTTGGATTTGTTAAAGACGGACTACTGCGAAAGCATTTGCCAAGGATGTTTTCATTGATCAAGAACGAAAGTTAGGGGATCGAAGACGATCAGATACCGTCCTAGTCTTAACCATAAACC…	0	0	0	0	0	0	0	0	0	0	0	0	0	0	0	64	0	0	0	0	0	0	0	0	0	0	0	0	0	0	k:Eukaryota	d:Alveolata	p:Dinoflagellata	c:Dinophyceae	NA	NA	NA	NA
asv542	TGAATTTCTGGGGGGGTGTTTCAAGGTACGTCCTGATTCTGCCCCCTCATCCGCTTTGGAACCAGGATAGGTATTAAGTTATCGGTCTGGCGAAGGGGCATTTTACTTTGAAGAAATTAGAGTGTTCCAGGCAAGCATTTGCTTGAATACATCAGCATGGAATAATGGAATAGGACAAGCTTCATTTTATTGGCTATTGAACTTGTAATGATTAACAGGGACAGTTGGGGGCATTCGTATTCATTTGTCAGAGGTGGAATTCTTGGATTAACTGAAGACGAACTAATGCGAAAGCATTTGCCAAGGATGTTTTCATTAATCAAGAACGAAAGTTAGGGGATCAAAGACGATTAGATACCGTCGTAGTCCTAACTATAAACTATACCGACTAGGGATTGG…	0	0	0	0	0	0	0	0	0	0	0	0	0	25	1	0	0	0	0	0	36	0	0	0	0	0	0	0	0	0	k:Eukaryota	d:Alveolata	p:Ciliophora	c:Phyllopharyngea	o:Cyrtophoria_8	f:Dysteriidae	g:Dysteria_1	s:Dysteria_1_sp.
asv543	TGGATTTGTGGCGTACGGTGGGCCCCGGGCACTTGTTGTCTGAGTGGTTTGCTGTTGCCATCCTTGGGTGGAACCTGTGTGGCATTAGGTTGTCGTGCAGGGGATGCCCACCTTTTACTGTGAAAAAATTAGAGTGTTCAAAGCAGGCTTATGCCGTTGAATATATTAGCATGGAATAATGAGATAGGACTTTGTTACTATTTTGTTGGTTTGCGTAGCGAGGTAATGATTAATAGGGACAGTTGGGGGTATTCGTATTCCATTGTCAGAGGTGAAATTCTTGGATTTTTGGAAGACGAACTACTGCGAAAGCATTTACCAAGGATGTTTTCATTAATCAAGAACGAAAGTTAGGGGATCGAAGATGATTAGATACCATCGTAGTCTTAACCATAAACT…	0	0	0	0	0	0	0	0	0	0	0	0	0	5	17	17	0	0	0	14	3	6	0	0	0	0	0	0	0	0	k:Eukaryota	d:Stramenopiles	p:Ochrophyta	c:Bacillariophyta	o:Bacillariophyta_X	f:Raphid-pennate	g:Navicula	s:Navicula_sp.
asv544	TGGATTTCTAGCCGACTTGCATGGTCCGTTGACTTTGTCTTCGAGTACCGTAGTAAGTCGTCTATCCTATCAGTTTATTTGGGTTACGGCCCAGGTTGACTGGTTCTTTTACTTTGAAAAAATTAGAGTGTTTAAAGCAGGCTTGCGCAATGAATACATTAGCATGGAATAATAACATAGGACTTCGGTCTCTATTTTGTTGGTTTCTAGAACTGAAGTAATGATTGATAGGGATAGTTGGGGGTGCTAGTATTCAGCGGCCAGAGGTGAAATTCTCGGATTCGCTGAAGACTAACTTATGCGAAAGCATTCACCAAGGATGTCTTCTTTAATCAAGAACGAAAGTTGGGGGATCGAAGACGATCAGATACCGTCGTAGTCTCAACCATAAACTATACC…	0	0	44	0	0	0	0	0	0	0	0	0	0	0	0	0	0	0	0	0	0	0	0	0	0	0	0	0	0	17	k:Eukaryota	d:Rhizaria	p:Cercozoa	c:Filosa-Imbricatea	o:Filosa-Imbricatea_X	f:Novel-clade-2	g:Novel-clade-2_X	s:Novel-clade-2_X_sp.
asv545	TGGATTTCTGCTGAGGACGACCTGTCCACCCACTGGGTGAGCACGAGGTTCGGCTTTGGCATTTTCATGGAGAACGCCGCTGCGCTTCATTGTGTGGGGTGGTATCCATGACCTTTACTTTGAGGAAATTAGAGTGTTTCAAGCAGGCATACGCCTTGAATACATTAGCATGGAATAATAAGATAGGACCTTGGCTCTATTTTGTTGGTTTCTAGAGCTGAGGTAATGATTAATAGGGATAGTCGGGGGCATTCGTATTTAACTGTCAGAGGTGAAATTCTTGGATTTGTTAAAGACGGACTACTGCGAAAGCATTTGCCAAGGATGTTTTCATTGATCAAGAACGAAAGTTAGGGGATCGAAGACGATCAGATACCGTCGTAGTCTTAACCATAAACA…	0	0	0	0	61	0	0	0	0	0	0	0	0	0	0	0	0	0	0	0	0	0	0	0	0	0	0	0	0	0	k:Eukaryota	d:Alveolata	p:Dinoflagellata	c:Dinophyceae	o:Dinophyceae_X	f:Dinophyceae_XX	g:Dinophyceae_XXX	s:Dinophyceae_XXX_sp.
asv546	TGGATTTCGGGCGGGGGCCGTCGGTCTCCTTTCGGTAGCACTGACGGCGCCCGCCTTGCTGTCGGGGACGCGCGCGCTGCCTTCATTGGTGGCGCCGCGGAGCCGACGACGTTACTTTGAGTAAATTAGAGTGTTCAAAGCAAGCCATCGCTCTGAATATAATAGCATGGGATAACACGACAGGACTCTGGCCTATCGTGTTGGTCTGTAGGACCGGAGTAATGATTAAGAGGGACAGTCGGGGGCATTCGTATTCCGCAGTCAGAGGTGAAATTCTTGGATTTGCGGAAGACGAACATCTGCGAAAGCATTTGCCAAGGATGTTTTCATTGATCAAGAACGAAAGTGCGGGGCTAGAAGACGATTAGATACCGTCCTATTCCGTACCATAAACGATGC…	0	0	0	0	0	0	8	11	0	0	0	0	0	0	0	0	0	0	0	0	0	0	0	0	0	0	0	0	0	42	k:Eukaryota	d:Archaeplastida	p:Chlorophyta	c:Ulvophyceae	NA	NA	NA	NA
asv547	TGAATTTCTGGCGCCCTGGCCAAGCTTCGGCGAGGCATTGGGGCGTCATCCGCGTTGAAAGCTCATTCGTTGGAAACAACAGTGAGGGGAAGGCGCATTTTACTTTGAAGAAATTAGAGTGTTCCAGGCAGGCTATGCTTGAATATTACAGCATGGAATAATGGAATAGGACAGGTCCTTTTTATTGGTTATTGGACTTTGTGATGATTAACAGGAACAGTTGGGGGCATTCGTATTCAGCAGTCAGAGGTGAAATTCTTAGATTTGCTGAAGACGCACTAATGCGAAAGCATTTGCCAAGGATGTTTTCATTAATCAAGAACGAAAGTTAGGGGATCAAAGACGATTAGATACCGTCGTAGTCCTAACTATAAACTATACCGACTAGGGATTGGTAGG…	0	0	0	0	0	0	0	0	0	0	0	0	23	38	0	0	0	0	0	0	0	0	0	0	0	0	0	0	0	0	k:Eukaryota	d:Alveolata	p:Ciliophora	c:Phyllopharyngea	o:Cyrtophoria_7	f:Hartmannulidae	NA	NA
asv548	TGAATTTCTGGGGGGAAGCCTTGTCTAAGGACATGCGCATCCACTCCATCCACGCCGGAAGGCACTACATCATCGATTAGTGTTGGAAGCGTGTTTTACTTTGAAGAAATTAGAGTGTTCCAGGCAGGCTTTGCTTGAATACATCAGCATGGAATAATGGAATAGGACAGGTCAATTTTATTGGTTATTTGACTTGTAATGATTAACAGGGACAGTTGGGGGCGTTTGTATTCAATAGTCAGAGGTGAAATTCTTGGATTTGTTGAAGACAAACTAAAGCGAAAGCATTCGCCAAGGATGTTTTCATTAATCAAGAACGAAAGTTAGGGGATCAAAGACGATTAGATACCGTCGTAGTCCTAACCATAAACTATACCGACTAGGGATTGGCATGGGGAG…	0	0	0	0	0	12	32	0	0	0	0	0	0	0	0	0	0	0	0	0	0	0	0	0	0	16	0	0	0	0	k:Eukaryota	d:Alveolata	p:Ciliophora	c:Phyllopharyngea	o:Cyrtophoria_8	f:Dysteriidae	g:Trochilia	s:Trochilia_sp.
asv549	TGAAGTTCAGCAGAAGATCCAGTTCTGATTGTCATTCGTGCAGTCTGTCTGGAACTTTCGCTGTGAGGTGTGTTGATGTCCTTCACTGGGCAATCCAATGCACCCATTTTACTTTGAGAAACATAGGGTGTTCCAAGCATGTTAATGGCATGTATATTCCAGCATGGAATAAATGGCTTAGACTTCAGGTTTTGCTTTTGGTTCGCGGGACGGATCAAGAACGAAAGTTAGGGGATCGAAGACGATCAGATACCGTCGTAGTCTTAACCATAAACCATGCCAACTAGAGATTAGTGGTCGTCACTGTTACGACACCTTTTGGATCTTTCGAGAAATCAAAGTTTTTGGGTTCTGGGGGGAGTATGGT	0	0	0	0	0	0	4	0	0	0	0	0	0	0	0	0	0	0	0	0	15	0	0	0	0	9	0	32	0	0	k:Eukaryota	NA	NA	NA	NA	NA	NA	NA
asv550	TGAAGTTCTGGTTGTATGGGCCTCAGCACTTGATGCGACGGAACCAGCAATCATCTGCTTGCAAGCATATGTCCGTCCTTAAACAGATGGCTATGTAAGTAAGCATTTTACCTTGAGAAAAACAGAGTGTTCCAGGCAGATTTGTTCGGAATGCATTAGCATGGAATAATAGAATATGACTGAAGTCTATTTATTGGTTTAAGGCTTTAGTAATGATTAATAGGAACAATCGGGGGCATTAGTACTTGTCAGTCAGAGGTGAAATTCTAGGATTTGACAAAGACTAACAAATGCGAAAGCATTTGCCAAGGATGTTTTCATTAATCAAGAACGAAAGTTAGGGGATCAAAGACGATCAGATACCGTCCTAGTCTTAACTATAAACTATACCGACTCGGA…	0	0	0	0	0	0	0	0	0	0	0	0	0	0	0	60	0	0	0	0	0	0	0	0	0	0	0	0	0	0	k:Eukaryota	d:Alveolata	p:Ciliophora	c:Oligohymenophorea	o:Peritrichia_2	f:Zoothamniidae	g:Zoothamnium_2	s:Zoothamnium_pelagicum
asv551	TGGATTTCTGCTGAGGGTGGCTGGTCCGCCCTCTGGGTGAGTATCTGGCACAGCCTGAGCATTCTTCTTGAAAGCACAACTGCACTTGACTGTGTGGTGTGGTATTGAGAACCTTTACTTTGAGGAAATCAGAGTGTTTCAAGCAGGCGTTTGCCTTGAATACATTAGCATGGAATAATATTATAGGGCCTTGGTTCTATTTTGTTGGTTTCTAGAACTGAGGTAATGATTAATAGGGATAGTTGGGGGCATTCGTATTTAATTGTCAGAGGTGAAATTCTTGGATTTGTTAAAGACGGACTACTGCGAAAGCATTTGCCAAGGATGTTTTCATTGATCAAGAACGAAAGTTAGGGGATCGAAGACGATCAGATACCGTCCTAGTCTTAACCATAAACC…	0	0	0	0	0	0	0	0	0	0	0	0	0	0	0	0	0	10	0	13	0	21	0	0	16	0	0	0	0	0	k:Eukaryota	d:Alveolata	p:Dinoflagellata	c:Dinophyceae	o:Gonyaulacales	f:Goniodomataceae	g:Alexandrium	NA
asv552	TGAACCTTGGGCCTGGCTGGCCGGTCCGCCTCACCGCGTGTACTGGTCCGGCCGGGCCTTTCCTTCTGGGGATCCGCATGCCCTTCACTGAGTGTGCCGGGGATCCAGGACTTTTACTTTGAAAAAATTAGAGTGTTCAAAGCAGGCCTTTGCTCGAATACATTAGCATGGAATAATAGAATAGGACGTGCGTCTCTATTTTGTTGGTTTCTAGGGACGCCGTAATGATTAATAGGGACAGTCGGGGGCATCAGTATTCAATTGTCAGAGGTGAAATTCTTGGATTTATTGAAGACTAACTACTGCGAAAGCATTTGCCAAGGATGTTTTCATTAATCAGTGAACGAAAGTTAGGGGATCGAAGACGATCAGATACCGTCGTAGTCTTAACCATAAACT…	0	0	0	0	0	0	0	0	0	0	0	0	0	0	0	0	0	0	60	0	0	0	0	0	0	0	0	0	0	0	k:Eukaryota	d:Opisthokonta	p:Fungi	c:Ascomycota	o:Pezizomycotina	f:Eurotiomycetes	g:Coniosporium	s:Coniosporium_apollinis
asv553	TGATCGAAATTAAAAACAAGAGTGTAATTTTTGGATAACACTAGAATGCTTAAGAATATGTCAAATCTGCTTTGCACGTTATGTGTAATGCTGATCTTGAAAAAAATTTATTTTAAGAAAATTAATGTGTTTTAAGCAAGCTGTTGCCTTGAATATTGTAGTATGGAATATGAGCAAATGATTCGGGATTTGTTTGGTGGTTTTAAATCTCTTTTAATAAAAAATAGGGATAGTTGGGGATATTTGTATTTGACTGCAAGAGGTGAAATTCTTAGATTCGTTAAAGACAAACTATTGCGAAGGCATTTATCAGAAATGTTTTCATTAATCAAGAACGAAATTTAGGGGATCGAAGACGATCAGATACCGTCGTAGTCTTAATTATAAACTATGCTAATT…	0	0	57	0	0	0	0	0	0	0	0	0	0	0	0	0	0	0	0	0	0	0	0	0	0	0	0	0	0	2	k:Eukaryota	NA	NA	NA	NA	NA	NA	NA
asv554	TGAATTTCTGTTGAGGGTGGTTGGTCCGCCCTCTGGGTGAGTATCTGACACAACCTGAACATGTTCTTGATTGCACAACTGTACTTGACTGTGTGGGGTGGTATTGAGAAGGTTTACTTTGAAGAAATCAGCGTGTTTCAAGCAAGTGTTGCTTTGAATACATTAGCATGGAATAATGTTCAAGGACTTTGGTTTCATTTTGTTGGTTTCTGGAATCTGGGTAATGACAAATAGGGATAGTTGGTGGTATTTGTATTTAATTGTCAGAGGTGAAATTCTTGGATTTATTAAAGACAAACTATTGCGAAAGCATTTGCCAAGGATGTTTTCATTGATCAAGAACGAAAGTTAGGGGATCGAAGACGATCAGATACCGTCCTAGTCTTAACCATAAACTAT…	0	0	24	0	0	0	0	0	0	0	0	0	0	35	0	0	0	0	0	0	0	0	0	0	0	0	0	0	0	0	k:Eukaryota	d:Alveolata	p:Dinoflagellata	c:Dinophyceae	o:Gonyaulacales	f:Goniodomataceae	g:Coolia	s:Coolia_sp.
asv555	TGGATTTCTGCCGAGGACGACCGGTCCGCCCTCTGGGTGAGTATCTGGCTCGGCCTGGGCATCTTCTTGGAGAACGTAGCTGCACTTGACTGTGTGGTGCGGAATCCAGGACTTTTACTTTGAGGAAATTAGAGTGTTTCAAGCAGGCATACGCCTTGAATACATTAGCATGGAATAATAAGATAGGACCTCGGTTCTATTTTGTTGGTTTCTAGAGCTGAGGTAATGATTAATAGGGATAGTTGGGGGCATTCGTATTTAACTGTCAGAGGTGAAATTCTTGGATTTGTTAAAGACGGACTACTGCGAAAGCATTTGCCAAGGATGTTTTCATTGATCAAGAACGAAAGTTAGGGGATCGAAGACGATCAGATACCGTCCTAGTCTTAACCATAAACC…	0	0	0	0	0	0	0	0	0	0	0	0	0	28	0	31	0	0	0	0	0	0	0	0	0	0	0	0	0	0	k:Eukaryota	d:Alveolata	p:Dinoflagellata	c:Dinophyceae	NA	NA	NA	NA
asv556	TGGATATCTGTGAGCGGGTTCCGGTCCTGCCCAGTGCAGATTACTCGGAACTCTGCTCGCATTTGTTCAGGGAGGGTGGATGCACTTCACTGTGTGACCACATGATCTGAATTTTTACTTTGAGGAAATGAGAGTGTTCCAAGCAGGCAATCGCCGTGAATATGATAGCATGGAATAATAGCACAGGACTCTTGGTTCAATGCTGTTGGTTGATTGAACTAGAGTAATCATAATAAGGATAGTTGGGGGTATTCGTATTTAACTGTCAGAGGTGAAATTCTTGGATTTTTTAAAGACGAACAATTGCGAAGGCATCTACCCAGGATGTTTTTGTTGATCAAGAACGAAAGTTAGGGGATCGAAGACGATCAGATACCGTCCTAGTCTTAACCTTAAACT…	0	0	33	0	10	0	0	0	0	0	0	0	0	0	0	0	0	0	11	0	0	4	0	0	0	0	0	0	0	0	k:Eukaryota	d:Alveolata	p:Dinoflagellata	c:Syndiniales	o:Dino-Group-I	f:Dino-Group-I-Clade-4	g:Dino-Group-I-Clade-4_X	s:Dino-Group-I-Clade-4_X_sp.
asv557	TGAACCTTGGGCCTAGCCGGCCGGTCCGCCTCACCGCGTGCACTGGCTCGGCTGGGCCTTTCCTTCTGGAGAACCGCATGCCCTTCACTGGGTGTGCCGGGGAACCAGGACTTTTACTCTGAACAAATTAGATCGCTTAAAGAAGGCCTATGCTCGAATACATTAGCATGGAATAATAGAATAGGACGTGTGGTTCTATTTTGTTGGTTTCTAGGACCGCCGTAATGATTAATAGGGACAGTCGGGGGCATCAGTATTCAATTGTCAGAGGTGAAATTCTTGGATTTATTGAAGACTAACTACTGCGAAAGCATTTGCCAAGGATGTTTTCATTAATCAGGAACGAAAGTTAGGGGATCGAAGACGATCAGATACCGTCGTAGTCTTAACCATAAACTA…	0	0	0	58	0	0	0	0	0	0	0	0	0	0	0	0	0	0	0	0	0	0	0	0	0	0	0	0	0	0	k:Eukaryota	d:Opisthokonta	p:Fungi	c:Ascomycota	o:Pezizomycotina	f:Sordariomycetes	NA	NA
asv558	TGAATTTCTGGTTTTTCGACAATCCTCAGGGAGCGTCGGGAGATCATCCACCCTGAAAGCTCGTATGCCGAATAAGCTATGTGTCGAAGGGGTATTTTACTTTGAAGAAATTAGAGTGTTCCAAGCAGGCAATTCGCTTGAATATTACAGCATGGAATAATGGAATAGGACTGTCCATTGGTTGGATCAGTAATGATTAACAGGAACAGTTGGGGGCACTAGTATAATAGAGTTTAGCGGTAAAATGTGTTGACCTCTATTGGACTAACAAAAGCGAAGGCATTTGCCAAGAATGTTTTCATTAATCAAGAACGAAAGAAAGGGGAGTAAAGGTGATTAGATACCGCTGTAATCCTTTCCGTAAACTATACTAACTTGGGATCAGTAGGGGATTCACCC…	0	0	0	0	0	0	0	0	0	0	0	0	12	19	0	3	0	0	0	24	0	0	0	0	0	0	0	0	0	0	k:Eukaryota	d:Alveolata	p:Ciliophora	c:Phyllopharyngea	NA	NA	NA	NA
asv559	TGGATTTGTGGTGTGTGGTGTGTTCCGGGCACTTGTTGTCTGAGTAACTTGCCACTGCCATCCTTGGGTGGAACCTGTGTGGCATTAGGTTGTCGTGCAGGGGATGCCCATCTTTTACTGTGAAAAAATTAGAGTGTTCAAAGCAGGCTTATGCCGTTGAATATATTAGCATGGAATAATGAGATAGGACTTTTTCGCTATTTTGTTGGTTTGCGCGAAGAGGTAATGATTAATAGGGACAGTTGGGGGTATTCGTATTCCATTGTCAGAGGTGAAATTCTTGGATTTTTGGAAGACGAACTACTGCGAAAGCATTTACCAAGGATGTTTTCATTAATCAAGAACGAAAGTTAGGGGATCGAAGATGATTAGATACCATCGTAGTCTTAACCATAAACT…	0	0	0	0	0	0	0	0	0	0	0	0	3	1	3	7	11	2	0	17	1	1	0	12	0	0	0	0	0	0	k:Eukaryota	d:Stramenopiles	p:Ochrophyta	c:Bacillariophyta	o:Bacillariophyta_X	f:Raphid-pennate	NA	NA
asv560	TGAAATTCTGGGCCGGGTTGGCTCCCTTCTGGGCTGCCGTTTCCCGAGTCCATCCGCCTGGGGACTTTCTTGTAGTTAATTCTGCGGACTGCACAACCAGGCATTTTACTTTGAAGAAATTAGAGTGTTTCAGGCAGGCGTTCGCTTGTATACACCAGCATGGAATAATAGAAAAGGACTGCTTCTATTTTATTGGTATATTAGGAGTAGTAATGATTAACAGGAACAGTTGGGGGCATTCGTATTTAGTAGTTAGAGGTGAAATTCTTGGATTTACTAAGGACGAACTAATGCGAAAGCATTTGCCAAGGATGTTTTCATTAATCAAGAACGAAAGTTAGGGGATCAAAGACGATTAGATACCGTCCTAGTCCTAACCATAAACTATACCGACTCGGG…	0	0	0	0	0	0	0	0	0	0	0	0	0	46	0	0	0	0	0	0	0	12	0	0	0	0	0	0	0	0	k:Eukaryota	d:Alveolata	p:Ciliophora	c:Phyllopharyngea	o:Cyrtophoria_2	f:Lynchellidae_1	g:Chlamydonellopsis	s:Chlamydonellopsis_calkinsi
asv561	TGAATTTCTGGGGGGGCCGCTTCGGTTAACGCCTGGTGGCCCCTTCATCCGCCTTGGAACCAGGATGGGTATTAATTTACTGGCCTGGGGAAGTGGCATTTTACTTTGAAGAAATTAGAGTGTTCATAGCAGGCTCTTGCTTGAATATATCAGCATGGAATAATGGAATAGGACATCGTCCGTCTCTTGGTGACTGGACATGTAATGATTAACAGGGACAGTTGGGGGCATTCGTATTCGTTAGTCAGAGGTGATATTCTTGGATTTGACGAAGACGAACTAATGCGAAAGCATTTGCCAAGGATGTTTTCATTAATCAAGAACGAAAGTTAGGGGATCAAAGACGATTAGATACCGTCGTAGTCCTAACTATAAACTATACCGACTAGGGATTGGCGG…	0	0	0	0	0	0	0	0	0	0	0	0	0	0	0	0	0	0	0	0	58	0	0	0	0	0	0	0	0	0	k:Eukaryota	d:Alveolata	p:Ciliophora	c:Phyllopharyngea	o:Cyrtophoria_8	f:Dysteriidae	g:Dysteria_2	s:Dysteria_2_sp.
asv562	TGAATTTCTGTCAGGAGCGACCGGGCCTTTGGATGAACTTCCATTGTTTTTTGCTCTGTTTGTCGTCTCTAGACATCCTGGAATACAATTTATGTATTCCTCTTTTACTGTTAGCAAAATAGAGTGTTCCAAGCAAAGCGTAGTTTTGAATACATTAGAATGGAATAATAAGATAGGACTTTGGTGCTATTTTGTTGGTTTGCACACCAAGGTAATGATTAATAGGGACAGTTGGGGGTATTCGTATTTAATTGTCAGAGGTGAAATTCTTGGATTTATGAAAGACGAACTACTGCGAAAGCATTTACCAAGGATGTTTTCATTAATCAAGAACGAAAGTTAGGGGATCGAAGATGATTAGATACCATCGTAGTCTTAACCGTAAACTATGCCGACTTG…	0	0	0	10	0	0	0	0	0	0	0	0	0	0	0	0	0	0	0	0	0	0	0	0	0	0	0	47	0	0	k:Eukaryota	d:Stramenopiles	p:Sagenista	c:Labyrinthulomycetes	o:Thraustochytrida	f:Thraustochytriaceae	g:Thraustochytriaceae_HK10	s:Thraustochytriaceae_HK10_sp.
asv563	CGGATCTTGGGGTCGGAGTGGCTGTCGGCCTAGTGTCGGACGGTCAACTCGGCTCTTTCTTTCTGTTGCCTGCGTCACCTTTAACTAGGGGGCGTGATTGGTGCAGATCGTTTACTTTGAAAAAATTAGAGTGTTCAAAGCAGGCTTTCGCTTGAATACATTAGCATGGAATAATGGAATAGGACTGCGGTTCTATTTTGTTGGTTTCTAGGACCGAAGTAATGATTAATAGGGATAGTTGGGGCCGTTTATATTCCGTTGTCAGAGGTGAAATTCTTGGATTTACGGAAGATAAACTTCTGCGAAAGCATTCGGCAAGGATGTTTTCATTGATCAAGAACGAAAGTTAGGGGATCGAAGACGATCAGATACCGTCGTAGTCTTAACCATAAACTATGC…	0	0	0	0	0	0	0	0	0	0	0	0	28	29	0	0	0	0	0	0	0	0	0	0	0	0	0	0	0	0	k:Eukaryota	d:Hacrobia	p:Cryptophyta	c:Cryptophyceae	o:Goniomonadales	f:Goniomonadales_X	g:Goniomonas	NA
asv564	TGGATCTGTGGCGTACGGTGGGCTCCGGGCACTTGTTGTCTGAGTAGCTTGCCGTTGCCATCCTTGGGTGGAACCTGTGTGGCATTAGGTTGTCGTGCAGGGGATGCCCATCGTTTACTGTGAAAAAATTAGAGTGTTCAAAGCAGGCTTATGCCGTTGAATATATTAGCATGGAATAATGAGATAGGACTTTTTCGCTATTTTGTTGGTTTGCGCGAAGAGGTAATGATTAATAGGGACAGTTGGGGGTATTCGTATTCCATTGTCAGAGGTGAAATTCTTGGATTTTTGGAAGACGAACTACTGCGAAAGCATTTACCAAGGATGTTTTCATTAATCAAGAACGAAAGTTAGGGGATCGAAGATGATTAGATACCATCGTAGTCTTAACCATAAACT…	0	0	0	0	0	0	0	0	0	0	0	0	0	0	1	8	0	0	25	2	2	0	0	0	19	0	0	0	0	0	k:Eukaryota	d:Stramenopiles	p:Ochrophyta	c:Bacillariophyta	o:Bacillariophyta_X	f:Raphid-pennate	g:Seminavis	NA
asv565	TGAATTTCTGTAGTGTGAGGATTATGGTTAGCCCAGGTCATCCGCTGCATCCGCTTTGGAATCGAGAGGGGTATTTAGTTATCGGCTCGGTAGAAGAGGCATTTTACTTTGAAGAAATTAGAGTGTTCCAAGCAGGCTTTCGCTTGAATACATCAGCATGGAATAATGGAATAGGACGTTGTGAATTTTAGAGATTGGTTCGCACGTAATGATTAACAGGGACAGTTGGGGGCATTCGTATTCATTAGTCAGAGGTGAAATTCTTGGATTTATTGAAGACGAACTAATGCGAAAGCATTTGCCAAGGATGTTTTCATTAATCAAGAACGAAAGTTAGGGGATCAAAGACGATTAGATACCGTCGTAGTCCTAACTATAAACTATACCGACTAGGGATTG…	0	0	0	56	0	0	0	0	0	0	0	0	0	0	0	0	0	0	0	0	0	0	0	0	0	0	0	0	0	0	k:Eukaryota	d:Alveolata	p:Ciliophora	c:Phyllopharyngea	o:Cyrtophoria_8	f:Dysteriidae	g:Dysteriidae_X	s:Dysteriidae_X_sp.
asv566	TGAATATCTGGTGTGTGTGGCCGGTCCGCTTCGGTGTGTACCGCGTCCTCGCATGGCATCCGTTTGTGTTGTACTCTGTACACGCAAACCGTTCACTTTGAGGAAATTAGAGTGTTCAAAGCAGGCTATCGCCTTGAATACTTCAGCATGGAATGATTGTTAGGACATCCGTCCTATTCAGTTGGTTCTAAGGGCAGATGTAATGATTAATAGGGTCGGCTGGGGGCATTCGTATTGAGCAGTCAGAGGTGAAATTCTTAGAGCGGCTCAGGACGAACTACTGCGAAAGCATTTGCCAAGGACGTACCCATTAATCAAGAACGAAAGTTAGGGGATCGAAGACGATCAGATACCGTCGTAGTCTTAACCATAAACTATGCCGACTTGAGATTGGAGGTC…	0	0	0	13	8	0	5	14	0	0	0	0	0	0	0	0	0	0	0	0	0	0	0	0	0	0	0	0	0	16	k:Eukaryota	d:Alveolata	p:Apicomplexa	c:Gregarinomorphea	o:Eugregarinorida	f:Polyplicariidae	g:Polyplicarium	s:Polyplicarium_sp.
asv567	CGGACGTTGGTGGGCGCCTCAAGTCGGCCTCGCGGTTGTATCTTGTGGGCGGCCGCCTTTGTGGATGGGGGCTTTGTCGGTGCTTCATTGTCACTGCGGAGTCGCTGCCACCGTTTACTGTGAAAAAATTAGAGTGTTCAAAGCGGGCGTTTGCCATGAATACATTAGCATGGAATAATAGAATAGGACCTGGTCCTGTTTTGTTGGTTTGTGAGTATCAGGTAATGATTAAGAGGGACGGTTGGGGGCATTTGTATTCCGACGTTAGAGGTGAAATTCTTGGATCGTCGGAAGACAAACAGCTGCGAAAGCGTCTGCCAAGGACGTTTTCATTGATCAAGAACGAAAGTAAGGGGATCGAAGACGATCAGATACCGTCGTAGTCCTTACCATAAACTA…	0	0	0	0	0	56	0	0	0	0	0	0	0	0	0	0	0	0	0	0	0	0	0	0	0	0	0	0	0	0	k:Eukaryota	d:Archaeplastida	p:Rhodophyta	c:Florideophyceae	o:Ceramiales	f:Ceramiaceae	g:Ceramium	s:Ceramium_affine
asv568	TGAATTTCTGGGGAGGTGATCATAGGCACGTCCTTGATCTGCCTCTTCATCCGCTTTGGAACCGGGATGGGTATTAAGTTATTGGCCCGAAGAAGGAGCATTTTACTTTGAAGAAATTAGAGTGTTCCAGGCAGGCTTTGCTTGAATACATCAGCATGGAATAATGGAATAGGACAATGTTCATTTTATTGGCTATTGAACTTGTAATGATTAACAGGGACAGTTGGGGGCATTCGTATTCATTTGTCAGAGGTGGAATTCTTGGATTAACTGAAGACGAACTAATGCGAAAGCATTTGCCAAGAATGTTTTCATTAATCAAGAACGAAAGTTAGGGGATCAAAGACGATTAGATACCGTCGTAGTCCTAACTATAAACTATACCGACTAGGGATTGGC…	0	0	0	0	0	0	0	0	0	0	0	0	0	56	0	0	0	0	0	0	0	0	0	0	0	0	0	0	0	0	k:Eukaryota	d:Alveolata	p:Ciliophora	c:Phyllopharyngea	o:Cyrtophoria_8	f:Dysteriidae	g:Dysteria_1	s:Dysteria_1_sp.
asv569	TGAATTTCTAAGCCTGACATGTAGATTTCATTTACATGTTTGGTTTATCCGACATTAAACTCTATTGGATATTAATTTATCTGTAGAGCGAACTGTCATTTTACTTTGAAAAAATTAGAGTGTTTCAGGCAGGCAATGGCCCGAATATCTTAGCATGGAATAATGGAATAGGACTTTGGTTCATTTAATTGGTTTTACGAATCAGAGTAATGATTAATAGGGACAGTTGGGGGCATTAGTATTTAATTGTCAGAGGTGAAATTCTTAGATTTATTAAAGACTAACTTATGCGAAAGCATTTGCCAAGGATGTTTTCATTAATCAAGAACGAAAGTTAGGGGATCAAAGACGATCAGATACCGTCCTAGTCTTAACTATAAACTATACCGACTCAGGATT…	0	0	0	0	0	0	0	0	0	0	0	0	0	0	21	0	0	26	9	0	0	0	0	0	0	0	0	0	0	0	k:Eukaryota	d:Alveolata	p:Ciliophora	c:Oligohymenophorea	o:Apostomatia	f:Apostomatia_X	g:Apostomatia_XX	s:Apostomatia_XX_sp.
asv570	TGGATTTTGGGTTTGGTAAAATCGGTCTGCGTTATGTAGTACTGACTTGCCTGCCCTTCTTCTCGAGGCCTATGGGTGCACTTAACCGTGTGTTCATAGTGTTCGGGACTTTTACCGTGAGAAAATTAGAGTGTTCATAGCAGGCTTTTGCTTGAATATTGCAGCATGGAATAATGGAATAGGATCATGATCTTATTTTGTTGGTTTCTAAGATCAAGATAATGATTAATAGGGATAGTTGGGGGCATTAATATTTAGTTGTCAGAGGTGAAATTCTTAGATTTACAAAAGATTAACTTCTGCGAAAGCATTTGCCAAGGATGTTTTCGTTAATCAAGAACGAAAGTTGAGGGATCGAAGACGATCAGATACCGTCGTAGTCTTAACCATAAACTATGC…	0	0	0	0	0	0	0	0	0	0	0	0	0	0	0	0	0	56	0	0	0	0	0	0	0	0	0	0	0	0	k:Eukaryota	d:Opisthokonta	p:Mesomycetozoa	c:Ichthyosporea	o:Ichthyosphonida	f:Abeoformidae_Group_MAIP_1	g:Abeoformidae_Group_MAIP_1_X	s:Abeoformidae_Group_MAIP_1_X_sp.
asv571	TGGATTTCGGAGAGGTACTGCCGGTCTGCCGCTTCGGTATGCACTGGCAGCGCCTCTCTTGCTGCCGGAAACGGGCTCCTGAGCTTAATTGCTCGGGACTCGGTGTCGGCGAGGTTACTTTGAGTAAATTAGAGTGTTCAAAGCAGGCCTACGCTCTGAATACATTAGCATGGAATAACACGATAGGACTCTGGCCTATCTCGTTGGTCTGTGGGACCGGAGTAATGATTAAGAGGGACAGTCGGGGGCATTCGTATTTCATTGTCAGAGGTGAAATTCTTGGATTTATGAAAGACGAACTTCTGCGAAAGCATTTGCCAAGGATGTTTTCATTAATCAAGAACGAAAGTTGGGGGCTCGAAGACGATTAGATACCGTCCTAGTCTCAACCATAAACGA…	0	0	0	0	0	0	0	0	0	0	0	0	0	0	0	0	0	0	56	0	0	0	0	0	0	0	0	0	0	0	k:Eukaryota	d:Archaeplastida	p:Chlorophyta	c:Trebouxiophyceae	o:Microthamniales	f:Microthamniales_X	g:Trebouxia	s:Trebouxia_sp.
asv572	TGAACTTCTGGTGAGGGGCGAGTTCGGCTTTGGTCGGCTCGAATTTCATCATCCGATTGCAAACTGCGTTTGTTATTCAGTTAACAGCGTAGGGAGTAATCATTTTACTTTGAGAAAATTAGAGTGTTTCAGGCAGGCAATGGCCCGAATACATTAGCATGGAATAATGGAATAGGACTTTGGTTCATTTGGTTGGCTATTGAATCAGAGTAATGATTAATAGGGACAGTTGGGGGCATTAGTATTTAATTGTCAGAGGTGAAATTCTTGGATTTATTAAAGACTAACTTATGCGAAAGCATTTGCCAAGGATGTTTTCATTAATCAAGAACGAAAGTTAGGGGATCAAAGACGATCAGATACCGTCGTAGTCTTAACTATAAACTATACCGACTCGGG…	0	0	0	0	0	0	0	0	0	0	0	0	25	0	0	0	0	0	0	30	0	0	0	0	0	0	0	0	0	0	k:Eukaryota	d:Alveolata	p:Ciliophora	c:Oligohymenophorea	o:Oligohymenophorea_X	f:Oligohymenophorea_XX	g:Cinetochilum	s:Cinetochilum_ovale
asv573	TGAATTTCTGGTCATTGGCAAGCTTGGCTCCTGTCGGTTTGTCGATGATCATCCGTTTACAAACTTTTTCCGGCCTTCACTGGTTCGACTAAGGGAGTAAACAATTTACTTTGAAAAAATTAGAGTGTTTCAGGCAGGCAATCGCTTGAATACATTAGCATGGAATAATGGAATAGGTCTTTGAGCTATTTTGTTGGTTATTAGTTCAGAGAAATGATTAATAGGATCAGTTTGGGGGCATTAGTATTTAATTGTCAGAGGTGAAATTCTTGGATTTATTAAAGACTAACTTATGCGAAAGCATTTGCCAAGGATGTTTTCATTAATCAAGAACGAAAGTTAGGGGATCAAAGACGATCAGATACCGTCCTAGTCTTAACTATAAACTATACCGACTCG…	0	0	0	0	0	0	0	0	0	0	0	0	16	0	0	0	0	0	0	31	0	8	0	0	0	0	0	0	0	0	k:Eukaryota	d:Alveolata	p:Ciliophora	c:Oligohymenophorea	NA	NA	NA	NA
asv574	CGGAAGTTGGCGGGCGAGCTGGGGCGTCTTCGCGGACGGACCTGGATCGGCCGCCTTTGTGGAGGGGGGCGCGGGGCCGCTTGAGTGCGGACTCGTTGTCGCTGCCACCGTTTACTGTGAAAAAATTAGAGTGTTCAAAGCGGGCGTTTGCCATGAATACCTTAGCATGGAATAATAGAATAGGACCTGTGTTCTGTTTTATTGGTTTGTGAGGACCGGGTAATGATTAAGAGGGACGGTTGGGGGCATTTGTATTCCGGCGTCAGAGGTGAAATTCTTGGATTGTCGGAAGACAAACGGCTGCGAAAGCGTCTGCCAAGGACGTTTTCATTGATCAAGAACGAAAGTAAGGGGATCGAAGACGATCAGATACCGTCGTAGTCTTTACTATAAACTATG…	0	0	0	0	0	0	0	0	0	0	0	0	0	0	38	0	0	0	0	0	0	0	0	0	5	0	0	12	0	0	k:Eukaryota	d:Archaeplastida	p:Rhodophyta	c:Florideophyceae	o:Gigartinales	f:Gigartinales_X	g:Peyssonnelia	s:Peyssonnelia_rumoiana
asv575	TGGATTTCTGCCGAGGACGACCGGTCCGCCCACTGGGTGTGCATCTGGCTCGGCCTGGGCATCTTCTTGGAGAACGTATCTGCACTTGACTGTGTGGTGCGGTATCCAGGACTTTTACTTTGAGGAAATTAGAGTGTTTCAAGCAGGCACACGCCTTGAATACATTAGCATGGAATAATAAGATAGGACCTTGGTTCTATTTTGTTGGTTTCTAGAACTGAGGTAATGATTAATAGGGATAGTTGGGGGCATTCGTATTTAACTGTCAGAGGTGAAATTCTTGGATTTGTTAAAGACGGACTACTGCGAAAGCATTTGCCAAGGATGTTTTCATTGATCAAGAACGAAAGTTAGGGGATCGAAGACGATCAGATACCGTCCTAGTCTTAACCATAAACT…	0	0	0	0	0	0	0	0	0	0	0	0	0	0	0	0	0	0	35	20	0	0	0	0	0	0	0	0	0	0	k:Eukaryota	d:Alveolata	p:Dinoflagellata	c:Dinophyceae	o:Peridiniales	f:Thoracosphaeraceae	g:Thoracosphaeraceae_X	s:Thoracosphaeraceae_X_sp.
asv576	TGGATGTTGGGTTCTAGTTATGGTCGGTCTCTTCTAGAGTACTGTCATGCTGGCCCTTTTTCTCGAGGCCTATAGGTGCACTTTACCGTGTGTTTATAGTGTTCGGGACTTTTACCGTGAGAAAATTAGAGTGTTCATAGCAGGCTAGTGCTTGAATATTACAGCATGGAATAATGGAATAGGATCATGATCTTATTTTGTTGGTTTCTAAGATTAAGATAATGATTAATAGGGATAGTTGGGGGCATTAATATTTAGTTGTCAGAGGTGAAATTCTTAGATTTACAAAAGATTAACTTCTGCGAAAGCATTTGCCAAGGATGTTTTCGTTAATCAAGAACGAAAGTTGAGGGATCGAAGATGATCAGATACCGTCGTAGTCTTAACCATAAACTATGC…	0	0	0	0	12	0	0	0	0	0	0	0	0	0	4	0	0	38	0	0	0	0	0	0	0	0	0	0	0	0	k:Eukaryota	d:Opisthokonta	p:Mesomycetozoa	c:Ichthyosporea	o:Ichthyosphonida	f:Abeoformidae_Group_MAIP_2	g:Abeoformidae_Group_MAIP_2_X	s:Abeoformidae_Group_MAIP_2_X_sp.
asv577	TGAAGTTCAGCAGAAGATCCAGTTCTGATTGTCATTCGTGCAGTCTGTCTGGAACTTTCGCTGTGAGGTGTGTTGATGTCCTTCACTGGGCAATCCAATTCACGGACTGAAGTAATGGGTTAATAGGGATAGTCGGGGGCATTGGTATTTAACTGTCAGAGGTGAAATTCTTAGATTTGTTAAGGACTAACTACTGCGAAAGCATTTGCCAAGGATGTCTCCATTAATCAAGAACGAAAGTTAGGGGATCGAAGACGATCAGATACCGTCGTAGTCTTAACCATAAACCATGCCAACTAGAGATTAGTGGTCGTCACTGTTACGACACCTTTTGGATCTTTCGAGAAATCAAAGTTTTTGGGTTCTGGGGGGAGTATGGT	0	0	0	0	0	4	0	0	0	0	0	0	0	0	0	0	0	0	0	0	0	0	0	0	0	3	4	19	2	22	k:Eukaryota	NA	NA	NA	NA	NA	NA	NA
asv578	TGAATTTCTGTCAGGAGCGACCGGGCCTTTGGATGAACTTCCATTGTTTTTGCTCTGTTTGTCGTCTCTAGACATCCTGAAATATTTTTTTTAAATATTTCTCTTTTACTGTTAGCAAAATAGAGTGTTCCAAGCAAAGCGTAGTTTTGAATACATTAGAATGGAATAATAAGATAGGACTTTGGTGCTATTTTGTTGGTTTGCACACCAAGGTAATGATTAATAGGGACAGTTGGGGGTATTCGTATTTAATTGTCAGAGGTGAAATTCTTGGATTTATGAAAGACGAACTACTGCGAAAGCATTTACCAAGGATGTTTTCATTAATCAAGAACGAAAGTTAGGGGATCGAAGATGATTAGATACCATCGTAGTCTTAACCGTAAACTATGCCGACTT…	0	0	0	0	0	0	54	0	0	0	0	0	0	0	0	0	0	0	0	0	0	0	0	0	0	0	0	0	0	0	k:Eukaryota	d:Stramenopiles	p:Sagenista	c:Labyrinthulomycetes	o:Thraustochytrida	f:Thraustochytriaceae	g:Thraustochytriaceae_HK10	s:Thraustochytriaceae_HK10_sp.
asv579	TGAATTTCTGCTGTGAGGGGGCGTCGATTAGTCGTGCCACCTCCTGCATCCGCTTTGGAATCTGGATGGGTATTTATTTACTGGCCAGGTAGAAGAGGCATTTTACTTTGAAGAAATTAGAGTGTTCCAAGCAGGCTTTTGCTTGAATACATCAGCATGGAATAATGGAATAGGACATTGCAAATTTTAGAGATTGGTTTGCATGTAATGATTAACAGGGACAGTTGGGGGCATTCGTATTCATCAGTCAGAGGTGAAATTCTTGGATTTGTTGAAGACGAACTAATGCGAAAGCATTTGCCAAGGATGTTTTCATTAATCAAGAACGAAAGTTAGGGGATCAAAGACGATTAGATACCGTCGTAGTCCTAACTATAAACTATACCGACTAGGGATTGG…	0	0	0	0	0	0	0	0	0	0	0	0	54	0	0	0	0	0	0	0	0	0	0	0	0	0	0	0	0	0	k:Eukaryota	d:Alveolata	p:Ciliophora	c:Phyllopharyngea	o:Cyrtophoria_8	f:Dysteriidae	g:Dysteriidae_X	s:Dysteriidae_X_sp.
asv580	CGGATTTTGGGGCAGCCCGTGCTGTGCGCGTAGTGCGTGCGGCGCTGGGATGTTCTTTTGTGGAGGGCGGCGCGTCGTGGCTTCACTGTCGCGGCGTGTCGGCGCCACCGTTTACTGTGAAAAAATTAGAGTGTTCAAAGCAGGCGTTTGCCGTGAATACATTAGCATGGAATAATAGAATAGGACTTGGTTTCTATTTTGTTGGTTTGTGAGAGCCGAGTAATGATTAAGAGGGACGGTTGGGGGCATTTGTATTCCAGCGTCAGAGGTGAAATTCTTGGATTGCTGGAAGACAAACCGCTGCGAAAGCGTCTGCCAAGGACGTTTTCATTGATCAAGAACGAAAGTAAGGGGATCGAAGACGATCAGATACCGTCGTAGTCTTTACTATAAACGATG…	0	0	0	0	0	0	0	0	0	0	0	0	17	27	10	0	0	0	0	0	0	0	0	0	0	0	0	0	0	0	k:Eukaryota	d:Archaeplastida	p:Rhodophyta	c:Florideophyceae	o:Colaconematales	f:Colaconematales_X	g:Colaconema	s:Colaconema_sp.
asv581	TGGATTTCTGGCAGGAGCGGCCGGCCACGCGCTCTGCGCGTGAGCTTGTGCTGTCTCTGGCCATCCTCGGGGAGATCGCGTTTGGCATTAAGTTGTCGGGCGTGGGATACCCGTCGTTTACTGTGAAAAAATTAGAGTGTTTAAAGCAGGCTTATGCCGTTGAATATATTAGCATGGAATAATAAGATAGGACTTCGGAACTATTTTGTTGGTTTGCGTTACGAAGTAATGATTAATAGGGACAGTTGGGGGTATTCGTATTTCGTTGTCAGAGGTGAAATTCTTGGATTTCCGAAAGACGAACTACTGCGAAAGCATTTACCAAGGATGTTTTCATTAATCAAGAACGAAAGTTAGGGGATCGAAGATGATTAGATACCATCGTAGTCTTAACCATAA…	0	0	0	0	0	0	0	0	0	0	0	0	0	0	17	21	0	16	0	0	0	0	0	0	0	0	0	0	0	0	k:Eukaryota	d:Stramenopiles	p:Ochrophyta	c:Bacillariophyta	o:Bacillariophyta_X	f:Polar-centric-Mediophyceae	g:Thalassiosira	s:Thalassiosira_sp.
asv582	TGAACCTTGGGCTTGGTTAGCCGGTCCACCTTTTTGGTGTGTACTGGACCTAACCGAGCCTTTCCTTCTGGCTAACCTTCATCCTTCTGGGTGTTGGCGAACCAGGACTTTTACTTTGAAAAAATTAGAGTGTTCAAAGCAGGCCTTTGCTCGAATATATTAGCATGGAATAATAGAATAGGACGTTATGGTTCTATTTTGTTGGTTTCTAGGACCATCGTAATGATTAATAGGGACGGTCGGGGGTATCAGTATTCAGTTGTCAGAGGTGAAATTCTTGGATTTACTGAAGACTAACTACTGCGAAAGCATTTACCAAGGACGTTTTCATTAATCAAGAACGAAAGTTAGGGGATCGAAGATGATCAGATACCGTCGTAGTCTTAACCATAAACTATG…	0	0	0	0	0	0	0	0	0	0	0	0	0	0	0	0	0	0	54	0	0	0	0	0	0	0	0	0	0	0	k:Eukaryota	d:Opisthokonta	p:Fungi	c:Ascomycota	o:Saccharomycotina	f:Saccharomycetales	g:Candida	NA
asv583	TGAATTTGTGGCGTACGATGAGTTCCCGGCATTCGTGTCGGTGGTACCTGTCGTTGCCATCCTTGGGTGGAATCTGTGTGGCATTAGGTTGTCGTGCAGGGGATGCCCATCTTTTACTGTGAAAAAATTAGAGTGTTCAAAGCAGGCTTACGCCGTTGAATATATTAGCATGGAATAATGAGATAGGACCTTGGTACTATTTTGTTGGTTTGCGCACCGAGGTAATGATTAATAGGGACAGTTGGGGGTATTCGTATTCCATTGTCAGAGGTGAAATTCTTGGATTTTTGGAAGACGAACTACTGCGAAAGCATTTACCAAGGATGTTTTCATTAATCAAGAACGAAAGTTAGGGGATCGAAGATGATTAGATACCATCGTAGTCTTAACCATAAACTA…	0	0	0	0	0	0	0	0	0	0	0	0	0	0	0	0	0	0	0	0	19	21	0	0	0	14	0	0	0	0	k:Eukaryota	d:Stramenopiles	p:Ochrophyta	c:Bacillariophyta	o:Bacillariophyta_X	f:Raphid-pennate	g:Haslea	NA
asv584	TGGATTTCTGTCAAGGACAACTGGTCCGCCCTCCGGGTGAGCACATAGTTTGGTCTTGACATCTTGCTGGAAGCTGTTGCTGCACTTGGCTGTGTGGCGCAGTGTTCAGCACTTTCACTTTGAGGAAATTGGAGTGTTTCAAGCAGGCACATGCCTTTGGACACAGTAGCATGGAATAATTAGATTGGGCTTTTGCTCCAATTTGTCGGTTTCTGGAGCTGAGGTGAGTATTAATGGGGATTGTTGGGGGCATCCGAATTTAGCCGTCAGAGGTGAAATTCTTGTAGCAGACCGACAACTGCGAAAGCGTTTGCCCAGGATGTTTTCATTGATCAAGAACGAAAGTTAGGGGATCGAAGACGATCAGATACCGTCCTAGTCTTAACCATAAACTATGCC…	0	0	0	0	0	0	0	0	0	0	0	0	0	0	0	0	0	0	0	0	0	0	0	0	54	0	0	0	0	0	k:Eukaryota	d:Alveolata	p:Dinoflagellata	c:Dinophyceae	o:Gymnodiniales	f:Gymnodiniaceae	g:Amphidinium	s:Amphidinium_massartii
asv585	TGAATTTTGGCCTTGGCCGGGAGGTCTTTGCTCTGCATAGCACTTCTCTGGCTGAGGCTTTCCTTCTGGCTAACTAGTCTTCGATTTATTTCGTGGGTTAGGGAACCAGGACTTTTACTTTGAAAAAATTAGAGTGTTTAAAGCAGGCTTACGCTTGAATACATTAGCATGGAATAATAAAATAGGACTTTGGTTTTATTTTGTTGGTTTTCGAAACCAAAGTAATGATTAATAGGGATAGTTGGGGGCATTACTATTGAGCCGTCAGAGGTGAAATTCTTGGATTGGCTCAAGAGTAACTACTGCGAAAGCATTTGCCAAGGATGTTTTCATTAATCAAGAACGAAAGTTAGGGGATCGAAGACGATCAGATACCGTCGTAGTCTTAACCATAAACTA…	0	0	0	0	0	0	25	10	0	0	0	0	0	0	0	0	0	0	0	0	13	5	0	0	0	0	0	0	0	0	k:Eukaryota	d:Opisthokonta	p:Fungi	c:Chytridiomycota	o:Chytridiomycotina	f:Chytridiomycetes	g:Rhyzophidiales_X	s:Rhyzophidiales_X_sp.
asv586	TGGATATCTGTTGGGGACTGCCGGTCTGCCCTCGAGGTGAGTACTGGCCTTGGCCACAACCACTCTGATGGGTGTTGCTGCACTTGACTGTGTGGTGCAGACATCAGAGAATTTCACTTTGAGGAAATTGGAGTGTTTCAAGCAGGCAACGCCACTGAACACACAAGCATGGGATAACATTGCTGGACTTCAGCCTGTTTTGTTGGTTTCCAAGGCTGCAGGGAGGACAAATGGAAATGGTTGGGGGCATCTGTATTTGGCAGCCAGAGGTGAAATTCTTGGATTTGTGAAAGACAAGCAAAGGCAAAAGCATTTGCCCAAGATGTTTTCGTTGATCAAGAACGAAAGTTAGGGGATCGAAGACGATCAGATACCGTCCTAGTCTTAACCATAAACCAT…	0	0	0	0	0	0	20	33	0	0	0	0	0	0	0	0	0	0	0	0	0	0	0	0	0	0	0	0	0	0	k:Eukaryota	NA	NA	NA	NA	NA	NA	NA
asv587	TGGATTTCATGGTGTAGAAGGGAGTACCCTTTGAAGCCTATCAGTCTCAGGACTGTTACTGTGAGAAAATTAGAGTGTTTCAAGCAGGCGATTGCAGGAATACATTAGCATGGAATAACGAGTGTGTCTAGAATCTTGGTTAATTCTGGATTACGATTAATAGGGACAGTTGGGGGCATTAGTATTTAATTGTCAGAGGTGAAATTCTTGGATTTATTAAAGACTAACGTATGCGAAAGCATTTGCCAAGGATGTTTTCATTAATCAAGAACGAAAGATTGGGGATCAAAGACGATCAGATACCGTCGTAGTCCAATCTATAAACGATGCCGACTAGCGATTGGGATGATAATATCATCTCAGTAGCTTATGAGAAATCAAAGTCTTTGGGTTCTGGGG…	0	0	0	0	0	0	0	0	0	0	0	0	17	0	0	0	0	0	0	36	0	0	0	0	0	0	0	0	0	0	k:Eukaryota	d:Alveolata	p:Ciliophora	c:Litostomatea	o:Haptoria_6	f:Lacrymariidae	NA	NA
asv588	TGGATTTCTGCTGAGGGTGGCTGGTCCGCCCTCTGGGTGAGTATCTGGCACAGCCTGAGCATTCTTCTTGAAAGCACAACTGCACTTGACTGTGTGGTGTGGTATTGAGAACCTTTACTTTGAGGAAATCAGAGTGTTTCAAGCAGGCGTTTGCCTTGAATACATTAGCATGGAATAATATTATAGGGCCTTGGTTCTATTTTGTTGGTTTCTAGAACTGAGGTAATGATTAATAGGGATAGTTGGGGGCATTCGTATTTAATTGTCAGAGGTGAAATTCTTGGATTTGTTAAAGACGGACTACTGCGAAAGCATTTGCCAAGGATGTTTTCATTGATCAAGAACGAAAGTTAGGGGATCGAAGACGATCAGATACCGTCCTAGTCTTAACCATAAACC…	0	0	0	0	0	0	0	0	0	0	0	0	0	0	22	31	0	0	0	0	0	0	0	0	0	0	0	0	0	0	k:Eukaryota	d:Alveolata	p:Dinoflagellata	c:Dinophyceae	o:Gonyaulacales	f:Goniodomataceae	g:Alexandrium	s:Alexandrium_insuetum
asv589	TGGATTTCTGCTGAGGACGACCGGTCCGCCCTCTGGGTGAGTATCTGGCTCGGCCTTGGCATCTTCTTGGAGAACGTTACTGCCCTTAACTGAGTGGTGCGGTATCCAGGACTTTTACTTTGAGGAAATTAGAGTGTTTCAAGCAGGCGCACGCCTTGAATACATTAGCATGGAATAATAAGATAGGACCTTGGTTCTATTTTGTTGGTTTCTAGAGCTGAGGTAATGATTAATAGGGATAGTTGGGGGCATTCGTATTTAACTGTCAGAGGTGAAATTCTTGGATTTGTTAAAGACGGACTACTGCGAAAGCATTTGCCAAGGATGTTTTCATTGATCAAGAACGAAAGTTAGGGGATCGAAGACGATCAGATACCGTCCTAGTCTTAACCATAAACC…	0	0	0	0	0	0	0	0	0	0	0	0	0	0	0	14	0	19	20	0	0	0	0	0	0	0	0	0	0	0	k:Eukaryota	d:Alveolata	p:Dinoflagellata	c:Dinophyceae	o:Gymnodiniales	f:Gymnodiniaceae	NA	NA
asv590	TGGATTTCTGCTGAGGATGACCGGTCCGCCCTCTGGGTGAGTATCTGGCTCAGCCTTGGCATCTTCCTGAAGAACGTAGCTGCACTTGACTGTGTGGTGCGGTATTTAGGACATTTACTTTGAGGAAATTAGAGTGTTTCAAGCAAGCGCACGCCTTGAATACATTAGCATGGAATAATAAGATAGGACCTCGGTTCTATTTTGTTGGTTTCTAGGGCTGAGGTAATGATTGATAGGGATAGTTGGGGGCATTCGTATTTAACTGTCAGAGGTGAAATTCTTGGATTTGTTAAAGACGGACTACTGCGAAAGCATTTGCCAAGGATGTTTTCATTGATCAAGAACGAAAGTTAGGGGATCGAAGACGATCAGATACCGTCCTAGTCTTAACCATAAACT…	0	0	0	0	0	0	0	0	0	0	0	0	0	0	0	0	0	53	0	0	0	0	0	0	0	0	0	0	0	0	k:Eukaryota	d:Alveolata	p:Dinoflagellata	c:Dinophyceae	o:Suessiales	f:Suessiaceae	NA	NA
asv591	TGAATTTCTGCCGAGGAGAATCGAATTCCTGATCAGGGTATTCAAATTCAATTCCAAGGCATCCTTTTGGATTACGCTGCTGCACTTAGCTGTGTGGTGCGGATTCCAAATCTTTTACTTTGAGGAAATTAGAGTGTTTAAAGCAGGCATCTGCCTTGAATACGCTAGCATGGAATAATAAGATAGGACTTTGGTTCTATTTTGTTGGTTTCTAGAGCCGAAGTAATGATTAATAGGGACAGTCGGGGGCATTCGTACTTAACTGTCAGAGGTGAAATTCTTGGATTAGTTAAAGACGAACTACTGCGAAAGCATTTGCCAAGGATGTTTTCATTGATCAAGAACGAAAGTTAGGGGATCGAAGACGATCAGATACCGTCCTAGTCTTAACCATAAACC…	0	0	0	0	0	0	0	0	0	0	0	0	0	0	0	0	0	36	17	0	0	0	0	0	0	0	0	0	0	0	k:Eukaryota	d:Alveolata	NA	NA	NA	NA	NA	NA
asv592	TGGATTTCTGGATTTGCTTATTGATGCCACAGGCTGATTTAAGCGATCCATAAGCCTGAATTTCAGGCCATTACTGTGAGAAAATTAGAGTGTTTCAAGCAGGTTATTGCAGGAATACATTAGCATGGAATAATATTAAGCATCTAGAATGTTGGTCAAGTTCTAGAGAGTGATTAATAGGGATAGTTGGGGGCATTAGTATTTAATTGTCAGAGGTGAAATTCTTGGATTTTTTAAAGACTAACTTATGCGAAAGCATTTGCCAAGGATGTTTTCATTAATCAAGAACGAAAGTTAGGGGATCAAAGACGATCAGATACCGTCGTAGTCTTAACCATAAACTATACCGACTAGGGATTGGAGGAGTACTTCATGCTCTTTCAGCACCTTATGAGAAAT…	0	0	0	0	0	0	0	0	0	0	0	0	0	0	0	0	0	0	0	53	0	0	0	0	0	0	0	0	0	0	k:Eukaryota	d:Alveolata	p:Ciliophora	c:Litostomatea	o:Haptoria_1	f:Helicoprorodontidae	g:Helicoprorodontidae_X	s:Helicoprorodontidae_X_sp.
asv593	TGGACTTCTGCTTGGGTGGGCTGGTCTACCCACTGGGTAAGTATCTGGCAGTGCTTGAGCATTTGATGCAAATATACTATTGCACTTGACTGTGTGGTATGATATTTATCACTCTTACTTTGAGAAAATCAGAGTGTTCCACGCAGGCACTTGCCTTGAATATGTGAGCATGGAATAATTGTTTAGGACTTTGGTTTTTGTTGGTTTTGAAAACTTAGGTAATGGTAAATAGGGATAGTTGGGGGCACTTGTATTTAATTGTCAGAGGTGAAATTCTTGGATTTGTTAAAGACAAACCACTGCGAAAGCATTTGCCAAAGATGTTTTCATTGATCAAGAACGAAAGTTAGGGGATCGAAGACGATCAGATACCGTCCTAGTCTTAACCATAAACCATGC…	0	0	0	0	0	0	0	0	0	0	0	0	0	0	0	0	0	0	0	12	0	0	0	0	0	0	0	41	0	0	k:Eukaryota	d:Alveolata	p:Dinoflagellata	c:Dinophyceae	o:Gonyaulacales	f:Pyrophacaceae	g:Fragilidium	s:Fragilidium_sp.
asv594	TGGATTTGTGGTTGCAAGAGTGTCCCTAGGGGATGATTTTGCTGAACCATCCATGAGATACAGCTTCTTTGGCATTAGGTTGTTAGAGATGTTGAGTTTGTATTGTACTGTGAAGAAAGTAGAGTGCTCTACACAGGTGATAGCTGTTGGATAAAATAGCATGGAATACTGGAGTAAGACACTAGTGTTAGTTGTTGGTTTGTGCATTGCTGTAATGGTTAACAGGGCTAGTTGGGGGTATATGTATTCCATTGTAAGAGGTGAAATTCTTGGATTTCTGGAAGACGAACGAATGCGAAAGCATTTACCATGGATGTTTTCATTAATCAAGAACAAAAGTTAGGGGATCGAAGATGATTAGATACCATCGTAGTCTTGACCATAAACCATGCCAGCAAG…	0	0	0	0	0	0	0	0	0	0	0	0	0	0	0	0	0	0	0	0	11	42	0	0	0	0	0	0	0	0	k:Eukaryota	d:Stramenopiles	p:Ochrophyta	c:Bacillariophyta	o:Bacillariophyta_X	NA	NA	NA
asv595	TGAATTTCTGGCCTTCTAGCCCTGCCTTGCGTAGGGCCGGGGGGTCATCCGCATTGAAAGTGCATATGCCGAATAAGCTGTGCATCGAAGATGTATTTTACTTTGAAGAAATTAGAGTGTTCCAGGCAAGCAATGCTTGAATATTACAGCATGGAATAATGGAATAGGACTATCCATTCCGTTGGTTAATGGATTAGTAATGATTAACAGGGACAGTTGGGGGCATTCGTACTGGGCAGTCAGTGGTAAAATACTGTGACCTGCTCAAGACGCACTAATGCGAAAGCATTTGCCAAGGATGTTTTCATTAATCAAGAACGAAAGTTAGGGGATCAAAGACGATTAGATACCGTCGTAGTCCTAACTATAAACTATACCGACTAGGGATTGGCAGGGGTT…	0	0	0	0	0	0	0	0	0	0	0	0	0	0	0	0	0	0	0	0	0	53	0	0	0	0	0	0	0	0	k:Eukaryota	d:Alveolata	p:Ciliophora	c:Phyllopharyngea	o:Cyrtophoria_7	f:Hartmannulidae	NA	NA
asv596	TGAATGTGTGGTGGGCGTTGACCGTGTCTGTGCCTTGTGTACTGTTTCACAGTGTCAATGCCTGCTATTCTGAGGAGCTCTGCTCCTCTCATTTACTGTAAACAAATTAGAGTGTTTCAAGCAGGCTGTAAGCCGGAATATACTAGTATGGAATAATAAGATAGGACTTTTGGTCTACTTGTTGGTTCTAACCAAGAGTAATGATGAATAGGGACAGTTGGGGGTATTCGTATTTACATGTCAGAGGTGAAATTCTTGGATTTTGGAAAGACGAACAACTGCGAAAGCATTTACCATGGATGTTTTCATTAATCAAGAACGAAAACTAGGGGATCGAAGATGATTAGATACCATCGTAGTCCTGGTAGTAAACTATGCCGACTTGCGATTGCAAGGTGT…	0	0	52	0	0	0	0	0	0	0	0	0	0	0	0	0	0	0	0	0	0	0	0	0	0	0	0	0	0	0	k:Eukaryota	d:Stramenopiles	p:Sagenista	c:Labyrinthulomycetes	o:Thraustochytrida	f:Thraustochytriaceae	g:Sicyoidochytrium	s:Sicyoidochytrium_sp.
asv597	TGAATTTCTGGCAATACAGCTGATCTTTTCGAGAAGCACGTATATGTCATCCGCATTGGAAGCACATTCGATAGCAATATCAGTGTGTGGAAGGTGCATTTTACTTTGAAGAAATTAGAGTGTTCCAGGCAGGCTATGCTTGAATATTACAGCATGGAATAATGGAATAGGACAAGTTCATTTTATTGGTTATTGAATTTGTAATGATTAACAGGGACAGTTGGGGGCATTCGTATTGGGTAGTCAGAGGTGAAATTCTTAGATTTACTCAAGACGCACTAATGCGAAAGCATTTGCCAAGGATGTTTTCATTAATCAAGAACGAAAGTTAGGGGATCAAAGACGATTAGATACCGTCGTAGTCCTAACTATAAACTATACCAACTAGGGATTGGTAGG…	0	0	0	0	18	13	0	0	0	0	0	0	0	0	0	0	0	0	0	21	0	0	0	0	0	0	0	0	0	0	k:Eukaryota	d:Alveolata	p:Ciliophora	c:Phyllopharyngea	o:Cyrtophoria_7	f:Hartmannulidae	g:Hartmannulidae_X	s:Hartmannulidae_X_sp.
asv598	TGAATCTCTGTGTAGTGTATTTGAGGACCTTGGTCTGATATGCACTGCACATCCATCTGAACAGCATTTCTCGTCATTCATTTGTCGGTTATGTGATCAGATACTTTACCTTGAGAAAAATAGAGTGTTCCAAGCAGGCATCCGCCTGAATAATAAAGCATGGAATAATACAATAGGACTGGGTTCTATTGGTGCATAGAGCTTAGTAATGATTAATAGGGACAGTTGGGGGCATTCGTATTTTATTGTCAGAGGTGAAATTCTTTGATTCATGAAAGACGAACCTATGCGAAAGCATTTGCCAAGGATGTTTTCATTAATCAAGAACGAAAGTTAAGGGATCGAAGACGATCAGATACCGTCGTAGTCTTAACCATAAACTATGCCGACTAGAGATTG…	0	0	0	0	0	0	0	0	0	0	0	0	27	25	0	0	0	0	0	0	0	0	0	0	0	0	0	0	0	0	k:Eukaryota	d:Alveolata	p:Ciliophora	c:Heterotrichea	o:Heterotrichea_X	f:Peritromidae	g:Peritromus	s:Peritromus_faurei
asv599	TGGATTTCTGGTTCTTTGTTTTCGCGACTCGAATGAGTATGATGAGAATGAGGATGCCATATTTGTAAGGAGATATTGTGCGATTAATTTCGTGTGGTATTGAATTGCATCGTTTACTGTGAAAAAATTAGAGTGTTTAAAGCAGGCATTTTGGCTATGAATACATTAGCATGGAATAATAAGATAGGACTTTGGTGCTATTTTATTGGTTTGCACACCGAAGTAATGATTAACAGGGACAGTTGGGGGTATTCGTATTTAGTTGTCAGAGGTGAAATTCTTGGATTTACGAAAGACGAACTACTGCGAAAGCATTTACCAAGGATGTTTTCATTAATCAAGAACGAAAGTTAGGGGATCGAAGATGATTAGATACCATCGTAGTCTTAACCATAAACT…	0	0	0	0	0	0	0	0	0	0	0	0	0	0	0	0	0	43	0	0	0	9	0	0	0	0	0	0	0	0	k:Eukaryota	d:Stramenopiles	p:Sagenista	c:Labyrinthulomycetes	o:Labyrinthulomycetes_X	f:Labyrinthulomycetes_X_LAB1/6/8	g:Labyrinthulomycetes_X_LAB6	s:Labyrinthulomycetes_X_LAB6_sp.
asv600	TGAATTTCTGTTTGAGTCGCACTCGAAGCCTTTTGGCGACTTGTTCGATCAAACATTATGAACTTGCACGTGGCAACACGCGTATGTTCACCTTTACTTTGAGAAAATTAGAGTGTTTCAAGCAAGCATCCGCTTTGAATACTACAGCATGGAATAATACAATAGGACTTTAGGCCTATTTGTTGGTTTCAGGCCTGAAGTAATGATTAATAGGGACAGTTGGGGGCATTCGTATTGGATGGTCAGCGGTGAAATGCGTGGATTCATTCAAGACGAACTACTGCGAAAGCATTTGCCAAAGATGTTTTCATTAATCAAGAACGAAAGTTAGGGGATCGAAGACGATTAGATACCGTCGTAGTCTTGACCATAAACTATGCCGACTAGAGATTGGAGGAT…	0	0	0	0	0	0	0	0	0	0	0	0	0	0	0	0	0	0	4	0	15	9	0	0	0	0	0	0	12	12	k:Eukaryota	d:Alveolata	p:Chrompodellids	c:Colpodellidea	o:Colpodellida	f:Colpodellaceae	g:Colpodella	s:Colpodella_sp.
asv601	TGGATTTCGGGTGGGGTCTGCCGGTCCGTCGTTGCGATGTGCACTGGCAGGCCCTACCTTGTTGTCGGGGACTAGCTCCTGGGCTTCACTGTCCGGGACTAGGAGCCGGCGAAGTTACTTTGAGTAAATTAGAGTGTTCAAAGCAAGCCTACGCTCTGAATATATTAGCATGGAATAACACGATAGGACTCTGGCTTATCTTGTTGGTCTGTGAGACCAGAGTAATGATTAAGAGGGACAGTCGGGGACATTCGTATTTCATTGTCAGAGGTGAAATTCTTGGATTTATGAAAGACGAACTTCTGCGAAAGCATTTGTCAAGGATGTTTTCATTAATCAAGAACGAAAGTTGGGGGCTCGAAGACGATTAGATACCGTCCTAGTCTCAACCATAAACGA…	0	0	0	0	0	0	0	0	0	0	0	0	0	0	0	0	0	0	0	0	0	0	0	0	0	31	21	0	0	0	k:Eukaryota	d:Archaeplastida	p:Chlorophyta	c:Chlorodendrophyceae	o:Chlorodendrales	f:Chlorodendraceae	NA	NA
asv602	TGGATTTCTGGGTACGTCTTTCGAACCCCAAGGGGCGAGATAGACAGCTCATTAGCCTATCTTTTAGGCCATTACTGTGAGAAAATTAGAGTGTTTCAAGCAATCGTTTGTTGGAATACATTAGCATGGAATAATATAAAACATCTAGAATGTTGGTTAAGTTCTAGAAAGTGATTAATAGGGATAGTTGGGGGCATTAGTATTTAATTGTCAGAGGTGAAATTCTTGGATTTTTTAAAGACTAACTTATGCGAAAGCATTTGCCAAGGATGTTTTCATTAATCAAGAACGAAAGTTAGGGGATCAAAGACGATCAGATACCGTCGTAGTCTTAACCATAAACTATACCGACTAGGGATTGGAGGAGTACTTCATGCTCTTTCAGCACCTTATGAGAAA…	0	0	35	16	0	0	0	0	0	0	0	0	0	0	0	0	0	0	0	0	0	0	0	0	0	0	0	0	0	0	k:Eukaryota	d:Alveolata	p:Ciliophora	c:Litostomatea	o:Haptoria_1	f:Helicoprorodontidae	g:Helicoprorodontidae_X	s:Helicoprorodontidae_X_sp.
asv603	TGGACTTCTGCTAAGAATGACCGGTCCGCCCTCTGGGTGAGCATCTGGCTTGGCCTTGGCATATGCTTGGACAACACTTCCGCACTTGATTGTGTGGTGTGGTATCCAAGGTGTTTACTTTGAGGAAATCAGAGTGCTTGTAGCAGGTTATTGCCATGCATACACTAGCATGGAATAATAAGATAAGCTTTGGTTTTTTGTTGGTTTTAAAATTGAAGTGATGATTGACAGGGGCAGTTGGGGGCAGTTGTATTTAATTGTCAGAGGTGAAATTCTTGGATTTGTTAAAGACAAACTATTGCGAAAGCATTTGCCAAGGATGTTTTCTTTGATCAAGAACGAAAGTTAGGGGATCGAAGACGATCAGATACCGTCCTAGTCTTAACCATAAACTATGCC…	0	0	0	51	0	0	0	0	0	0	0	0	0	0	0	0	0	0	0	0	0	0	0	0	0	0	0	0	0	0	k:Eukaryota	d:Alveolata	p:Dinoflagellata	c:Dinophyceae	NA	NA	NA	NA
asv604	CGAGATGATACGCCGGCTTTTGCTGCTCTTTTCAGGGCGCTGCGCCGGCGCGGGCTTTTCGTAAGCCTCCGTTACTTTGAGAAAATTTGAGTGTTTCAGGCGGGCCAGAGCTGGAATAGTGTACCATGGAATAGCACAGTGGTCGTCCCTCCCTTTCTTGGGTTTTGGAGTGGACGATGCGTGGTTGATAGGAACATTCGGGAGTACTCGTATTGAACAGTCAGAGGTGAAATTCTTAGATTTGTTCAAGACGAACTAATGCGAAAGCACTTGCTCAGGGTGCCTCCATTGATCAAGAACGAAAGTTAGGGGATCCAAGACGATCAGATACCGTCGTAGTCTTAACTGTAAACTATGCCGACTAGAGATCGGTGGACATCGTATAGACGTCCTTCGGCA…	0	0	0	11	0	0	0	0	0	0	0	0	0	0	0	0	0	23	0	0	0	0	0	0	0	0	0	17	0	0	k:Eukaryota	d:Alveolata	p:Apicomplexa	c:Gregarinomorphea	o:Gregarinomorphea_X_GRE1	f:Gregarinomorphea_X_GRE1_X	g:Gregarinomorphea_X_GRE1_XX	s:Gregarinomorphea_X_GRE1_XX_sp.
asv605	TGGAGTTCTGCCAGGTGACACTCGTCCGCCCAAGTGGTGTGTACAGGGTGTGCATCTGGCCCTTTCAAGGGGAACGTGTCTGCACTTAATTGTGTGGTGCGAGATCCTTGACTTTTACTTTGAGGAAATAAGAGTGTTCCAAGCAGGCTCTCGTCGTGCATAGCTCAGCATGGAATAATAGCATTGGACTTCGTTTCTACGCTGTTGGTTGCAAGAAGCGAGGTAATGATGAAGAGGGATAGTTGGGGGCATTCGTATTTAACTGTCAGAGGTGAAATTCTTGGATTTGTTAAAGACGGACTACTGCGAAAGCATCTGCCATGGATGTTTTCATTGATCAAGAACGAAAGTTAGGGGATCGAAGACGATCAGATACCGTCCTAGTCTTAACTATAAACC…	0	0	0	0	0	0	0	0	0	0	0	0	0	24	0	27	0	0	0	0	0	0	0	0	0	0	0	0	0	0	k:Eukaryota	d:Alveolata	p:Dinoflagellata	c:Syndiniales	o:Dino-Group-I	f:Dino-Group-I-Clade-1	g:Dino-Group-I-Clade-1_X	s:Dino-Group-I-Clade-1_X_sp.
asv606	TGAACCTTGGGCCTGGCTGGCCGGTCCGCCTCACCGCGTGTACTGGTCCGGCCGGGCCTTTCCCTCTGTGGAACCCCATGCCCTTCACTGGGTGTGGCGGGGAAACAGGACTTTTACTGTGAAAAAATTAGAGTGCTCCAGGCAGGCCTATGCTCGAATACATTAGCATGGAATAATAGAATAGGACGTGTGGTTCTATTTTGTTGGTTTCTAGGACCGCCGTAATGATTAATAGGGACAGTCGGGGGCATCAGTATTCAATTGTCAGAGGTGAAATTCTTGGATTTATTGAAGACTAACTACTGCGAAAGCATTTGCCAAGGATGTTTTCATTAATCAGGAACGAAAGTTAGGGGATCGAAGACGATCAGATACCGTCGTAGTCTTAACCATAAACTA…	0	0	0	0	0	0	0	0	0	0	0	0	0	0	0	0	0	0	51	0	0	0	0	0	0	0	0	0	0	0	k:Eukaryota	d:Opisthokonta	p:Fungi	c:Ascomycota	o:Pezizomycotina	f:Sordariomycetes	g:Sordariomycetes_X	s:Sordariomycetes_X_sp.
asv607	TGGATTTCGGGGCGGCCCGGCCGGTCCGCCGCAAGGCGAGCACTGGTCGGGCGCCCTTCCTCTCGAAGGCTTCGACTGCTCTTGATTGTGGTGGTCGAGGAGTTCGGGACGTTTACTTTGAAAAAATTAGAGTGTTCAAGGCAGGCCGTGGCCTGAATACATTAGCATGGAATAATGGAAGAGGACCTCGGTCCTATTTTGTTGGTTTCCAGGGCCGAAGTAATGATTGAGAGGGACAGTTGGGGGCATTCGTATTTAATTGTCAGAGGTGAAATTCTCGGATTTATGAAAGACGAACAAGTGCGAAAGCATTTGCCAAGGATGTTTTCATTAATCAAGAACGAAAGTTGGGGGTTCGAAGACGATCAGATACCGTCGTAGTCCCAACCATAAACTATG…	0	0	0	0	0	0	0	0	0	0	0	0	0	0	0	0	0	0	51	0	0	0	0	0	0	0	0	0	0	0	k:Eukaryota	d:Opisthokonta	p:Metazoa	c:Porifera	o:Porifera_X	f:Demospongiae	NA	NA
asv608	TGAACCTTGGGCCTGGCTGGCCGGTCTGCCTCACCGCATGTACTGGTTCGGCCGGGCCTTTCCTCCTGGGGATCCGCATGCCCTTCACTGGGTGTGTTGGGGAACCAGGACTTTTACTTTGAAAAAATTAGAGTGTTCAAAGCAGGCCTTTGCTCGAATACATTAGCATGGAATAATAGAATAGGACGTGCGGTCCTATTTTGTTGGTTTCTAGGACCGCCGTAATGATTAATAGGGATAGTCGGGGGCATCAGTATTCAGTTGTCAGAGGTGAAATTCTTGGATTTACTGAAGACTAACTACTGCGAAAGCATTTGCCAAGGATGTTTTCATTAATCAGTGAACGAAAGTTAGGGGATCGAAGACGATCAGATACCGTCGTAGTCTTAACCGTAAACT…	0	0	0	0	0	0	0	0	0	0	0	0	0	0	0	0	0	0	51	0	0	0	0	0	0	0	0	0	0	0	k:Eukaryota	d:Opisthokonta	p:Fungi	c:Ascomycota	o:Pezizomycotina	NA	NA	NA
asv609	TGGATTTCGGGTGGGTCTCAGCGGTCCGCCTATGGTGAGTACTGCTGTGGCCTTCCTTACTGTCGGGGACCTGCTTCTGGGCTTCATTGTCCGGGACAGGGATTCGGCATGGTTACTTTGAGTAAATTAGAGTGTTCAAAGCAGGCTTACGCCGTGAATACTTTAGCATGGAATAACATGATAGGACTCTGCCCTATTCTGTTGGCCTGTAGGAGTGGAGTAATGATTAAGAGGAACAGTCGGGGGCATTCGTATTTCATTGTCAGAGGTGAAATTCTTGGATTTATGAAAGACGAACTACTGCGAAAGCATTTGCCAAGGATGTTTTCATTAATCAAGAACGAAAGTTGGGGGCTCGAAGACGATTAGATACCGTCGTAGTCTCAACCATAAACGATG…	0	0	0	0	0	0	0	0	0	0	0	0	0	0	0	0	0	0	23	0	0	0	0	0	0	0	14	14	0	0	k:Eukaryota	d:Archaeplastida	p:Chlorophyta	c:Chlorophyceae	o:Sphaeropleales	f:Sphaeropleales_X	g:Desmodesmus	NA
asv610	TGGATCTATGTTCAAGGGGTTGGTACTGTCTAATGACAGTTACTGACTACCTGGACTTTTTTAGCTGGTATTCTGTGAATGTCCTTTACTGGATGTTTGCAGTGGCTGGCAACTTTACTTTGAAAAAATTAGAGTGCTCAACACAGGCGTTTGCCTGAATATTGGTGCATGGAATAATGGAATAGGATCTTGGTCCTATTTTGTTGGTTTTAAGGAGCCAAGATAATGATTAAGAGGGACAGACGGGGGCATTCGTATTGCAGCGCTAGAGGTGAAATTCTTGGATCGTTGCAAGACGAACAACTGCGAAGGCATTTGCCAAGAATGTTTTCATTAATCAAGAACGAAAGTTAGAGGTTCGAAGGCGATCAGATACCGCCCTAGTTCTAACCGTAAACG…	0	0	30	0	13	7	0	0	0	0	0	0	0	0	0	0	0	0	0	0	0	0	0	0	0	0	0	0	0	0	k:Eukaryota	d:Opisthokonta	p:Metazoa	c:Nematoda	o:Chromadorea	f:Chromadorea_X	NA	NA
asv611	TGGGTTTATGGCTTGCTCTATGGTCCATTTGTTTGATTCCGTTAGAGTAAGCCATCCTTGGGCAAAGCTTATGTGGCATTAGGTTGTCGTGTTAGGGATGCTCATCTTTTACTGTGAAAAAATCAGCGCGTTCAAAGCAGGCTTACGCCATTGAATGTATTAGCATGGAATAATAAGATAGGACCTGGGTACTATTTTGTTGGTTTGCGCACCTAGGTAATGATTAATAGGGATAGTTGGGGGTATTCGTATTCCATTGTCAGAGGTGAAATTCTTGGATTTCTGGAAGACGAACTACTGCGAAAGCATTTACCAAGGATGTTTTCATTAATCAAGAACGAAAGTTAGGGGATCGAAGATGATTAGATACCATCGTAGTCTTAACCATAAACTATGCCG…	0	0	0	0	0	0	0	0	0	0	0	0	23	0	7	0	0	0	0	0	20	0	0	0	0	0	0	0	0	0	k:Eukaryota	d:Stramenopiles	p:Ochrophyta	c:Bacillariophyta	o:Bacillariophyta_X	f:Raphid-pennate	NA	NA
asv612	TGAATTTCTGGCCGGGGGAACCGCACATGTGTGGAGCCCCTGGTCATCCGGCCTGGAAGGGATACTTGTACTTTATTGGACGGTACCTAGAAGGGTCATTTTACTTTGAAGAAATTAGAGTGTTCCAGGCAGGCCTTGCTTGAATACATCAGCATGGAATAATGGAAAAGGACAGCGTCCATTTTATTGGTTATTGGAGGTTGTAATGATTAACAGGGACAGTTGGGGGCATTCGTATTCATTAGTCAGAGGTGAAATTCTTGGATTTGATGAAGACGAACTAATGCGAAAGCATTTGCCAAGGATGTTTTCATTAATCAAGAACGAAAGTTAGGGGATCAAAGACGATTAGATACCGTCGTAGTCCTAACTATAAACTATACCGACTAGGGATTGGCG…	0	0	0	0	0	0	0	0	0	0	0	0	22	28	0	0	0	0	0	0	0	0	0	0	0	0	0	0	0	0	k:Eukaryota	d:Alveolata	p:Ciliophora	c:Phyllopharyngea	NA	NA	NA	NA
asv613	TCGATTTCTGTAGTCAGGTTCTGGAAAACCCTGCGGGGTGATCTGCGCCTGGCTGCATCCTTCTGTTAACCTCGTTGGCTTTCATTAGTCAGCTTGGAGCTCAGATACTTTACCTTGAGGAAATTAGAGTGTTTCAGGCAGGCTTGCGCCGGAATACATTAGCATGGAATAATAGAACAGGACTCTCTGTCATTGTTGGTCTATGAGGAGAGTAATGATTAATAGGGATAGTTGGGGGCATTAGTATTTAATTGTCAGAGGTGAAATTCTTTGATTTGTTAAAGACTAACTTATGCGAAAGCATTTGCCAAGAATGTTTTCATTAATCAAGAACGAAAGTTAGGGGATCAAAGACGATCAGATACCGTCCTAGTCTTAACCATAAACTATGCCGACTAG…	0	0	0	0	0	0	0	0	0	0	0	0	21	29	0	0	0	0	0	0	0	0	0	0	0	0	0	0	0	0	k:Eukaryota	d:Alveolata	p:Ciliophora	c:Spirotrichea	o:Euplotia	f:Aspidiscidae	g:Aspidisca	s:Aspidisca_aculeata
asv614	TGGAGTTCTGCCAGGTGACACTCGTCCGCCCAAGTGGTGTGTACAGGGTGTGCATCTGGCCCTTTCAAGGGGAACGTGTCTGCACTTCATTGTGTGGTGCGAGATCCTTGACTTTTACTTTGAGGAAATAAGAGTGTTCCAAGCAGGCTCTCGTCGTGCATAGCTCAGCATGGAATAATAGCATTGGACTTCGTTTCTACGCTGTTGGTTGCAAGAAGCGAGGTAATGATGAAGAGGGATAGTTGGGGGCATTCGTATTTAACTGTCAGAGGTGAAATTCTTGGATTTGTTAAAGACGGACTACTGCGAAAGCATCTGCCATGGATGTTTTCATTGATCAAGAACGAAAGTTAGGGGATCGAAGACGATCAGATACCGTCCTAGTCTTAACTATAAACC…	0	0	0	0	0	0	0	0	0	0	0	0	0	0	22	0	0	0	0	0	0	0	0	0	0	0	28	0	0	0	k:Eukaryota	d:Alveolata	p:Dinoflagellata	c:Syndiniales	o:Dino-Group-I	f:Dino-Group-I-Clade-1	g:Dino-Group-I-Clade-1_X	s:Dino-Group-I-Clade-1_X_sp.
asv615	TGAATTTCTGGCGGTCTAGAATGACTTCGGTTATTCAGGACCGTCATCCGCTCTGAAAACTCGTACAATTTTTATTTGCGTGTAGAAGGGGTAATTTACTTTGAAGAAATTAGAGTGTTCCAGGCAAGCTTTGCTTGAATATTACAGCATGGAATAATGGAAAAGGACTATCCATATCGTTGGTTAATGTGATGGTAATGATTAACAGGGACAGTTGGGGGCATTCGTACTGGGCAGTTAGTGGTAAAATACGTTGACCTGCTCAAGACGCACTAATGCGAAAGCATTTGCCAAGGATGTTTTCATTAATCAAGAACGAAAGTTAGGGGATCGAAGACGATTAGATACCGTCGTAGTCCTAACTATAAACTATACCAACTAGGGATTGGCAGGGAATTT…	0	0	0	0	0	0	0	0	0	0	0	0	0	0	18	32	0	0	0	0	0	0	0	0	0	0	0	0	0	0	k:Eukaryota	d:Alveolata	p:Ciliophora	c:Phyllopharyngea	o:Cyrtophoria_7	f:Hartmannulidae	g:Aegyriana	s:Aegyriana_oliva
asv616	TGGATTTCTGGTAGGGTGCCAATGTCCGCCGCCGTGCGAGCGCAGCGGCGCCCTACCATCCTTCTGTCAACGCTTCTCGACATTGATTTGTCGGTGGCGGGCCCAGATATTTTACCTTGAGAAAATTAGAGTGTTTCAGGCAGGCTAGGCCGGAATACATTAGCATGGAATAATGGAATAGGACTAAGGTCTCTTTGTTGGTTTGAGGGACTGTAGTAATGATTAATAGGGATAGTTGGGGGCATTAGTATTTAATTGTCAGAGGTGAAATTCTCGGATTTGTTAAAGACTAACTTATGCGAAAGCATTTGCCAAGGATGTTTTCATTAATCAAGAACGAAAGTTAGGGGATCAAAGACGATCAGATACCGTCCTAGTCTTAACCATAAACTATGCCGA…	0	0	0	0	0	0	0	0	0	0	0	0	0	0	18	0	0	0	0	0	0	0	0	0	0	19	13	0	0	0	k:Eukaryota	d:Alveolata	p:Ciliophora	c:Spirotrichea	o:Strombidiida	f:Strombidiidae	g:Strombidium	s:Strombidium_sp.
asv617	TGAATTTCTGAGGGGGTGTTTCAAGGTACGTCCTGTTACTGCCCTCTCATCCGCTTTGGAACCAGGAGGGGTATTAAGTTATCGGCCTGGGGAAGGGGCATTTTACTTTGAAGAAATTAGAGTGTTCCAGGCAGGCTTTTGCTTGAATACATCAGCATGGAATAATGGAATAGGACAATGTTCATTTTATTGGCTATTGAACTTGTAATGATTAACAGGGACAGTTGGGGGCATTCGTATTCATTTGTCAGAGGTGGAATTCTTGGATTAACTGAAGACGAACTAATGCGAAAGCATTTGCCAAGGATGTTTTCATTAATCAAGAACGAAAGTTAGGGGATCAAAGACGCTTAGATACCGTCGTAGTCCTAACTATAAACTATACCGACTAGGGATTGG…	0	0	0	0	0	0	0	0	0	0	0	0	0	0	23	0	0	0	0	0	0	26	0	0	0	0	0	0	0	0	k:Eukaryota	d:Alveolata	p:Ciliophora	c:Phyllopharyngea	o:Cyrtophoria_8	f:Dysteriidae	g:Dysteria_1	s:Dysteria_1_sp.
asv618	TGGAATTCTGCTGAAGATATCCGGTCTGCCCTCTGGGTGAGCATTTGGCATTGCTTCAGCATCAGCTTGGAATCACTGCTGCACTTGACTGTGTGGTGTGGGGTCTAAGGACTTTACTTTGAGGAAATCAGAGCGTTCCCACCAGGCCAATGCCTCGAATACACTAGCATGGAATAATGTGATAAGGCCTTGTCTTTATCTTGTTGGTTTTAGAGATGAGGTGATGATAGGTAGGAATAGTTGGGGGCATTTGTATTCAACTGTCAGAGGTGAAATTCTTGGATTTGTTAAGGACACACATGTGCGAAAGCATTTGCCATGGATGTTTTCTTTGATCAAGAACGAAAGTTAGGGGATCGAAGACGATCAGATACCGTCCTAGTCTTAACCATAAACTAT…	0	0	0	0	0	0	0	0	0	0	0	0	0	0	0	49	0	0	0	0	0	0	0	0	0	0	0	0	0	0	k:Eukaryota	d:Alveolata	p:Dinoflagellata	c:Dinophyceae	NA	NA	NA	NA
asv619	TGGATTTCTGCTGAGGACGACCGGTCCGCCCTCTGGGTGAGTATCTGGCTCGGCCTTGGCATCTTCTTGGAGAACGTTACTGCCCTTAACTGAGTGGTGCGGTATCCAGGACTTTTACTTTGAGGAAATTAGAGTGTTTCAAGCAGGCGCACGCCTTGAATACATTAGCATGGAATAATAAGATAGGACCTTGGTTCTATTTTGTTGGTTTCTAGAGCTGAGGTAATGATTAATAGGGATAGTTGGGGGCATTCGTATTTAACTGTCAGAGGTGAAATTCTTGGATTTGTTAAAGACGGACTACTGCGAAAGCATTTGCCAAGGATGTTTTCATTGATCAAGAACGAAAGTTAGGGGATCGAAGACGATCAGATACCGTCCTAGTCTTAACCATAAACC…	0	0	0	0	0	0	0	0	0	0	0	0	0	0	0	0	0	0	1	0	9	14	0	0	25	0	0	0	0	0	k:Eukaryota	d:Alveolata	p:Dinoflagellata	c:Dinophyceae	o:Gymnodiniales	f:Gymnodiniaceae	g:Gymnodinium	NA
asv620	TGAACTTCTGTCATACTTCGCTGATCGGTGCATACTGTACATGGTCTTCGGAGTTGACAACCCTCCGAGGTGTATGTCTACTTTGTAGGCGTGCAATCTCGGACAGTTACTTTGAGAAAATTAGAGTGTTTCAAGCAGGCAAACGCCTTGAATACTACAGCATGGAATAATAAGATAGGACTTTGGTTCTTTCTTGTTGGTTCGGAGAACTAAGGTAATGATTAACAGGGACAGTCGGGGGCATTCGTATTTAACAGTCAGAGGTGAAATTCTTAGATTTGTTAAAGACGAACTACTGCGAAAGCATTTGCCAAGGATGTGCCCATTAATCAAGAACGAAAGTTAGGGGATCGAAGACGATCAGATACCGTCGTAGTCTTAACTATAAACTATGCCGAC…	0	0	0	0	0	0	0	0	0	0	0	0	0	0	0	0	0	0	0	0	0	0	0	0	0	0	0	49	0	0	k:Eukaryota	d:Alveolata	NA	NA	NA	NA	NA	NA
asv621	TGAATTTTTGTTGCTGTTCTGCTTAGTGGCTTCATTGACACGAAAGTCTGAACCTGACATTACCCCGTGCCGGTGACTTGTCATCCGCTATGGGGCGTTTACTTTGAGTAAATTAGAGTGTTTCAAGCAAGCTGTTGCTTTGAATACTGCAGCATGGAATAATAATATAGGACATTGGGTCTATATTGTTGGTTCTGAGAGCCGATGTAATGATTAATAGGAACAGTTGGGGGCATTCGTATTCAACAGCTAGAGGTGAAATTCTTAGATTTGTTGAAGACGGACCACAGCGAAAGCATTTGCCAAGGATGTTTTCATTAATCAAGAACGAAAGTTAGGGGATCGAAGACGATCAGATACCGTCGTAGTCTTAACTATAAACTATGCCGACTAGAGATT…	0	0	0	0	0	48	0	0	0	0	0	0	0	0	0	0	0	0	0	0	0	0	0	0	0	0	0	0	0	0	k:Eukaryota	d:Alveolata	p:Apicomplexa	c:Coccidiomorphea	o:Marosporida	f:Rhytidocystidae	g:Rhytidocystidae_X	s:Rhytidocystidae_X_sp.
asv622	TGAATTTCTGTCATACTCTGTTGAACGGTGCATAACGTACACGGACTTCGGAGTTGATAACCTTTCGAGGTACGCATCCATTGGGTGTGTGCTCTCGGACAGTTACTTTGAGAAAATTAGAGTGTTTCAAGCAGGCAAATGCCTTGAATACTGCAGCATGGAATAATAGGATAGGACTTTGGTTCTTTCTTGTTGGTTCGGAGAACTAAGGTAATGATTAACAGGGACAGTCGGGGGCATTCGTATTTAACAGTCAGAGGTGAAATTCTTAGATTTGTTAAAGACGAACTACTGCGAAAGCATTTGCCAAGGATGTGCCCATTAATCAAGAACGAAAGTTAGGGGATCGAAGACGATCAGATACCGTCGTAGTCTTAACTATAAACTATGCCGACTAGA…	0	0	0	0	0	0	0	16	0	0	0	0	0	0	0	0	0	0	0	0	0	0	0	0	0	0	0	0	0	32	k:Eukaryota	d:Alveolata	p:Apicomplexa	NA	NA	NA	NA	NA
asv623	TGAATTTCTGGCCGGAGGCCAAGGTCTCTCTGAGGCTTTGGTTTATTTCCAGGCCATCCTCTCGGGAACCACAGACTCACTTCAATGGGAGATGTGCGGAACGGGACTTTTACTTTGAAAAAATTAGAGTGTTTCAGGCAGGCTTACGCCCGAATATTACAGCTGAGAATAATGGAATAGGACTGAGTCCGTTTTGTTGGTTTTTACAGGATTCGGTAATGATTAAAAGGGACAGTTGGGGGCATTAGTATTTAATTGTCAGAGGTGAAATTCTTGGATTTATTAAAGACTAACTAATGCGAAAGCATTTGCCAAGGATGTTTTCATTAATCAAGAACGAAAGTTAGGGGATCAAAGACGATCAGATACCGTCGTAGTCTTAACTATAAACTATGCCGT…	0	0	0	0	0	0	0	0	0	0	0	0	0	48	0	0	0	0	0	0	0	0	0	0	0	0	0	0	0	0	k:Eukaryota	d:Alveolata	p:Ciliophora	c:Phyllopharyngea	o:Synhymenia	f:Orthodonellidae	g:Orthodonellidae_X	s:Orthodonellidae_X_sp.
asv624	TGGATTTGTGGCTTTCTCGGGCGGCCTGGCACCTAGTGCTAGTGTTTGCTTGAGTTGCCATCCTTGGGTGGAACCTGTGTGGCATTAGGTTGTCGTGCAGGGGATGCCCATCGTTTACTGTGAAAAAATTAGAGTGTTCAAAGCAGGCTTATGCCGTTGAATATATTAGCATGGAATAATAAGATAGGACCTTGGTACTATTTTGTTGGTTTGCGCACCAAGGTAATGATTAATAGGGACAGTTGGGGGTATTCGTATTCCATTGTCAGAGGTGAAATTCTTGGATTTTTGGAAGACGAACTACTGCGAAAGCATTTACCAAGGATGTTTTCATTAATCAAGAACGAAAGTTAGGGGATCGAAGATGATTAGATACCATCGTAGTCTTAACCATAAACT…	0	0	0	0	0	0	0	0	0	0	0	0	0	8	0	0	0	0	0	40	0	0	0	0	0	0	0	0	0	0	k:Eukaryota	d:Stramenopiles	p:Ochrophyta	c:Bacillariophyta	o:Bacillariophyta_X	f:Raphid-pennate	NA	NA
asv625	TGGATTTCTGCCGAGGACGACCGGTCCGCCCTCCGGGTGAGCATCTGGCTCGGCCTTGACATCTTCTTGGTGAACGTAGCTGCACTTGACTGTGTGGTGCGGTACCCAGGACTTTTACTTTGAGGAAATTAGAGTGTTTCAAGCAGGCATACGCCTTGAATACATTAGCATGGAATAATAAGATAGGACCTTGGTTCTATTTTGTTGGTTTCTAGAACTGAGGTAATGATTAATAGGGATAGTTGGGGGCATTCGTATTTAACTGTCAGAGGTGAAATTCTTGGATTTGTTAAAGACGGACTACTGCGAAAGCATTTGCCAAGGATGTTTTCATTGATCAAGAACGAAAGTTAGGGGATCGAAGACGATCAGATACCGTCCTAGTCTTAACCATAAACC…	0	0	0	0	0	0	0	0	0	0	0	0	0	0	48	0	0	0	0	0	0	0	0	0	0	0	0	0	0	0	k:Eukaryota	d:Alveolata	p:Dinoflagellata	c:Dinophyceae	o:Dinophyceae_X	f:Dinophyceae_XX	g:Dinophyceae_XXX	s:Dinophyceae_XXX_sp.
asv626	TGGATTTCTGTTGAGGATGACCGGTCCGCCCTCTGGGTGTGCATCTGGCTCAGCCTTGACATCTTCCTAAAGAACGTATCTGCACTTCATTGTGTGGTGCGGTATTTAGGACATTTACCTTGAGGAAATTAGAGTGTTTCAAGCAAGCGCATGCCTTGAATACACTAGCATGGAATAATGAGATAGGACCTCAGTTCTATTTTGTTGGTTTCTAGAGCTGAGGTAATGGTCGATAGGGATAGTTGGGGGCATTCGTATTTAACTGTCAGAGGTGAAATTCTTGGATTTGTTAAAGACGGACTACTGCGAAAGCATTTGCCAAGGATGTTTTCATTGATCAAGAACGAAAGTTAGGGGATCGAAGACGATCAGATACCGTCCTAGTCTTAACCATAAACT…	0	0	0	0	0	0	0	0	0	0	0	0	0	0	0	48	0	0	0	0	0	0	0	0	0	0	0	0	0	0	k:Eukaryota	d:Alveolata	p:Dinoflagellata	c:Dinophyceae	o:Suessiales	f:Symbiodiniaceae	g:Symbiodinium	s:Symbiodinium_sp.
asv627	TGGATTTCTGCCGAGGACGACCGGTCCGCCCTCTGGGTGAGTATCTGGCTCGGCCTGGGCATCTTCTTGGAGAACGTTACTGCACTTGGCTGTGTGGTGCGGTATTCAGGACTTTTACTTTGAGGAAATTAGAGTGTTTCAAGCAGGCACACGCCTTGAATACATTAGCATGGAATAATAAGATAGGACCTCGGTTCTATTTTGTTGGTTTCTAGATCTGAGGTAATGGTTAATAGGGATAGTTGGGGGCATTCGTATTTAACTGTCAGAGGTGAAATTCTTGGATTTGTTAAAGACGGACTACTGCGAAAGCATTTGCCAAGGATGTTTTCATTGATCAAGAACGAAAGTTAGGGGATCGAAGACGATCAGATACCGTCCTAGTCTTAACCATAAACC…	0	0	0	0	0	0	0	0	0	0	0	0	0	0	0	0	0	48	0	0	0	0	0	0	0	0	0	0	0	0	k:Eukaryota	d:Alveolata	p:Dinoflagellata	c:Dinophyceae	o:Peridiniales	f:Heterocapsaceae	NA	NA
asv628	TGAAAGTCTGGACTTTCCCGTTGGTCCACCCACTGGGTGCGCATCTGATGTGGAAGGTTCATAATTTCCGGAAGGCTGGCTGCACTTCACTGTGTGGCCGGCTATCTGGAGCTGTTACTTTGAGGAAATTAGCGTGTTTCAAGCAGGCGTTCGCCTTGAATATGTTAGCATGGAATAACTATGATCGGCTCTGGACCCTTCTTGTTGGTTCATGGGACTAGAGGACGATGGATAGGGATAGTTGGGGACATCCGTATTTAACTGTCAGAGGTGAAATTCTTGGATTTGTTAAAGACGCCCTACTGCGAAAGCATTTGTCAAAACTATTCCCATTGATCAAGAACGAAAGTTAGGGGATCGAAGACGATCAGATACCGTCGTAGTCTTAACCATAAACTA…	0	0	0	0	0	0	0	0	0	0	0	0	0	0	0	0	0	0	48	0	0	0	0	0	0	0	0	0	0	0	k:Eukaryota	d:Alveolata	p:Dinoflagellata	NA	NA	NA	NA	NA
asv629	TGGATTTCTGGGAGGGTGCCAATGTCCGCTAACGTGCGTGCGCAGCGGCGCCCTTCCATCCTTCTGTTAACGCTTCATGGCATTCATTTGCTGGTCGCGGGCTCAGATATTTTACCTTGAGAAAATTAGAGTGTTTCAGGCAGGCTAGGCCGGAATACATTAGCATGGAATAATGGAACAGGACTGATGGTCTCTTTGTTGGTTTGAGGGACTGCAGTAATGATTAATAGGGATAGTTGGGGGCATTAGTATTTAATTGTCAGAGGTGGAATTCTCAGATTTGTTAAAGACTAACTTATGCGAAAGCATTTGCCAAGGATGTTTTCATTAATCAAGAACGAAAGTTAGGGGATCAAAGACGATCAGATACCGTCCTAGTCTTGACCATAAACTATGCCG…	0	0	0	0	0	0	0	0	0	0	0	0	0	0	0	0	0	0	0	0	0	0	0	0	0	0	48	0	0	0	k:Eukaryota	d:Alveolata	p:Ciliophora	c:Spirotrichea	o:Strombidiida	f:Strombidiidae_F	g:Strombidium_F	s:Strombidium_F_sp.
asv630	TGAATTTCTGTCAGGAGTGACCGGGCCTTTGGATGAACTTCCATTGTTTTTTGCTCTGTTTGTCATCTCTAGACATCCTAAATTACATTTATTGTAATTTTCTTTTACTGTTAGCAAAATAGAGTGTTCCAAGCAAAGCGTAGTTTTGAATACATTAGAATGGAATAATAAGATAGGACTTTGGTGCTATTTTGTTGGTTTGCACACCAAGGTAATGATTAATAGGGACAGTTGGGGGTATTCGTATTTAATTGTCAGAGGTGAAATTCTTGGATTTATGAAAGACGAACTACTGCGAAAGCATTTACCAAGGATGTTTTCATTAATCAAGAACGAAAGTTAGGGGATCGAAGATGATTAGATACCATCGTAGTCTTAACCGTAAACTATGCCGACTTG…	0	0	0	0	0	0	0	0	0	0	0	0	0	0	0	0	0	0	0	0	0	0	0	0	0	0	0	0	0	48	k:Eukaryota	d:Stramenopiles	p:Sagenista	c:Labyrinthulomycetes	o:Thraustochytrida	f:Thraustochytriaceae	g:Thraustochytriaceae_HK10	s:Thraustochytriaceae_HK10_sp.
asv631	TGAATGTTTGGTTTGGGACGGACCCTTTCATTGAAGTGTGGTTAGTCCTAGCCTTTTTTCGTTCTTTAGGACGATCATTTACTGTAAAAAAATTAGAGTGTTTCAAGCAAATTCAGATTGGAATATATTAGTATGGAATAATAAGATAGGGCCCTGGTACTATTTTGTTGGTGTTGTATACCAAGGTAATGATTAATAGGGACAATTGGGGGTATTCGTATCTAGTTGCTAGAGGTGAAATTCTTGGATTTACGAGAGACGAACAACTGCGAAAGCATTTACCAAGGATGTTTTCATTAATCAAGAACGAAAGTTTGGGGATCGAAGATGATTAGATACCATCGTAGTCTAAACAGTAAACTATGCCGACTTGCGATTGTCCGATGTTGATTATTGACA…	0	0	20	0	20	0	0	0	0	0	0	0	0	0	0	0	0	0	0	0	0	0	0	0	0	7	0	0	0	0	k:Eukaryota	d:Stramenopiles	p:Sagenista	c:Labyrinthulomycetes	o:Thraustochytrida	f:Thraustochytriaceae	NA	NA
asv632	TGAATTTCTGAGGGGGTGTTTCATGGTACGTCCTGTTACTGCCCTCTCATCCGCTTTGGAACCAGGAGGGGTATTCAGTTATCGGCCTGGGGAAGGGGCATCTTACTTTGAAGAAATTAGAGTGTTCCAGGCAGGCTTTGCTTGAATACATCAGCATGGAATAATGGAATAGGACAATGTTCATTTTATTGGCTATTGAACTTGTAATGATTAACAGGGACAGTTGGGGGCATTCGTATTCATTTGTCAGAGGTGGAATTCATGGATTAACTGAAGACGAACTAATGCGAAAGCATTTGCCAAGGATGTTTTCATTAATCAAGAACGAAAGTTAGGGGATCAAAGACGATTAGATACCGTCGTAGTCCTAACTATAAACTATACCGACTAGGGATTGGC…	0	0	0	47	0	0	0	0	0	0	0	0	0	0	0	0	0	0	0	0	0	0	0	0	0	0	0	0	0	0	k:Eukaryota	d:Alveolata	p:Ciliophora	c:Phyllopharyngea	o:Cyrtophoria_8	f:Dysteriidae	g:Dysteria_1	s:Dysteria_1_sp.
asv633	TGCATTTCCGAGGCAAGGGATTAGTCCGACCTTTGGTGGGTATTTAATCCTCTTGCCTCGTCCTTGAGTGGTGCTTCTTGGTATTAAGTTATCGAGGAGATAGCCGCTCATCGTTTACTGTGAGAAAATTAGAGTGTTCAAAGCAGGCTTATGCCGTTGAATATATTAGCATGGAATAATAAGATAGGACCTCGGTACTATTTTGTTGGTTTGAGAACCAAGGTAATGATGAATAGGGACAGTTGGGGGTATTCGTATTCAGTTGTCAGAGGTGAAATTCTTAGATTTACGGAAGACGAACTACTGCGAAAGCATTTACCAAGGATGTTTTCATTAATCAAGAACGAAAGTATGGGGATCGAAGATGATTAGATACCATCGTAGTCTATACCATAAACT…	0	0	0	0	0	0	0	0	0	0	0	0	16	10	0	0	0	8	0	10	0	0	0	0	0	0	0	0	0	3	k:Eukaryota	d:Stramenopiles	p:Ochrophyta	c:Bacillariophyta	o:Bacillariophyta_X	f:Polar-centric-Mediophyceae	g:Polar-centric-Mediophyceae_X	s:Polar-centric-Mediophyceae_X_sp.
asv634	CGAATTTTGGCGTGTGCTTCTGAGACCCCTGATGGGTGTCGAAGGTTATGCCGCGCCTTTGTGGAGGGGGGTGTGGTGGTACTTTATTGTATTGCTGCATTTCTGCCACTGTTTACTGTGAAAAAATTAGAGTGTTCAAAGCGAGCGATTGCCATGAATACATTAGCATGGAATAATAGAATAGGACCTGGTTCTGTTTTATTGGTTTGTCAGTATCGGGTAATGATTAAGAGGGACGGTCGGGGGCATTTGTATTCCAGGGTTAGAGGTGAAATTCTTAGATCCTTGGAAGACAAACAGCTGCGAAAGCGTCTGCCAAGGACGTTTTCATTGATCAAGAACGAAAGTAGGGGGATCGAAGACGATCAGATACCGTCGTAGTCTCTACTATAAACTATG…	0	0	0	0	0	0	0	0	0	0	0	0	0	38	0	0	0	0	0	0	0	0	0	0	0	0	0	9	0	0	k:Eukaryota	d:Archaeplastida	p:Rhodophyta	c:Florideophyceae	o:Ceramiales	f:Rhodomelaceae	g:Rhodomelaceae_X	s:Rhodomelaceae_X_sp.
asv635	TGAACCTTGGGCCTGGCTGGCCGGTCCGCCTCACCGCGTGTACTGGTCCGGCCGGGCCTTTCCTTCTGGGGATCCGCATGCCCTTCACTGGGTGTGCCGGGGAACCAGGACTTTTACTTTGAAAAAATTAGAGTGTTCAAAGCAGGCCTTTGCTCGAATACATTAGCATGGAATAATAGAATAGGACGTGCGTCTCTATTTTGTTGGTTTCTAGGGACGCCGTAATGATTAATAGGGACAGTCGGGGGCATCAGTATTCAATTGTCAGAGGTGAAATTCTTGGATTTATTGAAGACTAACTACTGCGAAAGCATTTGCCAAGGATGTTTTCATTAATCAGTGAACGAAAGTTAGGGGATCGAAGACGATCAGATACCGTCGTAGTCTTAACCATAAACT…	0	0	0	0	0	0	0	0	0	0	0	0	0	0	0	0	0	0	0	0	0	0	0	0	0	0	0	0	0	47	k:Eukaryota	d:Opisthokonta	p:Fungi	c:Ascomycota	o:Pezizomycotina	f:Eurotiomycetes	g:Coniosporium	s:Coniosporium_apollinis
asv636	TGGATTTCAGTCTAGGAAGGTTAACTCGCCGAAAGGTTGTACGTTGATTTTCCTCAGACTTCGTCAGAAGCTCGTGCTGCACTTAACTGTGTGGTACGATGTTCTGACCTTTTACCTTGAGGAAAGTAGAGTGTTTCAGGCAGGCTACCCAGCTTGAATACATTAGCATGGAATAATGAAATGGATCTCGGTTCGATTTCGTTGGTTCTAGAGCTGAGGTGATGATCAATAGGAACAGGCGAAGGTATTCGTACTTGAGAGTGAGGAGTGAAATCCGATGATCTCTTAAAGACGATCCGAGGCGAAAGCATTTGTCAAGGATGTTTTCATTGATCAAGAACGAAAGTTAGGGGATCGAAGACGATTAGATACCGTCCTAGTCCTAACCGTAAACAATGC…	0	0	0	34	0	0	0	0	0	0	0	0	6	0	0	6	0	0	0	0	0	0	0	0	0	0	0	0	0	0	k:Eukaryota	d:Alveolata	p:Dinoflagellata	c:Dinophyceae	o:Dinophyceae_X	f:Dinophyceae_XX	g:Dinophyceae_XXX	s:Dinophyceae_XXX_sp.
asv637	TGGATTTCTGTTGGGGACGACCGGTCCGCCTTCTGGGTGAGCATCTGGTTCGGCCTTGGCATCTTGATAGCGAACGATCTGTACTTGACTGTATGGGTCGGTAGTTATCACTTTTACCTTGAGAAAATTCGAGTGTTTCAGGCAGGCTTGAGCCCTGAAGACATTAGCATGGAATAATAACATAGGACTCTAGTTCTATTTTGTTGGTTTCTAGTGCTAGAGTAATGATTAATAGGGATAGTTGGGGGCATTCGTATTTAACTGTCAGAGGTGAAATTCTTGGATTTGTTAAAGACGGACTACTGCGAAAGCATTTGCCAAGGATGTTTTCATTGATCAAGAACGAAAGTTAGGGGATCGAAGACGATCAGATACCGTCCTAGTCTTAACCATAAACTA…	0	0	0	6	0	0	0	0	0	0	0	0	0	0	0	0	0	0	0	0	2	0	0	0	19	13	6	0	0	0	k:Eukaryota	d:Alveolata	p:Dinoflagellata	c:Dinophyceae	o:Dinophyceae_X	f:Dinophyceae_XX	g:Dinophyceae_XXX	s:Dinophyceae_XXX_sp.
asv638	TGAAGTTCACCTACTTTGAGAAACATAGGGTGTTCCAAGCATGTTAATGGCATGTATATTCCAGCATCGAATAAATGGCTTAGACTTCAGGTTTTGCTTTTGGTTCGCGGGACTGAAGTAATGGGTTAATTGGGATAGTCGGGGGCATTGGTATTTAACTGTCAGAGGTGAAATTCTTAGATTTGTTAAGGACTAACTACTGCGAAAGCATTTGCCAAGGATGTCTCCATTAATCAAGAACGAAAGTTAGGGGATCGAAGACGATCAGATACCGTCGTAGTCTTAACCATAAACCATGCCAACTAGAGATTAGTGGTCGTCACTGTTACGACACCTTTTGGATCTTTCGAGAAATCAAAGTTTTTGGGTTCTGGGGGGAGTATGGT	0	0	0	0	0	8	3	6	0	0	0	0	0	0	0	0	0	0	0	0	0	0	0	0	0	3	7	19	0	0	k:Eukaryota	d:Alveolata	p:Apicomplexa	NA	NA	NA	NA	NA
asv639	TGTTCCGTACACTCTTTCCCTACACGACGCTCTTCCGATCTGCAGTTAAAAAGCTCGTAGTTGGATTTCTGCTGAGGACGACCGGTCCGCCCTCTGGGTGAGCATCTGGTTATGCCTGAGCATTTACTTGGAAAACACAACTGCACTTGACTGTGTGGGGTGGTATCCAAGGCTTTTACTTTGAGGAAATCAGAGTGCTTCCAGCAGGCACATGCCTTTGGGTTCCGGGGGGAGTATGGTCGCAAGGCTGAAACTTAAAAGATCGGAAGAGCACACGTCTGAACTCCAGTCACCATGGATCATCTCGTATGCCGTCTTCTGCTTGAAAAAA	0	0	0	0	0	0	46	0	0	0	0	0	0	0	0	0	0	0	0	0	0	0	0	0	0	0	0	0	0	0	k:Eukaryota	d:Alveolata	p:Dinoflagellata	c:Dinophyceae	NA	NA	NA	NA
asv640	TGGATTTCTGCCGAGGACGACCGGTCCGCCCACTGGGTTGGTATCTGGCTCGGCCTGGGCATCTTCTTGGAGAACGTAGCTGCACTTGACTGTGTGGTACGGTATCCAGGACTTTTACTTTGAGGAAATTAGAGTGTTTCAAGCAGGCACATGCCTTGAATACATTAGCATGGAATAATAAGATAGGACCTTGGTTCTATTTTGTTGGTTTCTAGAACTGAGGTAATGATTAATAGGGATAGTTGGGGGCATTCGTATTTAACTGTCAGAGGTGAAATTCTTGGATTTGTTAAAGACGGACTACTGCGAAAGCATTTGCCAAGGATGTTTTCATTGATCAAGAACGAAAGTTAGGGGATCGAAGACGATCAGATACCGTCCTAGTCTTAACCATAAACC…	0	0	0	0	0	0	0	0	0	0	0	0	0	0	14	32	0	0	0	0	0	0	0	0	0	0	0	0	0	0	k:Eukaryota	d:Alveolata	p:Dinoflagellata	c:Dinophyceae	NA	NA	NA	NA
asv641	TGAATTTCTGGAGGGCTGTCTTACCCACGGGTTCGTACGGCCACTTCATCCGCGCCGGAAGGCACTACAGTATTACTTAGTGTTGGATGCGTGTTTTACTTTGAAGAAATTAGAGTGTTCCAGGCAGGCTTTGCTTGAATACATCAGCATGGAATAATGGAATAGGACAGGTCAATTTTATTGGTTATTTGACTTGTAATGATTAACAGGGACAGTTGGGGGCGTTTGTATTCAATAGTCAGAGGTGAAATTCTTGGATTTGTTGAAGACAAACTAAAGCGAAAGCATTCGCCAAGGATGTTTTCATTAATCAAGAACGAAAGTTAGGGGATCAAAGACGATTAGATACCGTCGTAGTCCTAACCATAAACTATACCGACTAGGGATTGGCATGGGGAG…	0	0	0	0	0	0	0	0	0	0	0	0	0	0	0	0	0	0	23	0	0	23	0	0	0	0	0	0	0	0	k:Eukaryota	d:Alveolata	p:Ciliophora	c:Phyllopharyngea	o:Cyrtophoria_8	f:Dysteriidae	g:Trochilia	NA
asv642	TGGATTTGTGGTTACCTTGATGTCCCTAGGGGATGTTGTTGTGAAGCCATCCATGAAATACAGCTTTTCTAGCATTAGGTTGTTAGAGATGTTGAGTTTGTATTGTACTGTGAAGAAAGTAGAGTGTTCTACACAGGTGATAGCTGTTGGATAAAATAGCATGGAATACTGGAGTAAGACAATGATGTTAGTTGTTGGTTTGTGCATTGCTGTAATGGTTAATAGGGCTAGTTGGGGGTATATGTATTCCATTGTAAGAGGTGAAATTCTTGGATTTCTGGAAGACGAACGAATGCGAAAGCATTTACCATGGATGTTTTCATTAATCAAGAACAAAAGTTAGGGGATCGAAGATGATTAGATACCATCGTAGTCTTGACCATAAACCATGCCAGCAAG…	0	0	0	0	0	0	0	0	0	0	0	0	0	0	0	0	0	0	0	0	8	38	0	0	0	0	0	0	0	0	k:Eukaryota	d:Stramenopiles	p:Ochrophyta	c:Bacillariophyta	o:Bacillariophyta_X	NA	NA	NA
asv643	TGGATTTCGGGTGGGCTGCGGCGGTCTCCGAACGGTAGTACTGCCGACGCCCGCCTTGCTGCCGGGGACGCGCTCCTTGCTTCATTGTCGGGGACGCGGAATCGGCGACGTTACTTTGAGTAAATTGGAGTGTTCAAAGCAAGCCTACGCTCTGAACATAATAGCATGGGATAACACGACAGGACTCTGGCCTATCGTGTTGGTCTGTAGGACCAGAGTAATGATTAAGAGGGACAGTCGGGGGCATTCGTATTCCGTTGTCAGAGGTGAAATTCTTGGATTTACGGAAGACGAACATCTGCGAAAGCATTTGCCAAGGATGTTTTCATTGATCAAGAACGAAAGTTGGGGGCTCGAAGACGATTAGATACCGTCGTAGTCTCAACCATAAACGATGCC…	0	0	0	0	0	0	0	0	0	0	0	0	0	0	0	0	0	0	0	0	0	0	0	0	19	0	0	27	0	0	k:Eukaryota	d:Archaeplastida	p:Chlorophyta	c:Ulvophyceae	o:Ulvales-relatives	f:Ulvales-relatives_X	g:Ulvales-relatives_XX	s:Ulvales-relatives_XX_sp.
asv644	CGTATTTCGGGTGCACTCGCTGGTCCGCCCTTCGAGGATGTGTATCGGTGTGGTGTGCCTTGTTGTACGAGATACGCTTCTGGGCTTCATTGCTCGGGACGTGGATCGTGCGTGGTCACTTTGAGTAAATTAGAGTGTTTAAAGCAAGCGTGTGCTCTGCATATTTCAGCATGGGATGACACGATAGGACTCTGGTCCGTGCGTCGGTTTGCGTGATCGGGGTAATGATCGATAGAGACGATCGGGGGCGTTCCTATTTCGTTGTCAGAGGTGAAATTCTTGGATTTACGAAGGAGGATCAAATGCGAAAGCATTCGCCAAGGGCGTTCTCGTTGATCAAGAACGAAAGTTGGGGAATTGAAGATGATTAGATACCATCCTAGTCCCAACCATAAACTA…	0	0	0	0	0	0	0	0	0	0	0	0	0	0	0	0	0	0	0	0	0	0	0	0	0	15	31	0	0	0	k:Eukaryota	d:Archaeplastida	p:Chlorophyta	c:Ulvophyceae	o:Dasycladales	f:Dasycladales_X	g:Acetabularia	s:Acetabularia_acetabulum
asv645	TGAATTTCTGTCAGGAGCGACCGGGCCTTTGGATGAACTTCCATTGTTTTTGCTCTGTTTGTCGTCTCTAGACATCCTGGATTATTTTTTAAAAAATAATTCTCTTTTACTGTTAGCAAAATAGAGTGTTCCAAGCAAAGCGTAGTTTTGAATACATTAGAATGGAATAATAAGATAGGACTTTGGTGCTATTTTGTTGGTTTGCACACCAAGGTAATGATTAATAGGGACAGTTGGGGGTATTCGTATTTAATTGTCAGAGGTGAAATTCTTGGATTTATGAAAGACGAACTACTGCGAAAGCATTTACCAAGGATGTTTTCATTAATCAAGAACGAAAGTTAGGGGATCGAAGATGATTAGATACCATCGTAGTCTTAACCGTAAACTATGCCGACT…	0	0	0	0	0	0	0	0	0	0	0	0	0	0	0	0	0	0	0	0	0	0	0	0	0	0	17	11	0	18	k:Eukaryota	d:Stramenopiles	p:Sagenista	c:Labyrinthulomycetes	o:Thraustochytrida	f:Thraustochytriaceae	g:Thraustochytriaceae_HK10	s:Thraustochytriaceae_HK10_sp.
asv646	TGAAGTTCAGCAGAAGATCAAGAGTTGTGATTGTCATTCGTGCAGTCTGTCTGGGACTTTCGCTGTGAGGTGTGTTAATGTCCTTCACTAGACAATCCAAATCACATATTTTACTTTGAGAAACATAGGGTGTTCCAAGCATGTTAATGGCATGTATATTCCAGCATGGAATAAATGGCTTAGACTTCAGGCTTTGCTTTTGGTTCGCGGGACTGAAGTAATGGGTTAATAGGGATAGTCGGGGGCATTGGTATTTAACTGTCAGAGGTGAAATTCTTAGATTTGTTAAGGACTAACTACTGCGAAAGCATTTGCCAAGGATGTCTCCATTAATCAAGAACGAAAGTTAGGGGATCGAAGACGATCAGATACCGTCGTAGTCTTAACCATAAACCATGC…	0	0	12	0	0	0	0	0	0	0	0	0	0	0	0	0	0	0	0	0	0	0	0	0	0	0	8	7	5	13	k:Eukaryota	d:Alveolata	NA	NA	NA	NA	NA	NA
asv647	TGGGTTTCTGCTGAGGACGACCGGTCCGCCCTCTGGGTGAGTATCTGGCTCGGCCTGGGCATCCTCTTGGAGAACGTAGCTGCACTTGACTGTGTGGTGCGGTATCCAGGACATTTACTTTGAGGAAATTAGAGTGTTTCAAGCAGGCACACGCCTTGAATACATTAGCATGGAATAATAAGATAGGACCTTGGTTCTATTTTGTTGGTTTCTAGAATCGAGGTAATGGTTAATAGGGATAGTTGGGGGCATTCGTATTTAACTGTCAGAGGTGAAATTCTTGGATTTGTTAAAGACGGACTACTGCGAAAGCATTTGCCAAGGATGTTTTCATTGATCAAGAACGAAAGTTAGGGGATCGAAGACGATCAGATACCGTCCTAGTCTTAACCATAAACC…	0	0	0	45	0	0	0	0	0	0	0	0	0	0	0	0	0	0	0	0	0	0	0	0	0	0	0	0	0	0	k:Eukaryota	d:Alveolata	p:Dinoflagellata	c:Dinophyceae	o:Dinophyceae_X	f:Dinophyceae_XX	g:Dinophyceae_XXX	s:Dinophyceae_XXX_sp.
asv648	TGGATTTCGGATGGGACTTGCCGGTCCGTCGTTGCGATGTGCACTGGCCAGTCCTATCTTGTTGTCGGGGACTAGCTCCTGGGCTTCACTGTCCGGGACTAGGAGCTGACGAGGTTACTTTGAGTAAATTAGAGTGTTCAAAGCAAGCCTACGCTCTGAATACATTAGCATGGAATAACACGATAGGACTCTGGCTTATCCTGTTGGTCTGTGAGACCAGAGTAATGATTAAGAGGGACAGTCGGGGACATTCGTATTTCATTGTCAGAGGTGAAATTCTTGGATTTATGAAAGACGAACTTCTGCGAAAGCATTTGTCAAGGATGTTTTCATTAATCAAGAACGAAAGTTGGGGGCTCGAAGACGATTAGATACCGTCCTAGTCTCAACCATAAACGA…	0	0	0	14	15	0	0	0	0	0	0	0	0	0	0	0	0	0	16	0	0	0	0	0	0	0	0	0	0	0	k:Eukaryota	d:Archaeplastida	p:Chlorophyta	c:Chlorodendrophyceae	o:Chlorodendrales	f:Chlorodendraceae	g:Tetraselmis	s:Tetraselmis_rubens
asv649	TGGATTTCTGCTGAGGGTGGCTGGTCCGCCCTCTGGGTGAGTATCTGGCACAGCCTGAGCATTCTTCTTGAAAGCACAACTGCACTTGACTGTGTGGTGTGGTATTGAGAAATTTTACTTTGAGGAAATCAAAGTGTTTCAAGCAGGCACTTGCCTTGAATACATTAGCATGGAATAATATTATAGGGCCTTGGTTCTATTTGTTGGTTTCTAGAATTGAGGCGATGATTAATAGGGATAGTTGGGGGCATTCGTATTTAATTGTCAGAGGTGAAATTCTTGGATTTGTTAAAGAAGGACTACTGCGAAAGCATTTGCCAAGGATGTTTTCATTGATCAAGAACGAAAGTTAGGGGATCGAAGACGATCAGATACCGTCCTAGTCTTAACCATAAACCA…	0	0	0	0	45	0	0	0	0	0	0	0	0	0	0	0	0	0	0	0	0	0	0	0	0	0	0	0	0	0	k:Eukaryota	d:Alveolata	p:Dinoflagellata	c:Dinophyceae	o:Gonyaulacales	f:Goniodomataceae	g:Alexandrium	NA
asv650	TGAATTTCTGGCAATACAGCTGATCTTCTTGAGAAGCACGTATATGTCATCCGCATTGGAAGCACATTCGATAGCAATATCAGTGTGTGGAAGGTGCATTTTACTTTGAAGAAATTAGAGTGTTCCAGGCAGGCTATGCTTGAATATTACAGCATGGAATAATGGAATAGGACAAGTTCATTTTATTGGTTATTGAATTTGTAATGATTAACAGGGACAGTTGGGGGTATTCATATTGGGTAGTCAGAGGTGAAATTCTTAGATTTACTCAAGATGCACTAATGCGAAAGCATTTACCAAGGATGTTTTCATTAATCAAGAACGAAAGTTAGGGGATCAAAGACGATTAGATACCGTCGTAGTCCTAACTATAAACTATACCAACTAGGGATTGGTAGG…	0	0	0	0	0	0	0	0	0	0	0	0	11	21	0	13	0	0	0	0	0	0	0	0	0	0	0	0	0	0	k:Eukaryota	d:Alveolata	p:Ciliophora	c:Phyllopharyngea	o:Cyrtophoria_7	f:Hartmannulidae	g:Hartmannulidae_X	s:Hartmannulidae_X_sp.
asv651	TGGATTTCTGCTGAGGATGACCGGTCCGCCCTCTGGGCAGGTATCTGGCTCAGCCTTGGCATCTTCCTGAAGAACGCAGCTGCACTTGACTGTGTGGTGCGGTATTTAGGACATTTACTTTGAGGAAATTAGAGTGTTTCAAGCAAGCGCACGCCTTGAATACATTAGCATGGAATAATAAGATAGGACCTCGGTTCTATTTTGTTGGTTTCTAGAGCTGAGGTAATGATTGATAGGGATAGTTGGGGGCATTCGTATTTAACTGTCAGAGGTGAAATTCTTGGATTTGTTAAAGACGGACTACTGCGAAAGCATTTGCCAAGGATGTTTTCATTGATCAAGAACGAAAGTTAGGGGATCGAAGACGATCAGATACCGTCCTAGTCTTAACCATAAACT…	0	0	0	0	0	0	0	0	0	0	0	0	0	0	0	0	0	45	0	0	0	0	0	0	0	0	0	0	0	0	k:Eukaryota	d:Alveolata	p:Dinoflagellata	c:Dinophyceae	o:Suessiales	f:Suessiaceae	g:Yihiella	s:Yihiella_yeosuensis
asv652	TGAATTTCTGACAGGTCAGCGACTCTAGAAGTTGCAAGACTATGTCATCCGCCTTGGGAACCTCGTTCGTCGCTTGCGTCAACGGGGGAAACTGGCAATTTACTTTGAAGAAATTAGAGTGTTCCTAGCAGGCTATGCTTGAATACATCAGCATGGAATAATGGAAAAGGACAAGATCCATTTGATTGGTTATTGGATGTTGTAATGATTAACAGGGACAGTTGGGGGCACTCGTATTCGTTTGTCAGCGGTGAAATGCTATGATTAGACGAAGACGAACTAATGCGAAAGCATTTGCCAAGGATGTTTTCATTAATCAAGAACGAAAGTTAGGGGATCAAAGACGATTAGATACCGTCGTAGTCCTAACTATAAACTATACCGACTAGGGATTGGCAA…	0	0	0	0	0	0	0	0	0	0	0	0	0	0	0	0	0	0	0	0	0	0	0	0	0	0	0	0	45	0	k:Eukaryota	d:Alveolata	p:Ciliophora	c:Phyllopharyngea	o:Cyrtophoria_8	f:Dysteriidae	g:Microxysma	s:Microxysma_acutum
asv653	CGAACTTCGGCTTCGGACAGTTGGTCTGCCATTTGGTGTGTACTGACTTGTTTGAAGCTTACCTCTTGGTGAACTTCAATGCACTTTACTGGGTGTTGAAGGGAACCAGGACTTTTACTTTGAAAAAATTAGAGTGTTCAAAGCGGGCTTTTGCCTGAATACATTAGCATGGAATAATAAAATAGGATGTGTGGTCCTATTTTGTTGGTTTCTAGGATCACCGTAATGATTAATAGGGTCAGTTGGGGGCATTTGTATTACATCGTCAGAGGTGAAATTCTTGGATTGATGTAAGACAAACTACTGCGAAAGCATCTGCCAAGGATGACTTCATTGATCAAGAACGAAGGTTAAGGGTTCAAAAACGATCAGATACCGTTGTAGTCTTAACAGTAAACT…	0	0	18	2	24	0	0	0	0	0	0	0	0	0	0	0	0	0	0	0	0	0	0	0	0	0	0	0	0	0	k:Eukaryota	d:Opisthokonta	p:Fungi	c:Basidiomycota	o:Pucciniomycotina	f:Pucciniomycetes	g:Coleosporium	s:Coleosporium_asterum
asv654	TGAAGTTCAGCAGAAGATCCAGTTCTGATTGTCATTCGTGCAGTCTGTCTGGAACTTTCGCTGTGAGGTGTGTTGATGTCCTTCACTGGGCAATCCAATTCACCCATTTTACTTTGAGAAACATAGGGTGTTCCAAGCATGTTAATGGCATGTATATTCCAGCATGGAATAAATGGCTTAGACTTCAGGTTTTGCTTTTGGTTCGCGGGACTGAAGTAATGGGTTAATAGGGATAGTCGGGGGCATTGGTATTTAACTGTCAGAGGTGAAATTCTTAGATTTGTTAAGGACTAACTACTGCGAAAGCAAATCAAGAACGAAAGTTAGGGGATCGAAGACGATCAGATACCGTCGTAGTCTTAACCATAAACCATGCCAACTAGAGATTAGTGGTCGTCA…	0	0	12	0	17	0	0	0	0	0	0	0	0	0	0	0	0	0	0	0	3	0	0	0	0	0	0	0	12	0	k:Eukaryota	d:Alveolata	NA	NA	NA	NA	NA	NA
asv655	TGGATTTCTGCCGAGGAAGACCGGTCCGCCCTCTGGGTGAGTATCTGGCTCGGCCTGGGCATCTTCTTGGGGAACGTGGCTGCACTTGACTGTGTGGCGCGGTGCCCAGGACTTTTACTTTGAGGAAATTAGAGTGTTTCAAGCAGGCTCACGCCTTGAATACATTAGCATGGAATAATAAGATAGGACCTTGGTTTTATTTTGTTGGTTTCTAGAGCTGAGGTAATGATTAATAGGGATAGTTGGGGGCATTCGTATTTAACTGTCAGAGGTGAAATTCTTGGATTTGTTAAAGACGGACTACTGCGAAAGCATTTGCCAAGGATGTTTTCATTGATCAAGAACGAAAGTTAGGGGATCGAAGACGATCAGATACCGTCCTAGTCTTAACCATAAACC…	0	0	0	34	0	0	0	0	0	0	0	0	0	0	10	0	0	0	0	0	0	0	0	0	0	0	0	0	0	0	k:Eukaryota	d:Alveolata	p:Dinoflagellata	c:Dinophyceae	NA	NA	NA	NA
asv656	TGGATTTCTGCCGAGGAAGACCGGTCCGCCCTCTGGGTGAGTATCTGGCTCGGCCTGGGCATCTTCTTGGGGAACGTGGCTGCACTTGACTGTGTGGCGCGGTGCCCAGGACTTTTACTTTGAGGAAATTAGAGTGTTTCAAGCAGGCTCACGCCTTGAATACATTAGCATGGAATAATAAGATAGGACCTTGGTTTTATTTTGTTGGTTTCTAGAGCTGAGGTAATGATTAATAGGGATAGTTGGGGGCATTCGTATTTAACTGTCAGAGGTGAAATTCTTGGATTTGTTAAAGACGGACTACTGCGAAAGCATTTGCCAAGGATGTTTTCATTGATCAAGAACGAAAGTTAGGGGATCGAAGACGATCAGATACCGTCCTAGTCTTAACCATAAACC…	0	0	0	0	0	44	0	0	0	0	0	0	0	0	0	0	0	0	0	0	0	0	0	0	0	0	0	0	0	0	k:Eukaryota	d:Alveolata	p:Dinoflagellata	c:Dinophyceae	NA	NA	NA	NA
asv657	TGGATTTCGGATGGGACCTGCCGGTCCGTCGTTGCGATGTGCACTGGCAAGTCCTATCTTGTTGTCGGGGACCAGCTCCTGGGCTTCACTGTCCGGGACTGGGAGCTGACGAGGTTACTTTGAGTAAATTAGAGTGTTCAAAGCAAGCCTACGCTCTGAATACATTAGCATGGAATAACACGATAGGACTCTGGCTTATCTTGTTGGTCTGTGAGACCAGAGTAATGATTAAGAGGGACAGTCGGGGACATTCGTATTTCATTGTCAGAGGTGAAATTCTTGGATTTATGAAAGACGAACTTCTGCGAAAGCATTTGTCAAGGATGTTTTCATTAATCAAGAACGAAAGTTGGGGGCTCGAAGACGATTAGATACCGTCCTAGTCTCAACCATAAACGA…	0	0	0	0	0	22	0	0	0	0	0	0	0	0	0	0	0	0	0	0	0	0	0	0	0	0	0	12	10	0	k:Eukaryota	d:Archaeplastida	p:Chlorophyta	c:Chlorodendrophyceae	o:Chlorodendrales	f:Chlorodendraceae	g:Tetraselmis	NA
asv658	TGGATTTCTGTCAAGGACAACTGGTCCGCCCTCCGGGTGAGCACATAGTTTGGTCTTGGCATCTTGCTGGAAACTGTTGCTGCGCTTGGTTGTGTGGTGCAGCTTTCAGCACTTTCACTTTGAGGAAATTGGAGTGTTTCAAGCAGGCACATGCCTTTGGACACAGTAGCATGGAATAATTAGATTGGGCTTTTGCTCCAACTTGTTGGTTCCTGGAGCTGAGGTGAGAATCAATGGGGATTGTTGGGGGCATCCGAATTTAGCCGTCAGAGGTGAAATTCTTGGATCTGCTAAAGACGGACAGCTGCGAAAGCGTTTGCCCAGGATGTTTTCATTGATCAAGAACGAATGTTAGGGGATCGAAGACGATCAGATACCGTCCTAGTCTTAACCAGAGTA…	0	0	0	0	0	0	4	11	0	0	0	0	0	0	0	0	0	0	0	0	4	0	0	0	0	4	0	0	0	21	k:Eukaryota	d:Alveolata	p:Dinoflagellata	c:Dinophyceae	o:Dinophyceae_X	f:Dinophyceae_XX	g:Dinophyceae_XXX	s:Dinophyceae_XXX_sp.
asv659	TGAATTTCTGATAGGAGGGCTCGCCCACGTGGCGAGCTTCCTCCATATCATCCGCAATGGGAAACTCGATGGGCATTTAGTTGTCGGCGGGAATACCTTGCATTTTACTTTGAAGAAATTAGAGTGTTCATGGCAAGCTTTGCTTGAATACATCAGCATGGAATAATAGAATAGGACAAGATTCATTTTATTGGTTATTTGAATTTTGTAATGATTAACAGGGACAGTTGGGGGCATTCGTATTCATTTGTCAGAGGTGGAATTCACAGATTAATTGAAGACGAACTAATGCGAAAGCATTTGCCAAGGATGTTTTCATTAATCAAGAACGAAAGTTAGGGGATCAAAGACGCTTAGATACCGTCGTAGTCCTAACTATAAACTATACCGACTAGGGAT…	0	0	0	0	0	0	0	0	0	0	0	0	24	0	0	0	0	0	0	20	0	0	0	0	0	0	0	0	0	0	k:Eukaryota	d:Alveolata	p:Ciliophora	c:Phyllopharyngea	o:Cyrtophoria_8	f:Dysteriidae	g:Dysteria_1	s:Dysteria_1_sp.
asv660	TGAATTTCTGTGGCCCTGACCCTCCCTTGGGAGCGGACTGGGGTCACATCCGCGTTGTAAACCAGGTCGTTCGCAAGATCACTTGGTGGAAGGCGCATTTTACTTTGAAGAAATTAGAGTGTTCCAGGCAGGCCTTGCTTGAATATTACAGCATGGAATAATGGAAGAGGACAGGTCCTTTTTATTGGTTATTGGACTTTGTAATGATTAACAGGGACAGTTGGGGGCATTCGTATTCAGCAGTCAGAGGTGAAATTCTTAGATTTGCTGAAGACGCACTAAAGCGAAGGCATTTGCCAAGGATGTTTTCATTAATCAAGAACGAAAGTTAGGGGATCAAAGACGATTAGATACCGTCGTAGTCCTAACTATAAACTATACCGACTAGGGATTGGTAGG…	0	0	0	0	0	0	0	0	0	0	0	0	22	18	4	0	0	0	0	0	0	0	0	0	0	0	0	0	0	0	k:Eukaryota	d:Alveolata	p:Ciliophora	c:Phyllopharyngea	o:Cyrtophoria_7	f:Hartmannulidae	g:Hartmannulidae_X	s:Hartmannulidae_X_sp.
asv661	TGGATTTCGGGTGGGTTCTAGCGGTCCGCCTATGGTGAGTACTGCTATGGCCTTCCTTTCTGTCGGGGACGGGCTTCTGGGCTTCACTGTCCGGGACTCGGAGTCGACGTGGTTACTTTGAGTAAATTAGAGTGTTCAAAGCAGGCTTACGCCAGAATACTTTAGCATGGAATAACACGATAGGACTCTGGCCTATCTTGTTGGTCTGTAGGACCGGAGTAATGATTAAGAGGGACAGTCGGGGGCATTCGTATTTCATTGTCAGAGGTGAAATTCTTGGATTTATGAAAGACGAACTACTGCGAAAGCATTTGCCAAGGATGTTTTCATTAATCAAGAACGAAAGTTGGGGGCTCGAAGACGATTAGATACCGTCGTAGTCTCAACCATAAACGATGC…	0	0	0	0	0	0	0	0	0	0	0	0	0	0	0	0	0	0	44	0	0	0	0	0	0	0	0	0	0	0	k:Eukaryota	d:Archaeplastida	p:Chlorophyta	c:Chlorophyceae	o:Sphaeropleales	f:Sphaeropleales_X	NA	NA
asv662	TGGATTTTGAGTTTGGTAAAATCGGTCTGCTTTCCGCAGTACTGACTTGCCTGCTCTTCTTCTCGAGGCCTATGAGTGTACTTAACCGTGCGTTCATAGTGTTCGGGACTTTTACCGTGAGAAAATTAGAGTGTTCATAGCAGGCTTTTGCTTGAATATTGCAGCATGGAATAATGGAATAGGATCATGATCTTATTTTGTTGGTTTCTAAGATCAAGATAATGATTAATAGGGATAGTTGGGGGCATTAATATTTAGTTGTCAGAGGTGAAATTCTTAGATTTACAAAAGATTAACTTCTGCGAAAGCATTTGCCAAGGATGTTTTCGTTAATCAAGAACGAAAGTTGAGGGATCGAAGACGATCAGATACCGTCGTAGTCTTAACCATAAACTATGC…	0	0	0	0	0	0	0	37	0	0	0	0	0	0	0	0	0	0	0	0	0	0	0	0	6	0	0	0	0	0	k:Eukaryota	d:Opisthokonta	p:Mesomycetozoa	c:Ichthyosporea	o:Ichthyosphonida	f:Abeoformidae_Group_MAIP_1	g:Abeoformidae_Group_MAIP_1_X	s:Abeoformidae_Group_MAIP_1_X_sp.
asv663	TGGATTTTGGAGTTTGACAGACGGTCCGCCTATTCGGTGAGCACTGGCTGTTGGCTCTTCTTTTCTGGGAACCTCACTGCTCTTTATTGAGGGGTGCTGGAACGCAGATCTTTACTTTGAAAAAATTAGAGTGTTCAAAGCAGGCCAACGCATTGAATACATTAGCATGGAATAATGGAATAGGACTTTGGTCTTATTTTGTTGGTTTCTAAGGCCGAGGTAATGATTAATAGGGATAGTTGGGGGCGTTTATATTCCGATGTCAGAGGTGAAATTCTTGGATTTTCGGAAGATAAACTACTGCGAAAGCATTCGCCAAGGATGTTTTCATTAATCAAGAACGAAAGTTAGGGGATCGAAGACGATTAGATACCGTCGTAGTCTTAACCATAAACCATG…	0	0	0	0	0	0	0	0	0	0	0	0	18	25	0	0	0	0	0	0	0	0	0	0	0	0	0	0	0	0	k:Eukaryota	d:Hacrobia	p:Katablepharidophyta	c:Katablepharidaceae	o:Katablepharidales	f:Katablepharidales_X	g:Katablepharidales_XX	s:Katablepharidales_XX_sp.
asv664	TGAACCTTGGGCCTGGCTGGCCGGTCCGCCTCACCGCGTGCACTGGTCCGGCCGGGTCTTTCCTCCTGGGGAGCCGCATGCCCTTCACTGGGTGTGTCGGGGAACCAGGACTTTTACTTTGAAAAAATTAGAGTGTTCAAAGCAGGCCTATGCTCGAATACATTAGCATGGAATAATAGAATAGGACGTGTGGTTCTATTTTGTTGGTTTCTCGGACCGCCGTAATGATTAATAGGGATGGTCGGGGGCATCAGTATTCAATTGTCAGAGGTGAAATTCTTGGATTTATTGAAGACTAACTACTGCGAAAGCATTTGCCAAGGATGTTTTCATTAATCAGTGAACGAAAGTTAGGGGATCGAAGACGATCAGATACCGTCGTAGTCTTAACCATAAACT…	0	0	0	0	0	0	0	0	0	0	0	0	0	23	0	0	0	0	0	0	0	0	0	0	0	0	0	0	20	0	k:Eukaryota	d:Opisthokonta	p:Fungi	c:Ascomycota	o:Pezizomycotina	NA	NA	NA
asv665	TGGATTTGTGGCGTACGGTGGGTTCCGGGCACTTGTTGTCTGAGTAACTCGCCGTTGCCATCCTTGGGTGGAACCTGTGTGGCATTAGGTTGTCGTGCAGGGGATGCCCATCGTTTACTGTGAAAAAATTAGAGTGTTCAAAGCAGGCTTATGCCGTTGAATATATTAGCATGGAATAATAAGATAGGACTTTGTTGCTATTTTGTTGGTTTGCGCAACGAGGTAATGATTAATAGGGACAGTTGGGGGTATTCGTATTCCATTGTCAGAGGTGAAATTCTTGGATTTTTGGAAGACGAACTACTGCGAAAGCATTTACCAAGGATGTTTTCATTAATCAAGAACGAAAGTTAGGGGATCGAAGATGATTAGATACCATCGTAGTCTTAACCATAAACT…	0	0	0	0	0	0	0	0	0	0	0	0	0	0	8	0	0	0	0	15	0	20	0	0	0	0	0	0	0	0	k:Eukaryota	d:Stramenopiles	p:Ochrophyta	c:Bacillariophyta	o:Bacillariophyta_X	f:Raphid-pennate	g:Navicula	NA
asv666	CCTAGAGAACACTCTTTCCCTACACGACGCTCTTCCGATCTGCAGTTAAAAAGCTCGTAGTTGGATTTCTGCTGAGGACGACCGGTCCGCCCTCTGGGTGAGCATCTGGTTATGCCTGAGCATTTACTTGGAAAACACAACTGCACTTGACTGTGTGGGGTGGTATCCAAGGCTTTTACTTTGAGGAAATCAGAGTGCTTCCAGCAGGCACATGCCTTTGGGTTCCGGGGGGAGTATGGTCGCAAGGCTGAAACTTAAAAGATCGGAAGAGCACACGTCTGAACTCCAGTCACCGGTTGTTATCTCGTATGCCGTCTTCTGCTTGAAAAAA	0	0	0	0	0	0	0	0	0	0	0	0	0	0	0	0	0	0	43	0	0	0	0	0	0	0	0	0	0	0	k:Eukaryota	d:Alveolata	p:Dinoflagellata	c:Dinophyceae	NA	NA	NA	NA
asv667	TGAATTTCTGCCGAGGAGGATTGGAGACCCTATAAAGGTTTTCATATTCCATTCCAAGGCATCCTTTTGGATAACGCTGCTGCACTTAACTGTGTGGTACGGTTTCCAAATCTTTTACTTTGAGGAAATTAGAGTGTTTAAAGCAGGCATTTGCCTTGAATACGCTAGCATGGAATAATAAGATAGGACTTTGGTTCTATTTTGTTGGTTTCTAGAGCCGAAGTAATGATTAATAGGGACAGTCGGGGGCATTCGTACTTAACTGTCAGAGGTGAAATTCTTGGATTAGTTAAAGACGAACTACTGCGAAAGCATTTGCCAAGGATGTTTTCATTGATCAAGAACGAAAGTTAGGGGATCGAAGACGATCAGATACCGTCCTAGTCTTAACCATAAACC…	0	0	0	0	0	0	0	0	0	0	0	0	0	0	0	0	0	0	39	0	0	0	0	0	0	4	0	0	0	0	k:Eukaryota	d:Alveolata	NA	NA	NA	NA	NA	NA
asv668	TGAACCTTGGGCCTGGCCGTCCGGTCCGCCTCACCGCGTGTACTGGCTCGGCCGGGCCTTTCCCTCTGTGGAACCCCATGCCCTTCACTGGGCGTGGCGGGGAAACAGGACTTTTACTGTGAAAAAATTAGAGTGCTCCAGGCAGGCCTATGCTCGAATACATTAGCATGGAATAATAGAATAGGACGTGTGGTTCTATTTTGTTGGTTTCTAGGACCGCCGTAATGATTAATAGGGACAGTCGGGGGCATCAGTATTCAATTGTCAGAGGTGAAATTCTTGGATTTATTGAAGACTAACTACTGCGAAAGCATTTGCCAAGGATGTTTTCATTAATCAGGAACGAAAGTTAGGGGATCGAAGACGATCAGATACCGTCGTAGTCTTAACCATAAACTA…	0	0	0	0	0	0	0	0	0	0	0	0	0	0	0	0	0	0	20	23	0	0	0	0	0	0	0	0	0	0	k:Eukaryota	d:Opisthokonta	p:Fungi	c:Ascomycota	o:Pezizomycotina	f:Sordariomycetes	g:Sordariomycetes_X	s:Sordariomycetes_X_sp.
asv669	TGGATTTGTGGCGTACGGAGTGTTCCCTTCACTTGTTGTTGGTGATATGCTTCGTTGCCATCCTTGGGTGGAATTTGTGTGGCATTAGGTTGTCGCGCAGGGGATGCCCATCTTTTACTGTGAAAAAATTAGAGTGTTCAAAGCAGGCTTATGCCGTTGAATAGATTAGCATGGAATAATAAGATAGGACCTTGGTACTATTTTGTTGGTTTGCGCATCGAGGTAATGATTAATAGGGACAGTTGGGGGTATTCGTATTCCATTGTCAGAGGTGAAATTCTTGGATTTTTGGAAGACGAACTACTGCGAAAGCATTTACCAAGGATGTTTTCATTAATCAAGAACGAAAGTTAGGGGATCGAAGATGATTAGATACCATCGTAGTCTTAACCATAAACT…	0	0	0	0	0	0	0	0	0	0	0	0	0	0	0	0	0	0	0	33	10	0	0	0	0	0	0	0	0	0	k:Eukaryota	d:Stramenopiles	p:Ochrophyta	c:Bacillariophyta	o:Bacillariophyta_X	f:Raphid-pennate	NA	NA
asv670	TGGACTTCTGTTCAGGATGGTTGGTCTGCCCTCTGGGTGAGTATCTGACTTGGCCTGGGCATCTTTGTGGGGAACGCACCTGCACTTGACTGTGTGGGTCGGAACCCACAATTTTTACTTTGAGGAAATCAGAGTGTTTCAAGCAGGCATTTGCCTTGAATACATTAGCATGGAATATTAAGATAGGACCTTTGTTCTATTTTGTTGGTTTCTGGAGCTGAGGTAATGATTGACAGGGATAGTTGGGGGTATTCGTATTTAACTGTCAGAGGTGAAATTCTTGGATTTGTTAAAGACGGACTACTGCGAAAGCATTTGCCAAGGATGTTTTCATTGATCAAGAACGAAAGTTAGGGGATCGAAGACGATCAGATACCGTCCTAGTCTTAACCATAAACT…	0	0	0	0	0	0	0	0	0	0	0	0	0	0	0	0	0	0	0	17	0	0	0	0	0	0	26	0	0	0	k:Eukaryota	d:Alveolata	p:Dinoflagellata	c:Dinophyceae	o:Gonyaulacales	f:Gonyaulacaceae	g:Gonyaulax	s:Gonyaulax_verior
asv671	TGGTGTTTCGCTCTGCTGATTTCTTTGCTCTTGCAAGAATTCTGCTGAGTTGATGTTCGGTGTTTTCACCGTTCGCACTGTGAGAAAATTAGAGTGATCCAGACAGTCTCGGACTGAATGCTTCAGCATGGTATGGGTTTTTGACGTCGCTACAGTTGCGCTCCGGCACAATTTGTTGCGGTGTAAAGGTTAATAGAGACAGATGATGGAATCCGTATTGAGTTGCTAGAGGTGAAATTCTTGGACCAACTCAAGACGAACAGAAGCGAAAGCTCTTTCCACAGATGCTCTCATTAATCAAGAACGAAAGTTGAGGGATCGAAGACGATCAGATACCGTCGTAGTCTCAACCATAAACTATGCCATCGGGGGATCGGCTTGATCAAATCTCGTCAGGAC…	0	0	17	0	11	0	0	0	0	0	0	0	0	0	0	0	0	14	0	0	0	0	0	0	0	0	0	0	0	0	NA	NA	NA	NA	NA	NA	NA	NA
asv672	TGAATTTCTGGTAGGAGTGACCTGGCCTTTGGATGAATGTCCACTGTATGCTTTGTGTCATCTCTGGCCATCCTCTCTGTTTTCTTTAAAGCAGAGTCTTTCACTGTAAAAAAATTAGGGTGTTTCAAGCAAAAGTTTTTTTGGAATATATTAGTATGGGATGATAAGATAGGCTCTCGATGCTATTTTGTTGGTTTGCACATCAAGAGAATGATTAACAGGGACAGTTGGGGGTATTCGTATTTATATGTCAGAGGTGAAATTCTTGGATTTTAGAAAGACGAACTACTGCGAAAGCATTTACCAAGGATGTTTTCATTAATCAAGAACGAAAGTTAGGGGATCGAAGATGATTAGATACCATCGTAGTCTTAACCGTAAACTATGCCGACTTGCGAT…	0	0	7	0	8	0	10	17	0	0	0	0	0	0	0	0	0	0	0	0	0	0	0	0	0	0	0	0	0	0	k:Eukaryota	d:Stramenopiles	p:Sagenista	c:Labyrinthulomycetes	o:Thraustochytrida	f:Thraustochytriaceae	NA	NA
asv673	CGAACTTCGGCCTCTGGCAGTTGGTCCGCCTTTTGGTGTGTACTGATTTGTTGGAGGCTTACCTCTTGGTGAACTTCAATGCACTTTACTGGGTGTTGGAGGGAACCAGGACTTTTACTTTGAAAAAATTAGAGTGTTCAAAGCAGGCTTATGCCTGAATACATTAGCATGGAATAATAAAATAGGACGTGTGATTCTATTTTGTTGGTTTCTAGGATTACCGTAATGATGAATAGGGTCAGTTGGGGGCATTTGTATTACATCGTCAGAGGTGAAATTCTTGGATTGATGTAAGACAAACTACTGCGAAAGCATCTGCCAAGGATGACTTCATTGATCAAGAACGAAGGTTAAGGGTTCAAAAACGATCAGATACCGTTGTAGTCTTAACAGTAAACT…	0	0	0	27	0	11	0	4	0	0	0	0	0	0	0	0	0	0	0	0	0	0	0	0	0	0	0	0	0	0	k:Eukaryota	d:Opisthokonta	p:Fungi	c:Basidiomycota	o:Pucciniomycotina	f:Pucciniomycetes	g:Pucciniomycetes_X	s:Pucciniomycetes_X_sp.
asv674	TGAAACGGTGTTTGATGTTTAATGGCGACGAAAGTCTGTTGTTAGATATCTTTCATTTCCTCACGTTTTATATGTGAGGACTGTTACTTTGAGGAAATCAGAGTGCTCCAAGCAAGCTGTGCTAATGAATGTTACAGCATGGTATGACACTATAAGACTGAAGTGCTTTGGTCGAAGCATTTTAGTAATGATTAATAGGAATAGTCGGGGGCATCCGTATTCATTAGTAAGAGGTGAAATTCTTAGACTTAATGAAGACGAACAAAGGCGAAAGCATTTGCCAAGGATATTTTCATTGATCAAGAACGAAAGTTAGGGGATCGAAGACGATCAGATACCGTCGTAGTCTTAACCGTAAACTATGCCGACCAGGGATTGGAAATCCATTCATATATGCTT…	0	0	0	5	0	0	0	0	0	0	0	0	0	0	0	0	0	0	0	0	0	0	0	0	0	0	0	5	0	32	k:Eukaryota	NA	NA	NA	NA	NA	NA	NA
asv675	TGAATTTCTGACAGATCAGCTGCCTTAGGGTACGCGAGATTATGTCATCCGCCTTGGGAAGCATGGTCGTCATTGTGACTCTATGTGGAACTGGCATTTTACTTTGAAGAAATTAGAGTGTTCCTAGCAGGCTATGCTTGAATACATCAGCATGGAATAATGGAATAGGACAAAGTCCATTTGATTGGTTATTGGATTTTGTAATGATTAACAGGGACAGTTGGGGGCACTCGTATTCATTTGTCAGCGGTGAAATGCTTTGATTAGGTGAAGACGAACTAATGCGAAAGCATTTGCCAAGGATGTTTTCATTAATCAAGAACGAAAGTTAGGGGATCAAAGATGATTAGATACCGTCGTAGTCCTAACTATAAACTATACCGACTAGGGATTGGCAAG…	0	0	0	0	0	0	0	0	0	0	0	0	17	25	0	0	0	0	0	0	0	0	0	0	0	0	0	0	0	0	k:Eukaryota	d:Alveolata	p:Ciliophora	c:Phyllopharyngea	o:Cyrtophoria_8	f:Dysteriidae	g:Microxysma	s:Microxysma_acutum
asv676	TGGATTTGTGGTGTACTTCGGCGGCCCGTCACATGTGATGGTGTTTGCTGAAGTCGCCATCCTTGGGTGGATCCTGTGTGGCATTAAGTTGTCGCGCAGGGGATGCCCATCGTTTACTGTGAAAAAATTAGAGTGTTCAAAGCAGGCTTATGCCGTTGAATATGTTAGCATGGAATAATAAGATAGGACCTTGGTACTATTTTGTTGGTTTGCGCACCAAGGTAATGATTAATAGGGACAGTTGGGGGTATTCGTATTTCATTGTCAGAGGTGAAATTCTTGGATTTTTGAAAGACGAACTACTGCGAAAGCATTTACCAAGGATGTTTTCATTAATCAAGAACGAAAGTTAGGGGATCGAAGATGATTAGATACCATCGTAGTCTTAACCATAAACTA…	0	0	0	0	0	0	0	0	0	0	0	0	2	1	19	0	0	19	0	1	0	0	0	0	0	0	0	0	0	0	k:Eukaryota	d:Stramenopiles	p:Ochrophyta	c:Bacillariophyta	o:Bacillariophyta_X	f:Raphid-pennate	g:Cylindrotheca	NA
asv677	TGAACTTCTGATTGGGCACGGCGTCGGTTAACATCACGTCGGGGTCCGGTCATCCGTCTACAAATCCATAGCTTCCTTACGGGGATAGTATGGCTGAGTAGACATTTTACCTTGAAAAAATTAGAGTGTTTCAGGCAGGTCTCGCCGGAATACATTAGCATGGAATAATGGAATAGGACCTTTGTCCTTTGTTGGTTTTAGGACAATCGTAATGATTAATAGGGACAGTTGGGGGCATTAGTATTTAATTGTCAGAGGTGAAATTCTTGGATTTATTAAAGACTAACTTATGCGAAAGCATTTGCCAAGGATGTTTTCATTAATCAAGAACGAAAGTTAGGGGATCAAAGACGATCAGATACCGTCGTAGTCTTAACTATAAACTATACCGACTCGGGA…	0	0	0	0	0	0	0	0	0	0	0	0	0	42	0	0	0	0	0	0	0	0	0	0	0	0	0	0	0	0	k:Eukaryota	d:Alveolata	p:Ciliophora	c:Oligohymenophorea	o:Peniculia	NA	NA	NA
asv678	TGAACTCCCGGCCGAAAGGTCTGTCTGTGAAACCTCTCGATGCAGCGATGCTTTGGGTGATGAATCAGACTTTTACTGTGAACAAACTAAAGTGCTCAGAGCAGGCAATCGCTTGAATAATCTAGCATGGAATAATAGAATAGGACTGTATCCATTTTATTGGTTATTGGATGTAGTAATGATTAACAGGAACAGTTGGGGGCATTCGTACTTAATTGTCAGAGGTGGAATTCTTAGATTTTTTAAAGACGAACCAATGCGAAGGCATTTGCCAAGGATGTTTTCATTAATCAAGAACGAAAGTTAGGGGATCAAAGACGATTAGATACCGTCGTAGTCCTAACCGTAAACTATGCCGACTAGGGATTGGCGAGAGATCATCTCGTCAGCACCTAATGA…	0	0	0	0	0	0	0	0	0	0	0	0	0	0	42	0	0	0	0	0	0	0	0	0	0	0	0	0	0	0	k:Eukaryota	d:Alveolata	p:Ciliophora	c:Phyllopharyngea	o:Suctoria	NA	NA	NA
asv679	CGATTGCACAATTGGACAATACAATCCTAACGGAGAATGGCGTCTATTCCAACCGCATGTCAGGTTTGGAGGGTCGAGATGTGCATTCATCTCTGACCGGTTACCTTGAGTAAATCAAAGTTCTCCAACCAGATCCTGGGATCTTGAATGATAAAGCATGGGATAATTCATATTGCTGTCAATGAATTGGTTACGCTTGTATCCAAGTCATGCCGTGATTAATAGAGGTGGTTTGGGGGCATTGGTATTGAATGGCGAGAGGTGAAATTCTTAGACCCATTCAAGACCGACTACTGCGAAAGCATTTGCCCAGGACACTCTCATTGATCAAGAGCGAAGGTGAGGGGATCGAAGACGATCAGATACCGTCGTAGTCCTTACCGTAAATTCTGCCGACTA…	0	0	0	0	0	0	0	0	0	0	0	0	0	0	20	22	0	0	0	0	0	0	0	0	0	0	0	0	0	0	NA	NA	NA	NA	NA	NA	NA	NA
asv680	TGGAGTTCTGCCAGGTGACACTCGTCCGCCCAAGTGGTGTGTACAGGGTGTGCATCTGGCCCTTTCAAGGGGAACGTGTCTGCACTTCATTGTGTGGTGCGAGATCCTTGACTTTTACTTTGAGGAAATAAGAGTGTTCCAAGCAGGCTCTCGTCGTGCATAGCTCAGCATGGAATAATAGCATTGGACTTCGTTTCTACGCTGTTGGTTGCAAGAAGCGAGGTAATGATGAAGAGGGATAGTTGGGGGCATTCGTATTTAACTGTCAGAGGTGAAATTCTTGGATTTGTTAAAGACGGACTACTGCGAAAGCATCTGCCATGGATGTTTTCATTGATCAAGAACGAAAGTTAGGGGATCGAAGACGATCAGATACCGTCCTAGTCTTAACTATAAACC…	0	0	0	0	0	0	0	0	0	0	0	0	0	0	0	42	0	0	0	0	0	0	0	0	0	0	0	0	0	0	k:Eukaryota	d:Alveolata	p:Dinoflagellata	c:Syndiniales	o:Dino-Group-I	f:Dino-Group-I-Clade-1	g:Dino-Group-I-Clade-1_X	s:Dino-Group-I-Clade-1_X_sp.
asv681	TGAATTTCTGTGGGGCGGGGCCTTCGCTTCGGCTAGGCTCCCCCTGCATCCGCTTTGGAACTGGGAATACTATTCGGTTAGTGGCCCAGGAAATTAGCATTTTACTTTGAAGAAATTAGAGTGTTCCAGGCAGGCTTTGCTTGAATACATCAGCATGGAATAATGGAATAGGACGCCTCCTATATCTTGGTGATGGGAGAGTAATGATTAACAGGGACAGTTGGGGGTATTTGTATTCTTCTGTCAGAGGTGGAATTCAAGGATTAGAAGAGGACAAACTAATGCGAAGGCATTTACCAAGAATGTTTTCATTAATCAAGAACGAAAGTTGGGGGATCGAAGATGATTAGATACCGTCGTAGTCCCAACTATAAACTATACCGACTAGGGATTGGCCGA…	0	0	0	0	0	0	0	0	0	0	0	0	0	0	0	7	0	0	18	17	0	0	0	0	0	0	0	0	0	0	k:Eukaryota	d:Alveolata	p:Ciliophora	c:Phyllopharyngea	o:Cyrtophoria_8	f:Dysteriidae	NA	NA
asv682	TGAACCTTGGGCCTGGCTGGCCGGTCCGCCTCACCGCGTGTACTGGTCCGGCCGGGCCTTTCCTTCTGGAGAGCCCCATGCCCTTCACTGGGCGTGCGGGGGAACCAGGACTTTTACTTTGAAAAAATTAGAGTGTTCAAAGCAGGCCTTTGCTCGAATACGTTAGCATGGAATAATAGAATAGGACGTGCGGTCCTATTTTGTTGGTTTCTAGGACCGCCGTAATGATTAATAGGGATAGTCGGGGGCATCAGTATTCAATTGTCAGAGGTGAAATTCTTGGATTTATTGAAGACTAACTACTGCGAAAGCATTTGCCAAGGATGTTTTCATTAATCAGTGAACGAAAGTTAGGGGATCGAAGACGATCAGATACCGTCGTAGTCTTAACCGTAAACT…	0	0	0	0	0	0	0	0	0	0	0	0	0	0	0	0	0	0	42	0	0	0	0	0	0	0	0	0	0	0	k:Eukaryota	d:Opisthokonta	p:Fungi	c:Ascomycota	o:Pezizomycotina	f:Dothideomycetes	g:Dothideomycetes_X	s:Dothideomycetes_X_sp.
[truncated: 1,536 more rows]

## Sheet: ASV_table_Fungi
ASV_id	ASV	BPCR4	BPCR6	LL10-A	LL10-B	LL11-A	LL11-B	LL12-A	LL12-B	LL13-A	LL13-B	LL14-A	LL14-B	LL1-A	LL1-B	LL2-A	LL2-B	LL3-A	LL3-B	LL4-A	LL4-B	LL5-A	LL5-B	LL6-A	LL6-B	LL7-A	LL7-B	LL8-A	LL8-B	LL9-A	LL9-B	Kingdom	Phylum	Class	Order	Family	Genus	Species
[truncated: 2,104 more rows]
